# Supplementary material for: Comparative transcriptomics analysis reveals difference of key gene expression between banana and plantain in response to cold stress
Source: BMC Genomics. 2015 Jun 10;16(1):446. doi: 10.1186/s12864-015-1551-z (PMC4461995; doi:10.1186/s12864-015-1551-z)
Supplement: Additional file 1: Table S1. — The raw data quality of libraries. [file 12864_2015_1551_MOESM1_ESM.xls]

## Sheet: Library Quality
Sample name	Raw reads (Million reads)	Clean reads (Million reads)	Clean bases (Gigabyte)	Error rate(%)	Q20(%)	Q30(%)	GC content(%)
Banana-0h-replicates	19.31±0.55	16.96±0.93	1.66±0.09	0.04±0.00	96.09±0.02	88.73±0.03	53.09±0.05
Banana-3h-replicates	16.64±0.78	14.54±0.03	1.43±0.01	0.05±0.00	95.86±0.17	88.32±0.43	53.51±0.14
Banana-6h-replicates	14.88±1.79	12.66±1.41	1.24±0.14	0.05±0.01	96.17±0.51	88.97±1.29	53.88±0.29
Plantain-0h-replicates	15.00±1.67	13.94±1.51	1.37±0.14	0.05±0.00	95.69±0.06	87.97±0.17	53.05±0.03
Plantain-3h-replicates	16.26±2.03	15.03±2.03	1.47±0.20	0.05±0.00	95.59±0.11	87.61±0.20	53.25±0.01
Plantain-6h-replicates	17.53±0.85	16.20±0.33	1.59±0.03	0.05±0.00	95.69±0.09	87.95±0.48	53.41±0.12
