# Supplementary material for: Comparative transcriptomics analysis reveals difference of key gene expression between banana and plantain in response to cold stress
Source: BMC Genomics. 2015 Jun 10;16(1):446. doi: 10.1186/s12864-015-1551-z (PMC4461995; doi:10.1186/s12864-015-1551-z)
Supplement: Additional file 2: Table S2. — Original data of Banana gene expression profiles under cold stress. [file 12864_2015_1551_MOESM2_ESM.xls]

## Sheet: Banana 3h VS 0h
gene_id	chromosome	start	end	length	RPKM-Banana-3h	RPKM-Banana-0h	baseMeanA	baseMeanB	foldChange	log2FoldChange	pval	padj	significant
GSMUA_Achr10G22580_001	chr10	27730055	27731234	1014	107.411	20.4873	38.4071	8.09115	0.210668	2.247	4.7904e-05	0.02646	TRUE
GSMUA_Achr10G24780_001	chr10	29059850	29060553	704	257.168	15.8073	64.1456	4.3399	0.067657	3.8856	1.4604e-12	5.4851e-09	TRUE
GSMUA_Achr10G25070_001	chr10	29216425	29217236	746	516.388	93.7696	134.7	27.258	0.20236	2.305	8.7992e-05	0.044662	TRUE
GSMUA_Achr10G26880_001	chr10	30215003	30216592	1307	173.09	398.302	79.8096	203.126	2.54513	-1.3477	2.2301e-05	0.01351	TRUE
GSMUA_Achr10G27000_001	chr10	30289734	30297540	1692	95.8182	14.8869	57.697	9.82523	0.17029	2.5539	1.886e-07	0.000253	TRUE
GSMUA_Achr11G02340_001	chr11	1613412	1615402	1395	45.3057	148.225	22.6286	80.6509	3.56411	-1.8335	1.8795e-05	0.011765	TRUE
GSMUA_Achr11G02890_001	chr11	2097983	2099179	1197	270.055	779.708	117.075	364.145	3.11036	-1.6371	1.0454e-07	0.00016057	TRUE
GSMUA_Achr11G05140_001	chr11	3857197	3857827	631	783.858	194.153	175.342	47.8345	0.272807	1.874	4.0311e-08	8.4115e-05	TRUE
GSMUA_Achr11G19780_001	chr11	20835084	20836285	1056	14.0163	133.683	5.32329	55.0633	10.3439	-3.3707	9.7117e-09	2.4355e-05	TRUE
GSMUA_Achr1G07240_001	chr1	5694719	5695613	895	220.325	60.5129	70.2324	21.1109	0.300586	1.7342	3.1428e-05	0.017885	TRUE
GSMUA_Achr2G05120_001	chr2	10341727	10343136	933	167.91	35.7824	55.8081	13.0197	0.233294	2.0998	8.186e-06	0.006684	TRUE
GSMUA_Achr2G13410_001	chr2	15558515	15559420	906	108.912	7.75955	35.4886	2.74267	0.0772831	3.6937	6.3222e-06	0.0056538	TRUE
GSMUA_Achr2G15240_001	chr2	16605264	16606027	764	306.086	81.7035	83.111	24.369	0.293211	1.77	1.3031e-05	0.0087403	TRUE
GSMUA_Achr3G01650_001	chr3	1111536	1113206	1671	146.614	18.3939	85.5135	11.9793	0.140086	2.8356	9.1566e-05	0.045253	TRUE
GSMUA_Achr3G11070_001	chr3	8213227	8213944	718	597.552	148.934	152.676	41.7286	0.273316	1.8714	6.965e-08	0.0001308	TRUE
GSMUA_Achr3G16870_001	chr3	18089528	18090174	647	88.8018	4.53166	20.2052	1.14543	0.0566901	4.1408	1.1842e-05	0.0085533	TRUE
GSMUA_Achr3G23000_001	chr3	23803123	23803443	321	314.01	26.4163	35.9462	3.29945	0.0917886	3.4455	9.7232e-08	0.00016057	TRUE
GSMUA_Achr4G20150_001	chr11	20875637	24068323	535	255.703	50.3821	48.9205	10.5189	0.215019	2.2175	9.6075e-06	0.0072171	TRUE
GSMUA_Achr5G07590_001	chr5	5446773	5448236	1201	28.0792	0	11.7719	0	0	Inf	6.9211e-05	0.036105	TRUE
GSMUA_Achr5G21050_001	chr5	22938677	22939971	1229	51.7558	2.38566	22.9532	1.14543	0.049903	4.3247	0.00010093	0.048601	TRUE
GSMUA_Achr5G21880_001	chr5	24028950	24030181	1067	39.4779	0	14.7675	0	0	Inf	5.8833e-06	0.0055244	TRUE
GSMUA_Achr5G29460_001	chr5	29167817	29171182	1121	64.8193	254.003	25.853	111.094	4.29714	-2.1034	1.1115e-07	0.00016057	TRUE
GSMUA_Achr6G13020_001	chr6	8733188	8733889	702	169.784	20.8831	42.2804	5.72716	0.135457	2.8841	6.8229e-07	0.00080084	TRUE
GSMUA_Achr6G25670_001	chr6	26728664	26729950	1287	318.567	103.786	146.437	52.1107	0.355857	1.4906	9.4994e-06	0.0072171	TRUE
GSMUA_Achr6G32910_001	chr6	32109776	32112024	1904	391.829	61.3607	264.138	45.553	0.172459	2.5357	9.4531e-15	4.4382e-11	TRUE
GSMUA_Achr7G00180_001	chr7	183999	185479	1175	942.796	262.662	389.985	120.34	0.308576	1.6963	1.0375e-08	2.4355e-05	TRUE
GSMUA_Achr7G03640_001	chr7	2883378	2884556	1068	58.913	5.75585	22.094	2.39585	0.108439	3.205	6.0417e-05	0.032418	TRUE
GSMUA_Achr7G05900_001	chr7	4373251	4374267	921	375.218	5.06487	122.835	1.8072	0.0147125	6.0868	6.748e-28	6.3364e-24	TRUE
GSMUA_Achr7G06910_001	chr7	5067600	5068515	916	1280.14	71.3466	413.911	25.5145	0.0616424	4.0199	1.586e-31	2.9785e-27	TRUE
GSMUA_Achr7G21070_001	chr7	23962026	23966140	3230	92.3227	11.6047	104.803	14.6169	0.13947	2.842	1.3182e-11	4.126e-08	TRUE
GSMUA_Achr7G21780_001	chr7	24464178	24465453	1070	87.2284	12.8757	33.3896	5.38035	0.161138	2.6336	1.8535e-05	0.011765	TRUE
GSMUA_Achr7G22100_001	chr7	24666476	24667758	1104	15.3294	217.911	5.78091	93.903	16.2436	-4.0218	3.981e-15	2.4921e-11	TRUE
GSMUA_Achr7G22130_001	chr7	24687902	24690206	2122	26.3841	0.416069	19.6518	0.346816	0.017648	5.8243	1.1021e-06	0.0012175	TRUE
GSMUA_Achr7G26580_001	chr7	27837827	27838318	393	266.967	34.3352	37.0716	5.27536	0.142302	2.813	4.5636e-06	0.0045107	TRUE
GSMUA_Achr8G09680_001	chr8	6807567	6808303	737	373.014	125.543	97.6496	36.0746	0.369429	1.4366	0.00010365	0.048665	TRUE
GSMUA_Achr8G30530_001	chr8	32558124	32559507	1237	28.12	125.031	12.0008	60.3387	5.02791	-2.33	1.4654e-06	0.0015289	TRUE
GSMUA_Achr9G04780_001	chr9	3116668	3118101	1194	51.3628	4.40901	21.7508	2.04903	0.0942052	3.408	2.7286e-05	0.016014	TRUE
GSMUA_Achr9G07610_001	chr9	4860250	4861585	1336	48.2866	0	22.4372	0	0	Inf	7.2656e-06	0.0062022	TRUE
GSMUA_Achr9G21690_001	chr9	26835087	26835700	614	295.268	65.8764	63.7254	15.7942	0.247848	2.0125	1.2432e-05	0.0086469	TRUE
GSMUA_Achr9G29700_001	chr9	33284549	33285502	759	140.865	15.0351	37.7393	4.44489	0.117779	3.0858	5.1736e-07	0.00064773	TRUE
Achr8G31213	chr8	32960911	32961625	540	0	2.1596	0	0.451801	Inf	#NAME?	1	1	FALSE
GSMUA_Achr10G00010_001	chr10	12994	13801	414	0	2.1326	0	0.346816	Inf	#NAME?	1	1	FALSE
GSMUA_Achr10G00020_001	chr10	209469	211703	1932	0	0.456986	0	0.346816	Inf	#NAME?	1	1	FALSE
GSMUA_Achr10G00030_001	chr10	440405	441432	774	2.58181	0	0.667747	0	0	Inf	0.90124	1	FALSE
GSMUA_Achr10G00040_001	chr10	461589	462985	453	0	1.949	0	0.346816	Inf	#NAME?	1	1	FALSE
GSMUA_Achr10G00050_001	chr8	463125	7704454	292	11.87	0	1.22109	0	0	Inf	0.53127	1	FALSE
GSMUA_Achr10G00060_001	chr10	481753	484968	500	12.8029	3.53159	2.32777	0.693632	0.297981	1.7467	0.54254	1	FALSE
GSMUA_Achr10G00070_001	chr10	485915	488369	665	2.20707	6.16266	0.553341	1.59723	2.88653	-1.5293	0.8085	1	FALSE
GSMUA_Achr10G00080_001	chr10	489415	491349	999	1.46917	0	0.553341	0	0	Inf	0.90116	1	FALSE
GSMUA_Achr10G00130_001	chr10	502600	505829	1050	1.90316	0	0.667747	0	0	Inf	0.90124	1	FALSE
GSMUA_Achr10G00150_001	chr10	516312	521537	1175	1.24911	2.4953	0.553341	1.14543	2.07003	-1.0497	0.98841	1	FALSE
GSMUA_Achr10G00160_001	chr10	523149	539661	1446	3.41199	0.806491	1.77443	0.451801	0.254618	1.9736	0.54941	1	FALSE
GSMUA_Achr10G00170_001	chr10	546302	546976	675	2.96048	7.79904	0.667747	2.04903	3.06858	-1.6176	0.64516	1	FALSE
GSMUA_Achr10G00180_001	chr10	547350	551808	1589	7.80138	12.004	4.33101	7.46124	1.72275	-0.78471	0.43258	1	FALSE
GSMUA_Achr10G00200_001	chr10	559140	560358	1219	2.84334	1.68095	1.22109	0.798617	0.654021	0.61259	1	1	FALSE
GSMUA_Achr10G00210_001	chr10	561222	563940	357	0	9.00636	0	1.25042	Inf	#NAME?	0.63511	1	FALSE
GSMUA_Achr10G00220_001	chr10	567079	568548	1260	0	2.77663	0	1.3554	Inf	#NAME?	0.67233	1	FALSE
GSMUA_Achr10G00230_001	chr10	606938	609244	1309	0	0.674483	0	0.346816	Inf	#NAME?	1	1	FALSE
GSMUA_Achr10G00240_001	chr10	747814	751960	635	18.6863	19.8596	4.2166	4.92855	1.16884	-0.22508	0.9279	1	FALSE
GSMUA_Achr10G00270_001	chr10	765205	765936	597	0	3.4323	0	0.798617	Inf	#NAME?	0.8496	1	FALSE
GSMUA_Achr10G00290_001	chr10	851603	852867	828	4.18602	2.81687	1.22109	0.903602	0.739998	0.43441	1	1	FALSE
GSMUA_Achr10G00320_001	chr1	854679	12155297	639	40.2659	28.8603	9.10096	7.18755	0.789758	0.34052	0.7341	1	FALSE
GSMUA_Achr10G00330_001	chr10	868002	882703	2434	1.809	2.2928	1.66002	2.18588	1.31678	-0.39701	1	1	FALSE
GSMUA_Achr10G00340_001	chr10	884109	891830	2356	5.48685	4.34865	4.44542	3.99308	0.898248	0.15481	1	1	FALSE
GSMUA_Achr10G00360_001	chr10	898585	901281	882	10.1251	10.2939	3.10992	3.54128	1.1387	-0.18739	1	1	FALSE
GSMUA_Achr10G00370_001	chr10	902030	904523	1440	867.448	954.56	444.385	535.853	1.20583	-0.27003	0.36997	1	FALSE
GSMUA_Achr10G00380_001	chr10	905367	910033	1490	5.63742	12.9917	2.99552	7.56623	2.52585	-1.3368	0.2423	1	FALSE
GSMUA_Achr10G00400_001	chr10	947312	953726	1242	3.54518	1.64983	1.66002	0.798617	0.481088	1.0556	0.76108	1	FALSE
GSMUA_Achr10G00410_001	chr10	971711	974134	1249	22.9506	23.2478	10.2076	11.3493	1.11185	-0.15296	0.86917	1	FALSE
GSMUA_Achr10G00430_001	chr10	995031	996014	906	0	0.974501	0	0.346816	Inf	#NAME?	1	1	FALSE
GSMUA_Achr10G00440_001	chr10	1004776	1006236	1305	1.53128	0	0.667747	0	0	Inf	0.90124	1	FALSE
GSMUA_Achr10G00450_001	chr10	1028675	1032194	1299	4.20658	4.07805	1.88883	2.0809	1.10168	-0.13971	1	1	FALSE
GSMUA_Achr10G00460_001	chr4	1032196	7420934	417	0	2.79661	0	0.451801	Inf	#NAME?	1	1	FALSE
GSMUA_Achr10G00490_001	chr10	1050394	1055097	2030	8.27562	14.5665	5.99103	11.5275	1.92412	-0.9442	0.30266	1	FALSE
GSMUA_Achr10G00500_001	chr10	1055620	1061832	1080	1.35899	4.8744	0.553341	2.04903	3.70302	-1.8887	0.655	1	FALSE
GSMUA_Achr10G00530_001	chr10	1120134	1127431	897	3.86402	6.88995	1.22109	2.42771	1.98815	-0.99143	0.74856	1	FALSE
GSMUA_Achr10G00550_001	chr10	1141180	1142029	708	6.96855	2.49406	1.77443	0.693632	0.390904	1.3551	0.75297	1	FALSE
GSMUA_Achr10G00560_001	chr10	1142095	1142423	189	33.87	12.3406	2.32777	0.903602	0.388184	1.3652	0.54253	1	FALSE
GSMUA_Achr10G00570_001	chr10	1175243	1182487	1738	10.8158	3.02897	6.65878	2.04903	0.307719	1.7003	0.16191	1	FALSE
GSMUA_Achr10G00600_001	chr10	1191470	1195096	456	0	2.55743	0	0.451801	Inf	#NAME?	1	1	FALSE
GSMUA_Achr10G00610_001	chr10	1199114	1200540	528	37.3767	23.2225	7.09771	4.75984	0.670616	0.57644	0.52403	1	FALSE
GSMUA_Achr10G00620_001	chr10	1200550	1202376	335	55.7424	46.2978	6.8689	6.04212	0.879634	0.18502	0.84197	1	FALSE
GSMUA_Achr10G00650_001	chr10	1216938	1218693	1517	536.025	611.004	289.267	361.826	1.25084	-0.32289	0.24643	1	FALSE
GSMUA_Achr10G00660_001	chr10	1222113	1223619	1243	3.96921	5.65579	1.77443	2.74267	1.54566	-0.62822	0.87047	1	FALSE
GSMUA_Achr10G00670_001	chr10	1225999	1232580	1329	3.00726	1.54182	1.33549	0.798617	0.597994	0.7418	1	1	FALSE
GSMUA_Achr10G00680_001	chr10	1232732	1234329	1320	2.62578	0	1.22109	0	0	Inf	0.53127	1	FALSE
GSMUA_Achr10G00700_001	chr10	1277698	1279024	126	27.5081	39.5323	1.22109	1.94405	1.59206	-0.6709	0.91547	1	FALSE
GSMUA_Achr10G00710_001	chr10	1279030	1283892	614	4.7808	18.1781	1.10668	4.37176	3.95033	-1.982	0.35458	1	FALSE
GSMUA_Achr10G00720_001	chr10	1285154	1293888	2440	4.64556	2.04142	4.1022	1.94405	0.473904	1.0773	0.49697	1	FALSE
GSMUA_Achr10G00800_001	chr10	1441746	1449784	2972	1.34477	1.28361	1.33549	1.49225	1.11738	-0.16012	1	1	FALSE
GSMUA_Achr10G00840_001	chr10	1472512	1474473	1374	183.968	180.293	89.5597	96.5914	1.07851	-0.10905	0.78906	1	FALSE
GSMUA_Achr10G00850_001	chr10	1478453	1484720	1074	1.86063	1.64413	0.667747	0.693632	1.03876	-0.054869	1	1	FALSE
GSMUA_Achr10G00870_001	chr10	1485927	1488849	1495	0	1.37062	0	0.798617	Inf	#NAME?	0.8496	1	FALSE
GSMUA_Achr10G00890_001	chr10	1493544	1495988	1519	0.966231	3.27917	0.553341	1.94405	3.51329	-1.8128	0.66458	1	FALSE
GSMUA_Achr10G00900_001	chr10	1502679	1506701	2302	6.66021	10.4642	5.43769	9.43715	1.73551	-0.79536	0.52564	1	FALSE
GSMUA_Achr10G00910_001	chr10	1507465	1508235	771	70.0243	119.682	18.9841	36.0015	1.89641	-0.92327	0.063572	1	FALSE
GSMUA_Achr10G00920_001	chr10	1547088	1558090	3257	2.41607	7.65685	2.88111	9.75211	3.38484	-1.7591	0.098908	1	FALSE
GSMUA_Achr10G00940_001	chr10	1595423	1596179	594	0	2.97272	0	0.693632	Inf	#NAME?	0.87009	1	FALSE
GSMUA_Achr10G00950_001	chr10	1596762	1599683	504	5.82422	6.3795	1.10668	1.25042	1.12988	-0.17617	1	1	FALSE
GSMUA_Achr10G00960_001	chr10	1623230	1624195	966	21.5281	10.0195	7.32653	3.78311	0.516359	0.95355	0.42703	1	FALSE
GSMUA_Achr10G00970_001	chr10	1649929	1659056	4051	1.84218	1.5874	2.55658	2.50084	0.978195	0.031806	1	1	FALSE
GSMUA_Achr10G00980_001	chr10	1660113	1665089	1353	13.1091	18.3587	6.42997	9.65653	1.5018	-0.58669	0.73198	1	FALSE
GSMUA_Achr10G00990_001	chr10	1675206	1675676	471	3.11615	4.95196	0.553341	0.903602	1.63299	-0.70752	1	1	FALSE
GSMUA_Achr10G01020_001	chr10	1711766	1712995	750	1.95694	2.35439	0.553341	0.693632	1.25353	-0.326	1	1	FALSE
GSMUA_Achr10G01070_001	chr10	1866991	1868400	1194	2.90287	9.82238	1.22109	4.58173	3.75217	-1.9077	0.26578	1	FALSE
GSMUA_Achr10G01080_001	chr10	1907456	1911148	1506	0.974571	3.11937	0.553341	1.83906	3.32357	-1.7327	0.67476	1	FALSE
GSMUA_Achr10G01110_001	chr10	1934654	1935574	921	9.69639	4.75728	3.10992	1.70222	0.547351	0.86946	0.67656	1	FALSE
GSMUA_Achr10G01120_001	chr10	1955583	1959307	690	12.1736	1.27956	2.99552	0.346816	0.115778	3.1106	0.24041	1	FALSE
GSMUA_Achr10G01130_001	chr10	1960473	1969163	2586	2.47542	2.93764	2.32777	2.95264	1.26844	-0.34306	1	1	FALSE
GSMUA_Achr10G01140_001	chr10	1978893	1982689	1069	26.4348	8.78911	9.88311	3.67813	0.372163	1.426	0.17735	1	FALSE
GSMUA_Achr10G01160_001	chr10	2065937	2072923	1990	1.47508	2.6454	1.10668	2.04903	1.85151	-0.8887	0.91603	1	FALSE
GSMUA_Achr10G01170_001	chr10	2074317	2074547	231	0	3.82207	0	0.346816	Inf	#NAME?	1	1	FALSE
GSMUA_Achr10G01190_001	chr10	2087967	2095268	1740	23.5987	11.7953	14.5386	8.01803	0.551498	0.85857	0.27248	1	FALSE
GSMUA_Achr10G01210_001	chr10	2248870	2251839	718	0	5.3132	0	1.49225	Inf	#NAME?	0.50117	1	FALSE
GSMUA_Achr10G01220_001	chr10	2251843	2252737	532	2.75884	4.97875	0.553341	1.04045	1.8803	-0.91096	0.99672	1	FALSE
GSMUA_Achr10G01230_001	chr10	2252739	2253786	168	0	5.25534	0	0.346816	Inf	#NAME?	1	1	FALSE
GSMUA_Achr10G01260_001	chr10	2525209	2534288	876	49.297	31.7778	14.9963	10.8657	0.724559	0.46483	0.59893	1	FALSE
GSMUA_Achr10G01280_001	chr10	2866326	2872274	969	3.57691	5.43277	1.22109	2.04903	1.67804	-0.74678	0.9094	1	FALSE
GSMUA_Achr10G01300_001	chr10	2896038	2899164	1905	27.9968	7.21469	19.0798	5.34849	0.280322	1.8348	0.0079421	1	FALSE
GSMUA_Achr10G01320_001	chr10	3131511	3136190	1165	1.7153	0	0.667747	0	0	Inf	0.90124	1	FALSE
GSMUA_Achr10G01330_001	chr10	3158241	3158624	384	18.0522	13.7953	2.44218	2.0809	0.852066	0.23096	1	1	FALSE
GSMUA_Achr10G01350_001	chr10	3205823	3208575	952	1.54171	2.1524	0.553341	0.798617	1.44326	-0.52933	1	1	FALSE
GSMUA_Achr10G01360_001	chr10	3267382	3268266	696	4.97992	2.53706	1.22109	0.693632	0.568044	0.81592	1	1	FALSE
GSMUA_Achr10G01370_001	chr10	3323372	3323544	173	0	5.10346	0	0.346816	Inf	#NAME?	1	1	FALSE
GSMUA_Achr10G01390_001	chr10	3380622	3386947	1031	4.78538	12.7812	1.77443	5.13852	2.89587	-1.534	0.33912	1	FALSE
GSMUA_Achr10G01400_001	chr10	3402121	3405669	2492	4.76155	2.82109	4.2166	2.74267	0.650444	0.6205	0.72494	1	FALSE
GSMUA_Achr10G01420_001	chr10	3460482	3462952	1738	0	1.01599	0	0.693632	Inf	#NAME?	0.87009	1	FALSE
GSMUA_Achr10G01430_001	chr10	3469716	3472069	983	0	0.898167	0	0.346816	Inf	#NAME?	1	1	FALSE
GSMUA_Achr10G01440_001	chr10	3474611	3478787	1975	22.3399	24.3265	15.4352	18.7469	1.21455	-0.28042	0.63899	1	FALSE
GSMUA_Achr10G01460_001	chr10	3506638	3508565	1806	10.9274	9.72251	7.09771	6.84074	0.963794	0.053203	0.98109	1	FALSE
GSMUA_Achr10G01470_001	chr10	3538973	3539335	240	16.6527	8.53785	1.33549	0.798617	0.597994	0.7418	1	1	FALSE
GSMUA_Achr10G01480_001	chr10	3618327	3618703	255	25.1037	31.0316	2.32777	3.08948	1.32723	-0.40842	0.94959	1	FALSE
GSMUA_Achr10G01490_001	chr10	3649423	3649848	426	152.388	127.134	22.7617	21.1109	0.927471	0.10863	0.89794	1	FALSE
GSMUA_Achr10G01500_001	chr10	3662943	3669715	861	5.11395	8.86151	1.66002	2.9845	1.79787	-0.84629	0.76815	1	FALSE
GSMUA_Achr10G01510_001	chrUn_random	3681554	134267009	410	45.5456	62.8981	6.8689	10.0671	1.4656	-0.55149	0.62149	1	FALSE
GSMUA_Achr10G01540_001	chr10	3691936	3692529	594	4.94177	3.92655	1.10668	0.903602	0.816497	0.29248	1	1	FALSE
GSMUA_Achr10G01550_001	chr10	3698054	3704268	1645	3.89145	1.95457	2.32777	1.25042	0.537174	0.89654	0.71021	1	FALSE
GSMUA_Achr10G01560_001	chr10	3705553	3705966	414	40.5785	26.1957	5.99103	4.23492	0.706876	0.50047	0.71917	1	FALSE
GSMUA_Achr10G01570_001	chr10	3719670	3721300	601	2.4421	3.40946	0.553341	0.798617	1.44326	-0.52933	1	1	FALSE
GSMUA_Achr10G01680_001	chr10	3946386	3949226	1737	1.15044	0	0.667747	0	0	Inf	0.90124	1	FALSE
GSMUA_Achr10G01710_001	chr10	3966004	3975461	1570	39.0619	35.2601	21.7508	21.5945	0.992816	0.010401	1	1	FALSE
GSMUA_Achr10G01720_001	chr10	3981128	3985366	1694	29.7512	39.6218	17.9731	26.2081	1.45819	-0.54417	0.32883	1	FALSE
GSMUA_Achr10G01740_001	chr10	3993103	3995488	1258	0	0.701827	0	0.346816	Inf	#NAME?	1	1	FALSE
GSMUA_Achr10G01750_001	chr10	4012507	4024512	1950	25.9091	33.1902	17.763	25.2408	1.42098	-0.50688	0.36516	1	FALSE
GSMUA_Achr10G01760_001	chr10	4071175	4071761	587	11.8093	8.00303	2.44218	1.83906	0.753044	0.40919	1	1	FALSE
GSMUA_Achr10G01770_001	chr10	4094177	4094626	297	0	2.97272	0	0.346816	Inf	#NAME?	1	1	FALSE
GSMUA_Achr10G01790_001	chr10	4106871	4122822	1473	1.35663	2.97451	0.667747	1.70222	2.5492	-1.35	0.79002	1	FALSE
GSMUA_Achr10G01800_001	chr10	4126368	4132595	2225	2.87705	2.23868	2.32777	1.94405	0.835156	0.25988	1	1	FALSE
GSMUA_Achr10G01810_001	chr6	4195699	32760204	134	0	6.58879	0	0.346816	Inf	#NAME?	1	1	FALSE
GSMUA_Achr10G01830_001	chr10	4222061	4226545	1133	28.8278	27.6574	11.5431	12.2211	1.05873	-0.082338	0.97867	1	FALSE
GSMUA_Achr10G01850_001	chr10	4273878	4278784	975	0	0.905536	0	0.346816	Inf	#NAME?	1	1	FALSE
GSMUA_Achr10G01880_001	chr10	4376879	4382198	1512	0.970704	1.16785	0.553341	0.693632	1.25353	-0.326	1	1	FALSE
GSMUA_Achr10G01890_001	chr10	4383823	4401429	1014	0	0.870708	0	0.346816	Inf	#NAME?	1	1	FALSE
GSMUA_Achr10G01950_001	chr10	4679926	4681221	510	6.79613	0	1.22109	0	0	Inf	0.53127	1	FALSE
GSMUA_Achr10G01960_001	chr10	4690916	4694643	518	3.85776	1.70444	0.667747	0.346816	0.519382	0.94513	1	1	FALSE
GSMUA_Achr10G01980_001	chr10	4823499	4833106	3172	36.817	42.1889	41.2882	52.1838	1.26389	-0.33787	0.43269	1	FALSE
GSMUA_Achr10G02030_001	chr10	5065700	5067610	1761	6.73809	4.17176	4.2166	2.87951	0.682898	0.55026	0.82923	1	FALSE
GSMUA_Achr10G02040_001	chr10	5089046	5090653	1188	1.68209	1.72482	0.667747	0.798617	1.19599	-0.2582	1	1	FALSE
GSMUA_Achr10G02050_001	chr10	5255842	5257559	1411	2.08038	1.25145	1.10668	0.693632	0.626767	0.674	1	1	FALSE
GSMUA_Achr10G02080_001	chr10	5389282	5392075	1672	5.97584	0	3.33873	0	0	Inf	0.38827	1	FALSE
GSMUA_Achr10G02110_001	chr10	5504695	5511419	276	10.6355	4.22531	1.10668	0.451801	0.408248	1.2925	0.81257	1	FALSE
GSMUA_Achr10G02130_001	chr10	5547167	5549946	2366	1.46493	0	1.22109	0	0	Inf	0.53127	1	FALSE
GSMUA_Achr10G02140_001	chr10	5665072	5673652	1756	0	0.664115	0	0.451801	Inf	#NAME?	1	1	FALSE
GSMUA_Achr10G02150_001	chr10	5751448	5764057	1622	2.13688	2.52661	1.22109	1.59723	1.30804	-0.38741	1	1	FALSE
GSMUA_Achr10G02170_001	chr10	5784434	5784728	210	6.98907	9.75754	0.553341	0.798617	1.44326	-0.52933	1	1	FALSE
GSMUA_Achr10G02200_001	chr10	5998477	6025516	666	0	1.32567	0	0.346816	Inf	#NAME?	1	1	FALSE
GSMUA_Achr10G02220_001	chr10	6318234	6323451	225	6.52313	0	0.553341	0	0	Inf	0.90116	1	FALSE
GSMUA_Achr10G02230_001	chr10	6343319	6358493	462	3.17685	0	0.553341	0	0	Inf	0.90116	1	FALSE
GSMUA_Achr10G02240_001	chr10	6604038	6641839	1860	2.36727	3.94972	1.66002	2.87951	1.73462	-0.79462	0.81477	1	FALSE
GSMUA_Achr10G02260_001	chr10	6742116	6753693	746	7.32486	8.24028	1.88883	2.39585	1.26843	-0.34304	0.99287	1	FALSE
GSMUA_Achr10G02290_001	chr10	6870809	6872188	1112	7.55374	8.704	2.99552	3.78311	1.26293	-0.33677	0.90719	1	FALSE
GSMUA_Achr10G02320_001	chr10	6959536	6961663	1784	11.5874	12.653	7.53665	8.81665	1.16984	-0.22631	0.90515	1	FALSE
GSMUA_Achr10G02340_001	chr10	7014764	7015208	309	4.74985	0	0.553341	0	0	Inf	0.90116	1	FALSE
GSMUA_Achr10G02350_001	chr10	7016769	7021074	1549	0.947518	0	0.553341	0	0	Inf	0.90116	1	FALSE
GSMUA_Achr10G02370_001	chr10	7071082	7071947	866	14.7839	34.4727	4.65554	11.6324	2.49862	-1.3211	0.17684	1	FALSE
GSMUA_Achr10G02400_001	chr10	7108924	7109796	624	6.40488	3.28379	1.33549	0.798617	0.597994	0.7418	1	1	FALSE
GSMUA_Achr10G02410_001	chr8	7128996	34032155	951	225.408	216.568	75.593	80.3678	1.06316	-0.088365	0.78084	1	FALSE
GSMUA_Achr10G02420_001	chr10	7134329	7138339	840	6.50518	3.49045	1.88883	1.14543	0.606423	0.7216	0.93877	1	FALSE
GSMUA_Achr10G02430_001	chr4	7155465	20634587	641	2.28971	0	0.553341	0	0	Inf	0.90116	1	FALSE
GSMUA_Achr10G02440_001	chr10	7180242	7183113	2419	16.1999	7.01085	13.6608	6.59891	0.483055	1.0497	0.17538	1	FALSE
GSMUA_Achr10G02460_001	chr10	7219973	7223180	1456	3.02412	0	1.66002	0	0	Inf	0.45904	1	FALSE
GSMUA_Achr10G02480_001	chr10	7251294	7253630	691	27.9717	17.7923	6.77319	4.7917	0.707452	0.4993	0.69464	1	FALSE
GSMUA_Achr10G02490_001	chr10	7254951	7259929	1351	0	1.30703	0	0.693632	Inf	#NAME?	0.87009	1	FALSE
GSMUA_Achr10G02510_001	chr10	7272446	7276729	1056	1.38987	0	0.553341	0	0	Inf	0.90116	1	FALSE
GSMUA_Achr10G02520_001	chr10	7309595	7312512	1478	8.30328	13.2665	4.54113	7.63935	1.68226	-0.7504	0.59695	1	FALSE
GSMUA_Achr10G02540_001	chr10	7353267	7355661	2395	8.68315	6.23933	7.32653	5.83215	0.796032	0.3291	0.8244	1	FALSE
GSMUA_Achr10G02550_001	chr10	7365749	7367670	966	2.06866	1.20723	0.667747	0.451801	0.676605	0.56361	1	1	FALSE
GSMUA_Achr10G02570_001	chr10	7414267	7415662	878	19.7382	8.65231	6.10544	2.95264	0.483608	1.0481	0.37096	1	FALSE
GSMUA_Achr10G02580_001	chr10	7430883	7431581	591	5.86468	1.97324	1.22109	0.451801	0.369999	1.4344	0.81472	1	FALSE
GSMUA_Achr10G02620_001	chr10	7604676	7623140	2145	0.931618	0	0.667747	0	0	Inf	0.90124	1	FALSE
GSMUA_Achr10G02670_001	chr10	8036271	8065316	3321	1.20345	0	1.33549	0	0	Inf	0.58806	1	FALSE
GSMUA_Achr10G02710_001	chr10	8629521	8676172	2814	1.04314	1.35568	1.10668	1.49225	1.3484	-0.43125	1	1	FALSE
GSMUA_Achr10G02720_001	chr10	8721261	8733808	3881	0.378177	0.755471	0.553341	1.14543	2.07003	-1.0497	0.98841	1	FALSE
GSMUA_Achr10G02760_001	chr10	9028636	9036552	1335	2.99374	1.7471	1.33549	0.903602	0.676605	0.56361	1	1	FALSE
GSMUA_Achr10G02790_001	chr10	9195145	9204126	1528	4.53668	5.1787	2.44218	3.08948	1.26505	-0.3392	0.94475	1	FALSE
GSMUA_Achr10G02820_001	chr10	9465478	9489961	2928	1.68502	1.20614	1.77443	1.38726	0.781809	0.35511	1	1	FALSE
GSMUA_Achr10G02830_001	chr10	9596196	9600334	2593	0.566026	0.790237	0.553341	0.798617	1.44326	-0.52933	1	1	FALSE
GSMUA_Achr10G02840_001	chr10	9611146	9615031	821	22.8963	21.3872	6.65878	6.84074	1.02733	-0.038894	1	1	FALSE
GSMUA_Achr10G02870_001	chr10	9662669	9668284	1680	0.873634	2.7963	0.553341	1.83906	3.32357	-1.7327	0.67476	1	FALSE
GSMUA_Achr10G02880_001	chr10	9673552	9677361	2301	25.3767	38.0317	20.6441	34.0987	1.65174	-0.72399	0.16973	1	FALSE
GSMUA_Achr10G02890_001	chr10	9860730	9860981	252	474.09	445.103	42.8151	43.7458	1.02174	-0.031026	1	1	FALSE
GSMUA_Achr10G02900_001	chr10	9874174	9877655	1410	0	0.626169	0	0.346816	Inf	#NAME?	1	1	FALSE
GSMUA_Achr10G02910_001	chr10	9878441	9878941	501	72.4274	48.5144	13.509	9.47842	0.701638	0.5112	0.69007	1	FALSE
GSMUA_Achr10G02920_001	chr10	9881119	9883561	1959	0	1.04598	0	0.798617	Inf	#NAME?	0.8496	1	FALSE
GSMUA_Achr10G02930_001	chr10	9884216	9885739	1368	27.8701	50.3063	13.432	26.838	1.99807	-0.99861	0.083921	1	FALSE
GSMUA_Achr10G03010_001	chr10	10105609	10111907	1461	2.37237	2.61114	1.22109	1.49225	1.22207	-0.28932	1	1	FALSE
GSMUA_Achr10G03030_001	chr10	10139865	10140788	924	78.7733	67.1776	25.6428	24.2003	0.943746	0.083529	0.91439	1	FALSE
GSMUA_Achr10G03040_001	chr10	10214602	10218572	813	0	1.08598	0	0.346816	Inf	#NAME?	1	1	FALSE
GSMUA_Achr10G03050_001	chr10	10222225	10226897	1145	25.962	23.8172	10.4364	10.6557	1.02101	-0.029996	0.97814	1	FALSE
GSMUA_Achr10G03070_001	chr10	10253273	10257953	1935	0.758504	1.20536	0.553341	0.903602	1.63299	-0.70752	1	1	FALSE
GSMUA_Achr10G03090_001	chr10	10402385	10405101	570	3.50583	4.64683	0.667747	1.04045	1.55815	-0.63983	0.9877	1	FALSE
GSMUA_Achr10G03110_001	chr10	10560641	10563550	1007	35.4732	30.5226	12.4397	11.9793	0.962987	0.054412	1	1	FALSE
GSMUA_Achr10G03120_001	chr10	10564118	10567145	1064	20.044	30.0145	7.44093	12.4629	1.67491	-0.74409	0.34082	1	FALSE
GSMUA_Achr10G03180_001	chr10	10661297	10665148	3705	0	0.238299	0	0.346816	Inf	#NAME?	1	1	FALSE
GSMUA_Achr10G03200_001	chr10	10707669	10711282	999	9.34619	7.03719	3.43445	2.74267	0.798575	0.3245	0.87954	1	FALSE
GSMUA_Achr10G03220_001	chr10	10721650	10728675	1031	4.27072	5.65561	1.66002	2.25901	1.36083	-0.44448	1	1	FALSE
GSMUA_Achr10G03230_001	chr10	10735136	10739477	1582	8.17131	5.56002	4.44542	3.4363	0.772998	0.37146	0.94724	1	FALSE
GSMUA_Achr10G03240_001	chr10	10874358	10876487	2130	0	0.414506	0	0.346816	Inf	#NAME?	1	1	FALSE
GSMUA_Achr10G03250_001	chr10	10894603	10898565	1473	23.5304	34.5851	12.2109	19.8604	1.62645	-0.70173	0.28185	1	FALSE
GSMUA_Achr10G03260_001	chr10	10899921	10903424	701	2.09373	4.99081	0.553341	1.3554	2.44949	-1.2925	0.97416	1	FALSE
GSMUA_Achr10G03280_001	chr10	10926668	10930055	354	13.9371	10.7765	1.77443	1.49225	0.840974	0.24987	1	1	FALSE
GSMUA_Achr10G03310_001	chr10	11060045	11061111	1067	0	10.164	0	4.23492	Inf	#NAME?	0.069568	1	FALSE
GSMUA_Achr10G03360_001	chr8	11146179	13733825	160	58.3553	67.7814	3.43445	4.23492	1.23307	-0.30225	0.97041	1	FALSE
GSMUA_Achr10G03370_001	chr10	11146786	11151824	689	24.3825	27.2251	5.99103	7.3244	1.22256	-0.28991	0.83684	1	FALSE
GSMUA_Achr10G03400_001	chr10	11253936	11254354	309	15.9668	10.4054	1.77443	1.25042	0.704688	0.50494	0.93838	1	FALSE
GSMUA_Achr10G03410_001	chr10	11258303	11260160	1676	0	1.2226	0	0.798617	Inf	#NAME?	0.8496	1	FALSE
GSMUA_Achr10G03470_001	chr10	11379489	11380131	534	7.48435	0	1.33549	0	0	Inf	0.58806	1	FALSE
GSMUA_Achr10G03490_001	chr10	11394817	11396566	1544	2.24484	4.94155	1.22109	2.9845	2.44413	-1.2893	0.55856	1	FALSE
GSMUA_Achr10G03500_001	chr10	11435314	11439281	1515	27.8039	19.166	14.7675	11.3493	0.768537	0.37981	0.69605	1	FALSE
GSMUA_Achr10G03510_001	chr10	11441930	11447177	3749	0.92452	0.622132	1.22109	0.903602	0.739998	0.43441	1	1	FALSE
GSMUA_Achr10G03520_001	chr10	11527026	11530423	2135	9.74059	4.38526	7.32653	3.64627	0.49768	1.0067	0.35584	1	FALSE
GSMUA_Achr10G03550_001	chr10	11546760	11556558	2046	12.057	25.1923	8.87214	20.1023	2.26577	-1.18	0.092339	1	FALSE
GSMUA_Achr10G03580_001	chr10	11833984	11835511	660	7.47535	7.54707	1.77443	1.94405	1.09559	-0.13171	1	1	FALSE
GSMUA_Achr10G03590_001	chr10	11840986	11844032	625	18.9853	11.2482	4.2166	2.74267	0.650444	0.6205	0.72494	1	FALSE
GSMUA_Achr10G03600_001	chr10	11844926	11850916	1017	3.40809	3.44008	1.22109	1.3554	1.11	-0.15055	1	1	FALSE
GSMUA_Achr10G03630_001	chr9	9668625	11890427	1075	4.58952	2.72742	1.77443	1.14543	0.645522	0.63146	0.93399	1	FALSE
GSMUA_Achr10G03650_001	chr10	11893656	11897702	611	12.2139	20.5856	2.55658	4.89669	1.91533	-0.93759	0.53885	1	FALSE
GSMUA_Achr10G03670_001	chr10	11927284	11931101	858	0	1.02902	0	0.346816	Inf	#NAME?	1	1	FALSE
GSMUA_Achr10G03680_001	chr10	12000219	12002285	807	3.63743	5.82129	1.10668	1.83906	1.66178	-0.73273	0.92909	1	FALSE
GSMUA_Achr10G03690_001	chr10	12002969	12006847	1077	26.6159	21.4852	10.2076	9.02662	0.8843	0.17739	0.87403	1	FALSE
GSMUA_Achr10G03700_001	chr10	12008751	12009479	729	2.74118	0	0.667747	0	0	Inf	0.90124	1	FALSE
GSMUA_Achr10G03730_001	chr10	12131567	12134692	1637	10.0141	1.42478	5.6665	0.903602	0.159464	2.6487	0.082326	1	FALSE
GSMUA_Achr10G03740_001	chr10	12141750	12142814	810	11.6802	6.88972	3.22433	2.18588	0.677934	0.56078	0.94532	1	FALSE
GSMUA_Achr10G03780_001	chr10	12186514	12190649	1419	1.03432	1.64367	0.553341	0.903602	1.63299	-0.70752	1	1	FALSE
GSMUA_Achr10G03790_001	chr10	12190923	12194128	567	13.8786	14.9552	2.88111	3.29945	1.1452	-0.1956	1	1	FALSE
GSMUA_Achr10G03800_001	chr10	12195011	12201161	2754	0.725607	0	0.667747	0	0	Inf	0.90124	1	FALSE
GSMUA_Achr10G03810_001	chr10	12533343	12550814	1230	2.81791	1.89624	1.22109	0.903602	0.739998	0.43441	1	1	FALSE
GSMUA_Achr10G03840_001	chr10	13082361	30050072	701	4.18746	19.6534	1.10668	5.38035	4.86169	-2.2815	0.1831	1	FALSE
GSMUA_Achr10G03850_001	chr10	13107989	13117437	1174	16.358	6.98155	6.98331	3.19447	0.457443	1.1283	0.28583	1	FALSE
GSMUA_Achr10G03870_001	chr10	13390372	13394103	723	4.79395	0	1.22109	0	0	Inf	0.53127	1	FALSE
GSMUA_Achr10G03880_001	chr10	13394709	13402437	1149	26.2254	22.9659	10.761	10.3089	0.957989	0.061919	1	1	FALSE
GSMUA_Achr10G03890_001	chr10	13417658	13418815	842	4.74661	0	1.33549	0	0	Inf	0.58806	1	FALSE
GSMUA_Achr10G03900_001	chr10	13419925	13424002	2080	4.03834	4.78949	2.99552	3.8881	1.29797	-0.37626	0.90308	1	FALSE
GSMUA_Achr10G03930_001	chr10	13454462	13460845	1641	1.78879	1.7867	1.10668	1.14543	1.03502	-0.049652	1	1	FALSE
GSMUA_Achr10G03940_001	chr10	13463519	13468459	2550	0	0.346234	0	0.346816	Inf	#NAME?	1	1	FALSE
GSMUA_Achr10G04050_001	chr10	13593572	13599222	1117	11.573	4.71294	4.44542	2.04903	0.460932	1.1174	0.50053	1	FALSE
GSMUA_Achr10G04060_001	chr9	13638597	31081842	485	4.12025	4.22492	0.667747	0.798617	1.19599	-0.2582	1	1	FALSE
GSMUA_Achr10G04110_001	chr10	13694003	13701800	6500	2.89197	2.56045	6.65878	6.46206	0.970457	0.043264	0.9646	1	FALSE
GSMUA_Achr10G04120_001	chr10	13701884	13702502	432	111.097	174.418	16.9808	29.4344	1.73339	-0.7936	0.12836	1	FALSE
GSMUA_Achr10G04130_001	chr10	13702509	13703423	207	40.5785	89.2502	2.99552	7.21941	2.41007	-1.2691	0.27952	1	FALSE
GSMUA_Achr10G04140_001	chr10	13703431	13704869	225	50.9303	37.6872	3.89207	3.29945	0.847736	0.23831	1	1	FALSE
GSMUA_Achr10G04150_001	chr10	13704918	13705458	225	6.52313	3.92399	0.553341	0.346816	0.626767	0.674	1	1	FALSE
GSMUA_Achr10G04170_001	chr6	11142806	13755633	636	13.2072	6.88908	2.99552	1.70222	0.568256	0.81539	0.67472	1	FALSE
GSMUA_Achr10G04180_001	chr10	13755637	13755759	123	0	7.17803	0	0.346816	Inf	#NAME?	1	1	FALSE
GSMUA_Achr10G04190_001	chr10	13756692	13760326	2002	3.72761	7.76364	2.55658	6.07398	2.37582	-1.2484	0.30517	1	FALSE
GSMUA_Achr10G04210_001	chr10	13766906	13767155	171	0	6.8198	0	0.451801	Inf	#NAME?	1	1	FALSE
GSMUA_Achr10G04250_001	chr10	13791652	13799371	767	0	1.15111	0	0.346816	Inf	#NAME?	1	1	FALSE
GSMUA_Achr10G04260_001	chr10	13800970	13813273	3641	2.30699	1.36805	2.99552	1.94405	0.648987	0.62374	0.81028	1	FALSE
GSMUA_Achr10G04290_001	chr10	13970945	13972111	583	385.099	461.481	79.6765	105.042	1.31836	-0.39874	0.23203	1	FALSE
GSMUA_Achr10G04300_001	chr10	13972117	13974610	1445	13.2902	13.7884	6.98331	7.7762	1.11354	-0.15515	0.99846	1	FALSE
GSMUA_Achr10G04320_001	chr10	13989617	13991213	1020	4.31678	4.57328	1.66002	1.8072	1.08866	-0.12256	1	1	FALSE
GSMUA_Achr10G04370_001	chr10	14044530	14050585	528	0	5.01646	0	1.04045	Inf	#NAME?	0.67425	1	FALSE
GSMUA_Achr10G04430_001	chr10	14089217	14091925	796	46.0535	27.6047	12.8786	8.57482	0.665818	0.5868	0.48761	1	FALSE
GSMUA_Achr10G04460_001	chr10	14097949	14105578	846	4.72416	0	1.33549	0	0	Inf	0.58806	1	FALSE
GSMUA_Achr10G04470_001	chr10	14119666	14124778	1170	0	0.754613	0	0.346816	Inf	#NAME?	1	1	FALSE
GSMUA_Achr10G04480_001	chr10	14137593	14142649	1092	0	1.06794	0	0.451801	Inf	#NAME?	1	1	FALSE
GSMUA_Achr10G04490_001	chr10	14155146	14155783	282	0	18.6679	0	2.04903	Inf	#NAME?	0.35903	1	FALSE
GSMUA_Achr10G04500_001	chr10	14155797	14159300	768	1.91107	1.51847	0.553341	0.451801	0.816497	0.29248	1	1	FALSE
GSMUA_Achr10G04530_001	chr10	14177192	14179334	1254	1.59356	2.56401	0.667747	1.25042	1.87259	-0.90504	0.973	1	FALSE
GSMUA_Achr10G04540_001	chr10	14179337	14180027	594	5.83506	3.44964	1.22109	0.798617	0.654021	0.61259	1	1	FALSE
GSMUA_Achr10G04560_001	chr10	14186434	14189507	1792	18.2265	16.6961	11.5431	11.6962	1.01326	-0.019	0.98889	1	FALSE
GSMUA_Achr10G04570_001	chr10	14196233	14197599	1107	37.5721	18.796	14.6531	8.12302	0.554357	0.85111	0.27367	1	FALSE
GSMUA_Achr10G04610_001	chr10	14236304	14237929	1323	7.55224	1.33469	3.33873	0.693632	0.207753	2.2671	0.63241	1	FALSE
GSMUA_Achr10G04620_001	chr10	14238409	14239014	606	0	1.45693	0	0.346816	Inf	#NAME?	1	1	FALSE
GSMUA_Achr10G04650_001	chr10	14302165	14304222	1317	0	2.22626	0	1.14543	Inf	#NAME?	0.65348	1	FALSE
GSMUA_Achr10G04690_001	chr10	14329663	14335799	1292	14.6455	9.97996	6.44866	5.03353	0.780555	0.35743	0.92559	1	FALSE
GSMUA_Achr10G04710_001	chr10	14336768	14341693	828	1.77259	2.1326	0.553341	0.693632	1.25353	-0.326	1	1	FALSE
GSMUA_Achr10G04720_001	chr10	14357627	14358928	1134	4.35073	0.778569	1.77443	0.346816	0.195452	2.3551	0.55089	1	FALSE
GSMUA_Achr10G04730_001	chr10	14362013	14367891	1399	73.6796	90.4995	37.1486	49.4317	1.33065	-0.41213	0.3716	1	FALSE
GSMUA_Achr10G04740_001	chr10	14391914	14393246	1333	11.1037	13.8348	5.32329	7.18755	1.35021	-0.43318	0.78292	1	FALSE
GSMUA_Achr10G04770_001	chr10	14405945	14408711	1190	15.7965	21.1391	6.65878	9.79337	1.47075	-0.55655	0.61039	1	FALSE
GSMUA_Achr10G04780_001	chr10	14415033	14418575	1387	3.93969	3.15894	1.88883	1.70222	0.901201	0.15008	1	1	FALSE
GSMUA_Achr10G04790_001	chr10	14419140	14426953	1175	21.7921	19.1829	9.31108	8.78479	0.943477	0.083941	0.90273	1	FALSE
GSMUA_Achr10G04810_001	chr10	14447099	14449018	1608	1.24274	0	0.667747	0	0	Inf	0.90124	1	FALSE
GSMUA_Achr10G04820_001	chr10	14449685	14453496	1146	3.48747	0.770417	1.33549	0.346816	0.259691	1.9451	0.82356	1	FALSE
GSMUA_Achr10G04830_001	chr10	14454622	14456470	1512	0.970704	0	0.553341	0	0	Inf	0.90116	1	FALSE
GSMUA_Achr10G04850_001	chr10	14480133	14481503	1005	24.5459	4.35966	8.87214	1.70222	0.191861	2.3819	0.028272	1	FALSE
GSMUA_Achr10G04860_001	chr10	14502529	14504518	1386	1.44179	0.637011	0.667747	0.346816	0.519382	0.94513	1	1	FALSE
GSMUA_Achr10G04870_001	chr10	14510213	14515451	2537	0	0.348009	0	0.346816	Inf	#NAME?	1	1	FALSE
GSMUA_Achr10G04890_001	chr10	14533529	14536035	393	10.1696	2.24656	1.33549	0.346816	0.259691	1.9451	0.82356	1	FALSE
GSMUA_Achr10G04920_001	chr10	14555356	14556231	876	7.30757	25.7305	2.32777	8.78479	3.77391	-1.9161	0.1119	1	FALSE
GSMUA_Achr10G04930_001	chr10	14585589	14588658	2301	2.14417	3.05526	1.77443	2.74267	1.54566	-0.62822	0.87047	1	FALSE
GSMUA_Achr10G04940_001	chr10	14589204	14592718	614	2.3904	10.0118	0.553341	2.39585	4.32979	-2.1143	0.53521	1	FALSE
GSMUA_Achr10G04950_001	chr10	14592953	14603579	2359	5.65218	8.05779	4.76995	7.39752	1.55086	-0.63307	0.65161	1	FALSE
GSMUA_Achr10G04960_001	chr10	14604401	14609677	2480	5.75426	5.08501	5.20888	4.92855	0.946182	0.079811	1	1	FALSE
GSMUA_Achr10G05000_001	chr10	14642247	14644554	2163	4.37401	5.96122	3.22433	5.03353	1.56111	-0.64257	0.62007	1	FALSE
GSMUA_Achr10G05030_001	chr10	14667646	14674381	2159	5.06192	1.76697	3.77767	1.49225	0.395018	1.34	0.5143	1	FALSE
GSMUA_Achr10G05060_001	chr10	14687683	14693998	1604	12.8878	22.2883	7.53665	13.9552	1.85164	-0.8888	0.2888	1	FALSE
GSMUA_Achr10G05070_001	chr10	14698063	14699516	687	0	1.28515	0	0.346816	Inf	#NAME?	1	1	FALSE
GSMUA_Achr10G05080_001	chr10	14706223	14707936	1401	2.09522	1.89057	1.10668	1.04045	0.940151	0.089036	1	1	FALSE
GSMUA_Achr10G05100_001	chr10	14720186	14722830	874	14.6486	23.8068	4.65554	8.12302	1.74481	-0.80307	0.48455	1	FALSE
GSMUA_Achr10G05110_001	chr10	14728746	14732265	1436	4.45782	6.71714	2.32777	3.75125	1.61152	-0.68842	0.82596	1	FALSE
GSMUA_Achr10G05150_001	chr10	14839168	14848864	1146	1.74374	0	0.667747	0	0	Inf	0.90124	1	FALSE
GSMUA_Achr10G05160_001	chr10	14851909	14856392	949	5.75801	0.930345	1.88883	0.346816	0.183614	2.4453	0.54928	1	FALSE
GSMUA_Achr10G05170_001	chr10	14859562	14863956	645	15.2984	1.36883	3.54886	0.346816	0.0977261	3.3551	0.1568	1	FALSE
GSMUA_Achr10G05240_001	chr10	14930619	14931453	678	35.0023	18.1335	8.43321	4.7917	0.568194	0.81554	0.40421	1	FALSE
GSMUA_Achr10G05260_001	chr10	14953055	14954040	714	2.79877	0	0.667747	0	0	Inf	0.90124	1	FALSE
GSMUA_Achr10G05340_001	chr10	15074913	15079861	1224	4.46434	8.11201	1.88883	3.85624	2.0416	-1.0297	0.6385	1	FALSE
GSMUA_Achr10G05350_001	chr10	15086345	15092776	1184	1.23962	0	0.553341	0	0	Inf	0.90116	1	FALSE
GSMUA_Achr10G05360_001	chr10	15107617	15119136	2311	9.63386	6.46612	7.87987	5.83215	0.740133	0.43414	0.71333	1	FALSE
GSMUA_Achr10G05380_001	chr10	15130862	15141255	1826	0	0.638656	0	0.451801	Inf	#NAME?	1	1	FALSE
GSMUA_Achr10G05390_001	chr10	15145586	15155073	1349	5.83331	6.10035	2.88111	3.22633	1.11982	-0.16327	1	1	FALSE
GSMUA_Achr10G05400_001	chr10	15159126	15159674	453	15.3025	0	2.44218	0	0	Inf	0.18004	1	FALSE
GSMUA_Achr10G05410_001	chr10	15159676	15160032	357	4.11122	0	0.553341	0	0	Inf	0.90116	1	FALSE
GSMUA_Achr10G05420_001	chr10	15162763	15167402	1160	28.5073	25.2188	11.8677	11.3906	0.959802	0.059191	0.9118	1	FALSE
GSMUA_Achr10G05440_001	chr10	15200882	15205233	1377	6.10004	2.33498	2.99552	1.25042	0.41743	1.2604	0.5293	1	FALSE
GSMUA_Achr10G05450_001	chr10	15206721	15215116	2139	0.934232	0.545202	0.667747	0.451801	0.676605	0.56361	1	1	FALSE
GSMUA_Achr10G05470_001	chr10	15231781	15248879	1848	7.28227	3.47973	4.55982	2.50084	0.54845	0.86657	0.71481	1	FALSE
GSMUA_Achr10G05480_001	chr10	15251891	15252973	1083	10.0911	3.78409	3.77767	1.59723	0.422809	1.2419	0.51501	1	FALSE
GSMUA_Achr10G05500_001	chr10	15263489	15263919	320	9.17315	7.28866	1.10668	0.903602	0.816497	0.29248	1	1	FALSE
GSMUA_Achr10G05510_001	chr10	15263960	15266552	1899	0	0.464928	0	0.346816	Inf	#NAME?	1	1	FALSE
GSMUA_Achr10G05530_001	chr10	15379249	15383847	2977	0.671253	0.593146	0.667747	0.693632	1.03876	-0.054869	1	1	FALSE
GSMUA_Achr10G05580_001	chr10	15597482	15599108	795	24.98	24.3077	6.88759	7.53437	1.0939	-0.12949	0.94142	1	FALSE
GSMUA_Achr10G05630_001	chr10	15960314	15965822	300	6.66107	3.88729	0.667747	0.451801	0.676605	0.56361	1	1	FALSE
GSMUA_Achr10G05640_001	chr10	16091626	16100308	1365	3.22572	2.14797	1.66002	1.14543	0.69001	0.53531	0.92895	1	FALSE
GSMUA_Achr10G05650_001	chr10	16134507	16137953	2088	7.59695	10.6751	5.5521	8.71166	1.56908	-0.64992	0.47812	1	FALSE
GSMUA_Achr10G05660_001	chr10	16138352	16139309	958	7.78984	0.921605	2.55658	0.346816	0.135656	2.882	0.36313	1	FALSE
GSMUA_Achr10G05670_001	chr10	16154104	16160171	1632	0.899329	0	0.553341	0	0	Inf	0.90116	1	FALSE
GSMUA_Achr10G05690_001	chr10	16166409	16173934	1413	39.6228	57.3584	19.6518	31.566	1.60626	-0.68371	0.2042	1	FALSE
GSMUA_Achr10G05700_001	chr10	16178225	16178503	279	0	3.16451	0	0.346816	Inf	#NAME?	1	1	FALSE
GSMUA_Achr10G05720_001	chr10	16192075	16201254	940	7.93901	1.87851	2.55658	0.693632	0.271312	1.882	0.54252	1	FALSE
GSMUA_Achr10G05730_001	chr10	16201842	16206824	1116	1.31515	0	0.553341	0	0	Inf	0.90116	1	FALSE
GSMUA_Achr10G05740_001	chr10	16208180	16216391	1341	101.223	100.452	48.6917	52.5306	1.07884	-0.10948	0.88904	1	FALSE
GSMUA_Achr10G05750_001	chr10	16224653	16228484	902	0	1.95764	0	0.693632	Inf	#NAME?	0.87009	1	FALSE
GSMUA_Achr10G05790_001	chr10	16247880	16256570	1671	9.73602	16.1307	5.87663	10.5189	1.78995	-0.83992	0.38513	1	FALSE
GSMUA_Achr10G05800_001	chr10	16257353	16266023	1876	2.91277	1.7139	1.88883	1.25042	0.662005	0.59509	0.94294	1	FALSE
GSMUA_Achr10G05820_001	chr10	16268113	16271087	1493	1.33846	0	0.667747	0	0	Inf	0.90124	1	FALSE
GSMUA_Achr10G05830_001	chr10	16313543	16316504	1457	1.37153	0.800402	0.667747	0.451801	0.676605	0.56361	1	1	FALSE
GSMUA_Achr10G05850_001	chr10	16319903	16323546	1294	0	0.901226	0	0.451801	Inf	#NAME?	1	1	FALSE
GSMUA_Achr10G05860_001	chr5	15084939	16354890	1569	10.7071	5.04337	5.99103	3.08948	0.515684	0.95544	0.45303	1	FALSE
GSMUA_Achr10G05870_001	chr10	16355370	16361967	1199	11.9021	12.9356	5.20888	6.04212	1.15997	-0.21408	1	1	FALSE
GSMUA_Achr10G05880_001	chr10	16363896	16375805	3925	5.77588	4.54577	8.2044	6.94572	0.846585	0.24027	0.76021	1	FALSE
GSMUA_Achr10G05890_001	chr10	16383796	16384653	858	4.65809	4.77642	1.33549	1.59723	1.19599	-0.2582	1	1	FALSE
GSMUA_Achr10G05900_001	chr10	16386212	16390735	948	1.54821	0.931327	0.553341	0.346816	0.626767	0.674	1	1	FALSE
GSMUA_Achr10G05910_001	chr10	16399873	16403575	1183	10.4788	5.46371	4.33101	2.5327	0.584782	0.77403	0.72294	1	FALSE
GSMUA_Achr10G05930_001	chr10	16427333	16433429	3105	9.06109	12.8337	10.0932	15.5524	1.54087	-0.62375	0.41017	1	FALSE
GSMUA_Achr10G05940_001	chr10	16435135	16438347	687	5.04516	1.69751	1.22109	0.451801	0.369999	1.4344	0.81472	1	FALSE
GSMUA_Achr10G05950_001	chr10	16439332	16442434	913	204.011	199.069	66.4547	70.985	1.06817	-0.095142	0.79748	1	FALSE
GSMUA_Achr10G05960_001	chr10	16442562	16451137	3270	3.95322	2.94979	4.44542	3.75125	0.843848	0.24495	0.95616	1	FALSE
GSMUA_Achr10G06000_001	chr10	16485103	16491601	1517	1.31729	0	0.667747	0	0	Inf	0.90124	1	FALSE
GSMUA_Achr10G06040_001	chr10	16524247	16529036	2242	2.67394	0.787598	2.00324	0.693632	0.346255	1.5301	0.8189	1	FALSE
GSMUA_Achr10G06050_001	chr10	16529877	16531080	970	0	0.910204	0	0.346816	Inf	#NAME?	1	1	FALSE
GSMUA_Achr10G06060_001	chr10	16537394	16542229	1422	5.907	3.30364	2.99552	1.83906	0.613939	0.70383	0.80739	1	FALSE
GSMUA_Achr10G06080_001	chr10	16551885	16555018	1671	2.95256	2.28299	1.77443	1.49225	0.840974	0.24987	1	1	FALSE
GSMUA_Achr10G06090_001	chr10	16555027	16556452	336	0	8.72614	0	1.14543	Inf	#NAME?	0.65348	1	FALSE
GSMUA_Achr10G06100_001	chr10	16556897	16558399	1272	10.8995	5.30414	4.88435	2.63768	0.540027	0.8889	0.5854	1	FALSE
GSMUA_Achr10G06120_001	chr10	16567284	16568953	1072	9.20472	6.58879	3.54886	2.77453	0.781809	0.35511	0.98464	1	FALSE
GSMUA_Achr10G06190_001	chr10	16635121	16642191	952	10.9224	6.4572	3.66326	2.39585	0.654021	0.61259	0.76693	1	FALSE
GSMUA_Achr10G06200_001	chr10	16642547	16646414	2103	5.19672	6.95524	3.77767	5.6953	1.50762	-0.59228	0.67891	1	FALSE
GSMUA_Achr10G06220_001	chr10	16674578	16675837	927	0	0.952425	0	0.346816	Inf	#NAME?	1	1	FALSE
GSMUA_Achr10G06250_001	chr10	16685484	16687616	1607	30.2729	41.9431	16.8851	26.3131	1.55836	-0.64003	0.20975	1	FALSE
GSMUA_Achr10G06260_001	chr10	16688155	16692039	1528	23.0307	20.1154	12.3253	11.9793	0.971925	0.041083	1	1	FALSE
GSMUA_Achr10G06270_001	chr10	16693179	16699114	725	2.75631	2.43558	0.667747	0.693632	1.03876	-0.054869	1	1	FALSE
GSMUA_Achr10G06280_001	chr10	16699861	16708478	2973	3.1823	2.37578	3.22433	2.77453	0.860498	0.21676	1	1	FALSE
GSMUA_Achr10G06300_001	chr10	16716273	16719233	1049	17.0265	11.9588	6.21984	4.86483	0.782146	0.35449	0.80088	1	FALSE
GSMUA_Achr10G06310_001	chr10	16719989	16723149	2020	8.05391	4.05759	5.87663	3.19447	0.543589	0.87941	0.45295	1	FALSE
GSMUA_Achr10G06320_001	chr10	16723585	16724148	482	4.1459	2.41947	0.667747	0.451801	0.676605	0.56361	1	1	FALSE
GSMUA_Achr10G06340_001	chr10	16739128	16740106	162	0	7.19868	0	0.451801	Inf	#NAME?	1	1	FALSE
GSMUA_Achr10G06350_001	chr10	16740869	16742859	1625	5.82215	7.21719	3.22433	4.58173	1.42099	-0.50689	0.70634	1	FALSE
GSMUA_Achr10G06360_001	chr10	16743412	16748358	1690	14.5968	13.1696	8.87214	8.6798	0.978321	0.031621	1	1	FALSE
GSMUA_Achr10G06380_001	chr10	16755133	16757557	147	57.1412	43.7452	2.99552	2.50084	0.83486	0.26039	0.94662	1	FALSE
GSMUA_Achr10G06390_001	chr10	15277793	16759347	756	266.987	242.24	71.4721	71.478	1.00008	-0.000119	0.9936	1	FALSE
GSMUA_Achr10G06400_001	chr10	16760198	16762140	1943	0	3.16379	0	2.39585	Inf	#NAME?	0.27412	1	FALSE
GSMUA_Achr10G06430_001	chr10	16779099	16782805	1183	5.85972	8.66054	2.44218	3.99308	1.63505	-0.70934	0.72487	1	FALSE
GSMUA_Achr10G06440_001	chr10	16783210	16783422	213	16.2724	10.9501	1.22109	0.903602	0.739998	0.43441	1	1	FALSE
GSMUA_Achr10G06460_001	chr10	16808700	16813411	1399	42.6986	29.7458	21.4076	16.246	0.758893	0.39803	0.50134	1	FALSE
GSMUA_Achr10G06470_001	chr10	16813422	16814657	347	84.1381	26.8861	10.322	3.61441	0.350164	1.5139	0.078817	1	FALSE
GSMUA_Achr10G06510_001	chr10	16839226	16867040	4962	1.39703	0.946751	2.44218	1.83906	0.753044	0.40919	1	1	FALSE
GSMUA_Achr10G06540_001	chr10	16876846	16877724	879	34.281	17.6448	10.761	6.04212	0.561484	0.83268	0.31102	1	FALSE
GSMUA_Achr10G06550_001	chr10	16879585	16882126	1973	0	0.44749	0	0.346816	Inf	#NAME?	1	1	FALSE
GSMUA_Achr10G06560_001	chr10	16898862	16900422	813	248.227	292.221	70.5172	92.6939	1.31449	-0.3945	0.22332	1	FALSE
GSMUA_Achr10G06570_001	chr10	16907792	16908419	628	2.33711	11.1945	0.553341	2.74267	4.95656	-2.3093	0.43606	1	FALSE
GSMUA_Achr10G06630_001	chr10	16931734	16934287	933	0	3.44616	0	1.25042	Inf	#NAME?	0.63511	1	FALSE
GSMUA_Achr10G06640_001	chr10	16956666	16971613	1807	9.8155	5.3563	6.42997	3.78311	0.588357	0.76524	0.51774	1	FALSE
GSMUA_Achr10G06650_001	chr10	16972925	16977696	2040	391.27	340.188	283.199	270.939	0.956709	0.063848	0.86653	1	FALSE
GSMUA_Achr10G06660_001	chr10	16978403	16979710	1125	3.55257	1.03661	1.33549	0.451801	0.338303	1.5636	0.82298	1	FALSE
GSMUA_Achr10G06690_001	chr10	16997329	16999648	1347	15.0449	17.3889	7.21212	9.1316	1.26615	-0.34044	0.78419	1	FALSE
GSMUA_Achr10G06710_001	chr10	17003935	17004958	856	4.0491	0	1.22109	0	0	Inf	0.53127	1	FALSE
GSMUA_Achr10G06720_001	chr10	17006647	17012028	1803	0.814035	1.29361	0.553341	0.903602	1.63299	-0.70752	1	1	FALSE
GSMUA_Achr10G06730_001	chr10	17017327	17017905	492	0	5.95931	0	1.14543	Inf	#NAME?	0.65348	1	FALSE
GSMUA_Achr10G06740_001	chr10	17019796	17023993	1013	138.589	184.861	49.9315	73.1071	1.46415	-0.55006	0.14683	1	FALSE
GSMUA_Achr10G06770_001	chr10	17047443	17048918	1097	105.119	106.789	40.7348	45.6899	1.12164	-0.16561	0.71547	1	FALSE
GSMUA_Achr10G06800_001	chr10	17077498	17078478	981	0	1.18877	0	0.451801	Inf	#NAME?	1	1	FALSE
GSMUA_Achr10G06820_001	chr10	17130526	17134189	1152	33.4486	26.6808	13.7565	11.9793	0.870807	0.19957	0.77488	1	FALSE
GSMUA_Achr10G06870_001	chr10	17153637	17159775	2777	4.0818	3.58737	4.1022	3.8881	0.947809	0.077332	1	1	FALSE
GSMUA_Achr10G06880_001	chr10	17161195	17164918	1593	32.4809	39.1641	18.7366	24.3372	1.29891	-0.37731	0.58628	1	FALSE
GSMUA_Achr10G06890_001	chr10	17166555	17167853	910	13.486	15.4509	4.54113	5.48533	1.20792	-0.27253	0.98218	1	FALSE
GSMUA_Achr10G06900_001	chr10	17168382	17169989	1404	0	0.628845	0	0.346816	Inf	#NAME?	1	1	FALSE
GSMUA_Achr10G06910_001	chr10	17172120	17173217	993	4.02482	5.62002	1.33549	2.18588	1.63676	-0.71084	0.77902	1	FALSE
GSMUA_Achr10G06930_001	chr10	17182016	17183714	1024	4.8181	2.86326	1.77443	1.14543	0.645522	0.63146	0.93399	1	FALSE
GSMUA_Achr10G06960_001	chr10	17189778	17193170	1028	0	4.84539	0	1.94405	Inf	#NAME?	0.37091	1	FALSE
GSMUA_Achr10G07000_001	chr10	17198276	17199087	414	4.82686	0	0.667747	0	0	Inf	0.90124	1	FALSE
GSMUA_Achr10G07010_001	chr10	17202183	17204345	1650	0	1.77696	0	1.14543	Inf	#NAME?	0.65348	1	FALSE
GSMUA_Achr10G07040_001	chr10	17206582	17243950	5595	0	0.416867	0	0.903602	Inf	#NAME?	0.83206	1	FALSE
GSMUA_Achr10G07050_001	chr10	17250407	17253874	3186	0	0.277118	0	0.346816	Inf	#NAME?	1	1	FALSE
GSMUA_Achr10G07060_001	chr10	17271756	17272538	783	8.17552	7.8509	2.32777	2.39585	1.02925	-0.04159	1	1	FALSE
GSMUA_Achr10G07080_001	chr10	17294401	17296785	2385	10.7882	11.7906	9.10096	10.9707	1.20544	-0.26956	0.78562	1	FALSE
GSMUA_Achr10G07120_001	chr10	17358716	17361934	3204	7.40686	2.2826	8.43321	2.84765	0.337671	1.5663	0.13122	1	FALSE
GSMUA_Achr10G07140_001	chr10	17413247	17416087	2760	0.531777	0.742422	0.553341	0.798617	1.44326	-0.52933	1	1	FALSE
GSMUA_Achr10G07150_001	chr10	17438571	17441798	3228	13.2136	6.88464	14.8819	8.64794	0.581106	0.78313	0.27769	1	FALSE
GSMUA_Achr10G07190_001	chr10	17485770	17498426	1863	0	0.625972	0	0.451801	Inf	#NAME?	1	1	FALSE
GSMUA_Achr10G07220_001	chr10	17518992	17519720	729	30.5403	11.2886	7.87987	3.22633	0.409439	1.2883	0.28225	1	FALSE
GSMUA_Achr10G07230_001	chr10	17520716	17524504	869	24.5417	12.1159	7.44093	4.09807	0.550747	0.86054	0.43062	1	FALSE
GSMUA_Achr10G07240_001	chr10	17525761	17527212	988	17.415	8.00916	6.31556	3.08948	0.489186	1.0315	0.42381	1	FALSE
GSMUA_Achr10G07250_001	chr10	17528379	17537649	1812	1.10283	1.13084	0.667747	0.798617	1.19599	-0.2582	1	1	FALSE
GSMUA_Achr10G07260_001	chr10	17537993	17540730	1160	6.43334	3.80559	2.55658	1.73408	0.678281	0.56005	1	1	FALSE
GSMUA_Achr10G07270_001	chr10	17547001	17548231	681	78.0848	44.621	18.335	11.8105	0.644153	0.63452	0.57549	1	FALSE
GSMUA_Achr10G07280_001	chr10	17552836	17553601	416	14.411	15.458	2.00324	2.50084	1.2484	-0.32007	0.98359	1	FALSE
GSMUA_Achr10G07290_001	chr10	17554206	17561997	1651	0	0.534765	0	0.346816	Inf	#NAME?	1	1	FALSE
GSMUA_Achr10G07300_001	chr10	17562811	17569079	2201	28.1044	28.7316	21.8652	24.6521	1.12746	-0.17308	0.80112	1	FALSE
GSMUA_Achr10G07310_001	chr10	17569262	17570212	951	0	0.928389	0	0.346816	Inf	#NAME?	1	1	FALSE
GSMUA_Achr10G07320_001	chr10	17571683	17576772	977	2.04536	13.4876	0.667747	5.13852	7.69531	-2.944	0.10983	1	FALSE
GSMUA_Achr10G07360_001	chr10	17584822	17588874	1552	3.52084	1.13775	1.88883	0.693632	0.367227	1.4453	0.75528	1	FALSE
GSMUA_Achr10G07370_001	chr10	17589262	17597499	1226	11.6399	9.07693	5.20888	4.3399	0.833173	0.26331	0.84581	1	FALSE
GSMUA_Achr10G07380_001	chr10	17607536	17613447	1090	1.34652	0	0.553341	0	0	Inf	0.90116	1	FALSE
GSMUA_Achr10G07390_001	chr10	17613955	17617229	869	0	1.34199	0	0.451801	Inf	#NAME?	1	1	FALSE
GSMUA_Achr10G07400_001	chr10	17618160	17621930	907	45.7201	34.8977	14.8632	12.3579	0.831446	0.26631	0.72281	1	FALSE
GSMUA_Achr10G07430_001	chr10	17647038	17649237	683	153.613	106.663	37.0716	28.3715	0.765318	0.38587	0.38005	1	FALSE
GSMUA_Achr10G07440_001	chr10	17650683	17659812	1126	4.85288	0.784101	1.88883	0.346816	0.183614	2.4453	0.54928	1	FALSE
GSMUA_Achr10G07450_001	chr10	17661636	17669879	1767	6.41492	4.63856	4.1022	3.19447	0.778721	0.36082	0.83455	1	FALSE
GSMUA_Achr10G07460_001	chr2	17678469	19243507	1522	8.14481	16.9436	4.33101	10.0671	2.32442	-1.2169	0.19519	1	FALSE
GSMUA_Achr10G07480_001	chr10	17696581	17698863	2130	0	0.414506	0	0.346816	Inf	#NAME?	1	1	FALSE
GSMUA_Achr10G07490_001	chr10	17699559	17708018	1855	1.58243	2.99064	1.10668	2.15402	1.94638	-0.96079	0.90993	1	FALSE
GSMUA_Achr10G07500_001	chr10	17713789	17714143	165	8.89518	19.4865	0.553341	1.25042	2.25976	-1.1762	0.98073	1	FALSE
GSMUA_Achr10G07510_001	chr10	17714313	17715760	930	1.57818	6.60995	0.553341	2.39585	4.32979	-2.1143	0.53521	1	FALSE
GSMUA_Achr10G07520_001	chr10	17716237	17720622	1368	9.35882	17.9986	4.65554	9.61526	2.06534	-1.0464	0.30483	1	FALSE
GSMUA_Achr10G07530_001	chr10	17721878	17737722	2756	0	0.423144	0	0.451801	Inf	#NAME?	1	1	FALSE
GSMUA_Achr10G07560_001	chr10	17751568	17753911	327	0	5.39999	0	0.693632	Inf	#NAME?	0.87009	1	FALSE
GSMUA_Achr10G07570_001	chr10	17755293	17757034	1224	0	0.952767	0	0.451801	Inf	#NAME?	1	1	FALSE
GSMUA_Achr10G07580_001	chr10	17757413	17758154	174	16.8702	21.9246	1.10668	1.49225	1.3484	-0.43125	1	1	FALSE
GSMUA_Achr10G07590_001	chr10	17761750	17764926	492	7.04477	2.3703	1.22109	0.451801	0.369999	1.4344	0.81472	1	FALSE
GSMUA_Achr10G07610_001	chr10	17773348	17778389	869	33.1294	10.1219	9.99751	3.4363	0.343715	1.5407	0.13797	1	FALSE
GSMUA_Achr10G07660_001	chr10	17822233	17828476	2096	3.05412	6.84331	2.32777	5.59032	2.40158	-1.264	0.41182	1	FALSE
GSMUA_Achr10G07670_001	chr10	17834182	17839196	1368	7.60093	6.42978	3.66326	3.4363	0.938043	0.092274	1	1	FALSE
GSMUA_Achr10G07700_001	chr10	17853095	17859719	2201	1.81583	1.73325	1.33549	1.49225	1.11738	-0.16012	1	1	FALSE
GSMUA_Achr10G07730_001	chr10	17871717	17876432	1243	5.14999	5.42789	2.32777	2.63768	1.13314	-0.18032	1	1	FALSE
GSMUA_Achr10G07750_001	chr10	17884563	17888941	786	4.4097	0	1.22109	0	0	Inf	0.53127	1	FALSE
GSMUA_Achr10G07760_001	chr10	17892146	17897448	1055	13.1413	4.72139	4.88435	1.94405	0.398016	1.3291	0.38251	1	FALSE
GSMUA_Achr10G07770_001	chr4	7282137	17899297	663	0	1.75895	0	0.451801	Inf	#NAME?	1	1	FALSE
GSMUA_Achr10G07780_001	chr10	17900091	17900248	60	0	14.715	0	0.346816	Inf	#NAME?	1	1	FALSE
GSMUA_Achr10G07810_001	chr10	17913550	17914617	1068	1.87109	1.09193	0.667747	0.451801	0.676605	0.56361	1	1	FALSE
GSMUA_Achr10G07840_001	chr10	17931386	17933820	1336	34.732	35.3256	16.6376	18.4319	1.10785	-0.14776	0.85894	1	FALSE
GSMUA_Achr10G07850_001	chr10	17934306	17936418	882	97.6418	93.6088	30.4128	32.1865	1.05832	-0.081778	0.9135	1	FALSE
GSMUA_Achr10G07890_001	chr10	17948287	17953729	2134	13.6813	18.3922	10.322	15.3106	1.48329	-0.5688	0.43873	1	FALSE
GSMUA_Achr10G07910_001	chr10	17962545	17969297	1407	57.9024	48.1065	29.173	26.4181	0.905566	0.14311	0.78112	1	FALSE
GSMUA_Achr10G07920_001	chr10	17970079	17970734	579	158.664	154.738	32.8363	34.9292	1.06374	-0.089142	0.9464	1	FALSE
GSMUA_Achr10G07930_001	chr10	17979405	17987862	1503	2.30607	1.36333	1.22109	0.798617	0.654021	0.61259	1	1	FALSE
GSMUA_Achr10G07950_001	chr10	18000440	18003191	2752	29.6936	27.3436	28.7528	29.3389	1.02038	-0.029112	0.9872	1	FALSE
GSMUA_Achr10G08010_001	chr10	18025032	18044088	2178	15.7272	8.88783	11.8863	7.56623	0.636548	0.65166	0.51841	1	FALSE
GSMUA_Achr10G08020_001	chr10	18047391	18050213	1177	1.24699	1.50025	0.553341	0.693632	1.25353	-0.326	1	1	FALSE
GSMUA_Achr10G08030_001	chr10	18051799	18057822	975	5.60446	6.01432	1.88883	2.29087	1.21285	-0.2784	0.99746	1	FALSE
GSMUA_Achr10G08040_001	chr10	18062511	18068028	1993	5.42125	6.32756	3.98779	4.92855	1.23591	-0.30557	0.93557	1	FALSE
GSMUA_Achr10G08050_001	chr10	18068338	18086604	2405	2.27208	4.99427	1.88883	4.68672	2.48127	-1.3111	0.39841	1	FALSE
GSMUA_Achr10G08060_001	chr10	18089396	18092916	724	43.8189	23.0787	11.1042	6.52578	0.587686	0.76688	0.41796	1	FALSE
GSMUA_Achr10G08080_001	chr10	18103430	18112014	1850	1.58671	0	1.10668	0	0	Inf	0.55349	1	FALSE
GSMUA_Achr10G08090_001	chr10	18125829	18126450	441	0	2.64441	0	0.451801	Inf	#NAME?	1	1	FALSE
GSMUA_Achr10G08120_001	chr10	18149716	18153863	1269	0	1.39149	0	0.693632	Inf	#NAME?	0.87009	1	FALSE
GSMUA_Achr10G08130_001	chr10	18153878	18159834	926	9.64403	5.68505	3.10992	2.04903	0.65887	0.60193	0.81607	1	FALSE
GSMUA_Achr10G08140_001	chr10	18162482	18176158	5591	0	0.208583	0	0.451801	Inf	#NAME?	1	1	FALSE
GSMUA_Achr10G08150_001	chr10	18177237	18187081	2364	0.845314	0.986621	0.667747	0.903602	1.35321	-0.43639	1	1	FALSE
GSMUA_Achr10G08170_001	chr10	18199292	18206564	1668	5.99017	3.85524	3.33873	2.50084	0.749037	0.41689	0.97757	1	FALSE
GSMUA_Achr10G08180_001	chr10	18207521	18215379	1452	3.76332	3.82069	1.88883	2.15402	1.1404	-0.18954	1	1	FALSE
GSMUA_Achr10G08210_001	chr10	18233872	18240174	1029	17.3574	11.1221	6.21984	4.47675	0.719752	0.47443	0.81036	1	FALSE
GSMUA_Achr10G08220_001	chr10	18246737	18257886	1189	22.4281	29.0868	9.53989	13.5034	1.41546	-0.50127	0.53128	1	FALSE
GSMUA_Achr10G08230_001	chr10	18259332	18261606	757	3.87769	1.16631	1.10668	0.346816	0.313384	1.674	0.81039	1	FALSE
GSMUA_Achr10G08260_001	chr10	18283693	18285870	1998	2.73491	1.90935	1.88883	1.49225	0.790037	0.34001	1	1	FALSE
GSMUA_Achr10G08270_001	chr10	18287440	18289148	1176	1.69925	8.71209	0.667747	3.99308	5.97994	-2.5801	0.21685	1	FALSE
GSMUA_Achr10G08300_001	chr10	18326981	18331322	1438	1.02066	0	0.553341	0	0	Inf	0.90116	1	FALSE
GSMUA_Achr10G08330_001	chr10	18339514	18342949	2074	0	0.562288	0	0.451801	Inf	#NAME?	1	1	FALSE
GSMUA_Achr10G08360_001	chr10	18363061	18367709	1391	0	0.83838	0	0.451801	Inf	#NAME?	1	1	FALSE
GSMUA_Achr10G08370_001	chr10	18384519	18385199	681	8.02401	8.61081	1.88883	2.29087	1.21285	-0.2784	0.99746	1	FALSE
GSMUA_Achr10G08380_001	chr10	18394137	18397576	2318	6.61424	8.71767	5.43769	7.88118	1.44936	-0.53542	0.6448	1	FALSE
GSMUA_Achr10G08410_001	chr10	18403030	18403620	495	4.03701	0	0.667747	0	0	Inf	0.90124	1	FALSE
GSMUA_Achr10G08420_001	chr10	18410301	18411711	1153	1.27294	0	0.553341	0	0	Inf	0.90116	1	FALSE
GSMUA_Achr10G08430_001	chr10	18412181	18418607	2309	0.635645	0	0.553341	0	0	Inf	0.90116	1	FALSE
GSMUA_Achr10G08440_001	chr10	18424059	18431064	1394	7.45917	4.40979	3.66326	2.39585	0.654021	0.61259	0.76693	1	FALSE
GSMUA_Achr10G08450_001	chr10	18432733	18437227	1569	18.0107	27.9673	9.88311	17.0859	1.7288	-0.78977	0.27346	1	FALSE
GSMUA_Achr10G08460_001	chr10	18437914	18438525	360	9.62785	21.1938	1.22109	2.9845	2.44413	-1.2893	0.55856	1	FALSE
GSMUA_Achr10G08470_001	chr10	18439814	18441155	1247	99.5366	75.387	44.0549	36.6633	0.832218	0.26497	0.54033	1	FALSE
GSMUA_Achr10G08480_001	chr10	18445578	18448458	770	12.287	11.7912	3.22433	3.54128	1.0983	-0.13527	1	1	FALSE
GSMUA_Achr10G08500_001	chr10	18452583	18469128	3873	0	0.227962	0	0.346816	Inf	#NAME?	1	1	FALSE
GSMUA_Achr10G08510_001	chr10	18470266	18474794	924	19.3298	10.4749	6.21984	3.78311	0.608233	0.7173	0.63196	1	FALSE
GSMUA_Achr10G08550_001	chr10	18498221	18498598	378	13.0522	11.5912	1.77443	1.70222	0.959305	0.059938	1	1	FALSE
GSMUA_Achr10G08560_001	chr10	18500390	18503192	977	17.7381	19.5234	6.10544	7.46124	1.22207	-0.28932	0.77066	1	FALSE
GSMUA_Achr10G08590_001	chr10	18512693	18519259	5013	1.78144	2.45252	3.10992	4.7917	1.54078	-0.62366	0.70257	1	FALSE
GSMUA_Achr10G08620_001	chr10	18532820	18536062	677	4.33591	1.72258	1.10668	0.451801	0.408248	1.2925	0.81257	1	FALSE
GSMUA_Achr10G08630_001	chr10	18537717	18541144	1516	1.31815	2.12089	0.667747	1.25042	1.87259	-0.90504	0.973	1	FALSE
GSMUA_Achr10G08640_001	chr10	18542872	18544644	513	39.504	39.4553	7.21212	7.91305	1.09719	-0.13381	0.92866	1	FALSE
GSMUA_Achr10G08650_001	chr10	18547117	18547533	348	4.21754	0	0.553341	0	0	Inf	0.90116	1	FALSE
GSMUA_Achr10G08660_001	chr10	18550056	18550400	345	0	2.55912	0	0.346816	Inf	#NAME?	1	1	FALSE
GSMUA_Achr10G08670_001	chr10	18551938	18557090	994	2.01038	1.17323	0.667747	0.451801	0.676605	0.56361	1	1	FALSE
GSMUA_Achr10G08710_001	chr10	18635656	18636209	159	9.23085	5.55282	0.553341	0.346816	0.626767	0.674	1	1	FALSE
GSMUA_Achr10G08720_001	chr10	18636237	18638518	1512	7.84774	10.8636	4.2166	6.4208	1.52274	-0.60667	0.61275	1	FALSE
GSMUA_Achr10G08730_001	chr10	18639473	18644385	1556	1.28427	1.31689	0.667747	0.798617	1.19599	-0.2582	1	1	FALSE
GSMUA_Achr10G08740_001	chr10	18645552	18651892	819	1.79207	1.42391	0.553341	0.451801	0.816497	0.29248	1	1	FALSE
GSMUA_Achr10G08770_001	chr10	18736990	18738339	756	0	1.16785	0	0.346816	Inf	#NAME?	1	1	FALSE
GSMUA_Achr10G08810_001	chr10	18863860	18867847	1321	1.11106	0.668356	0.553341	0.346816	0.626767	0.674	1	1	FALSE
GSMUA_Achr10G08820_001	chr10	18876078	18878817	2254	0.651156	1.55216	0.553341	1.3554	2.44949	-1.2925	0.97416	1	FALSE
GSMUA_Achr10G08830_001	chr10	18879227	18881954	712	2.06138	1.6379	0.553341	0.451801	0.816497	0.29248	1	1	FALSE
GSMUA_Achr10G08840_001	chr10	18882991	18884634	1218	8.53701	15.141	3.66326	7.18755	1.96206	-0.97237	0.41745	1	FALSE
GSMUA_Achr10G08880_001	chr10	18915259	18917078	1478	209.514	202.039	108.695	116.57	1.07244	-0.1009	0.67876	1	FALSE
GSMUA_Achr10G08890_001	chr10	18922043	18925880	1145	7.33603	0.77109	2.99552	0.346816	0.115778	3.1106	0.24041	1	FALSE
GSMUA_Achr10G08950_001	chr10	18961802	18965745	1359	2.55042	0	1.22109	0	0	Inf	0.53127	1	FALSE
GSMUA_Achr10G08970_001	chr10	18991982	18995227	1729	121.291	93.1717	74.3533	62.8395	0.845148	0.24272	0.5148	1	FALSE
GSMUA_Achr10G08990_001	chr10	19005252	19009334	1932	0	0.456986	0	0.346816	Inf	#NAME?	1	1	FALSE
GSMUA_Achr10G09010_001	chr10	19014439	19018838	780	2.56195	4.12214	0.667747	1.25042	1.87259	-0.90504	0.973	1	FALSE
GSMUA_Achr10G09050_001	chr10	19045823	19070212	3867	0.516763	0	0.667747	0	0	Inf	0.90124	1	FALSE
GSMUA_Achr10G09060_001	chr10	19070275	19071033	555	2.64451	0	0.553341	0	0	Inf	0.90116	1	FALSE
GSMUA_Achr10G09070_001	chr10	19072071	19074012	889	0	2.30493	0	0.798617	Inf	#NAME?	0.8496	1	FALSE
GSMUA_Achr10G09090_001	chr10	19081059	19082888	1149	0	0.768405	0	0.346816	Inf	#NAME?	1	1	FALSE
GSMUA_Achr10G09110_001	chr10	19100355	19101666	984	3.52238	3.55545	1.22109	1.3554	1.11	-0.15055	1	1	FALSE
GSMUA_Achr10G09140_001	chr10	19110173	19111770	765	0	1.15411	0	0.346816	Inf	#NAME?	1	1	FALSE
GSMUA_Achr10G09150_001	chr10	19112006	19112989	894	12.2245	0.987581	3.77767	0.346816	0.0918069	3.4453	0.15356	1	FALSE
GSMUA_Achr10G09160_001	chr10	19114861	19115826	530	93.5577	110.578	17.324	22.8768	1.32052	-0.40111	0.45061	1	FALSE
GSMUA_Achr10G09170_001	chr10	19115856	19116776	819	6.02409	3.92585	1.77443	1.25042	0.704688	0.50494	0.93838	1	FALSE
GSMUA_Achr10G09180_001	chr10	19120161	19124856	1343	84.6791	51.0318	40.3916	26.733	0.661846	0.59543	0.19346	1	FALSE
GSMUA_Achr10G09200_001	chr10	19133920	19136531	615	3.2493	1.43561	0.667747	0.346816	0.519382	0.94513	1	1	FALSE
GSMUA_Achr10G09210_001	chr10	19136983	19141328	2505	0.797733	1.74908	0.667747	1.70222	2.5492	-1.35	0.79002	1	FALSE
GSMUA_Achr10G09220_001	chr10	19142480	19143112	461	36.1722	54.0962	6.20116	9.75211	1.57263	-0.65318	0.66752	1	FALSE
GSMUA_Achr10G09240_001	chr10	19153073	19157517	1688	5.53131	5.71434	3.43445	3.75125	1.09224	-0.12729	1	1	FALSE
GSMUA_Achr10G09250_001	chr10	19157802	19166489	1401	1.04761	2.49719	0.553341	1.3554	2.44949	-1.2925	0.97416	1	FALSE
GSMUA_Achr10G09260_001	chr10	19169169	19170416	1092	6.34803	0.808514	2.44218	0.346816	0.142011	2.8159	0.36541	1	FALSE
GSMUA_Achr10G09270_001	chr10	19173531	19181043	1891	100.697	127.67	68.535	94.218	1.37474	-0.45916	0.22892	1	FALSE
GSMUA_Achr10G09280_001	chr10	19181541	19187356	1308	9.47737	9.18289	4.33101	4.68672	1.08213	-0.11387	1	1	FALSE
GSMUA_Achr10G09290_001	chr10	19190135	19197251	2363	2.93358	5.20292	2.44218	4.7917	1.96206	-0.97237	0.54798	1	FALSE
GSMUA_Achr10G09300_001	chr10	19197634	19198839	1206	2.434	3.89534	1.10668	1.83906	1.66178	-0.73273	0.92909	1	FALSE
GSMUA_Achr10G09310_001	chr10	19200029	19200343	315	0	2.80285	0	0.346816	Inf	#NAME?	1	1	FALSE
GSMUA_Achr10G09320_001	chr10	19200751	19202961	1706	1.17135	3.08579	0.667747	2.04903	3.06858	-1.6176	0.64516	1	FALSE
GSMUA_Achr10G09350_001	chr10	19212035	19227550	1587	1.84966	0.556331	1.10668	0.346816	0.313384	1.674	0.81039	1	FALSE
GSMUA_Achr10G09360_001	chr10	19242961	19244579	1287	0	1.81226	0	0.903602	Inf	#NAME?	0.83206	1	FALSE
GSMUA_Achr10G09380_001	chr10	19251166	19257271	2669	17.1867	9.75589	16.5232	10.1402	0.613694	0.70441	0.2521	1	FALSE
GSMUA_Achr10G09390_001	chr10	19257780	19258702	797	1.84154	2.21555	0.553341	0.693632	1.25353	-0.326	1	1	FALSE
GSMUA_Achr10G09400_001	chr10	19260369	19266901	2970	0.494177	3.95992	0.553341	4.61359	8.3377	-3.0596	0.36562	1	FALSE
GSMUA_Achr10G09410_001	chr10	19267447	19270078	2013	7.67807	8.73914	5.22757	6.8726	1.31468	-0.39472	0.70594	1	FALSE
GSMUA_Achr10G09440_001	chr10	19290968	19291602	540	7.40119	3.26999	1.33549	0.693632	0.519382	0.94513	1	1	FALSE
GSMUA_Achr10G09450_001	chr10	19291616	19292842	1155	6.3537	1.7741	2.7667	0.798617	0.288653	1.7926	0.57085	1	FALSE
GSMUA_Achr10G09470_001	chr10	19304386	19308709	1209	32.9547	20.8343	13.5651	9.82523	0.724305	0.46533	0.80959	1	FALSE
GSMUA_Achr10G09490_001	chr10	19310186	19315704	1522	11.3864	28.8309	6.10544	17.0859	2.79847	-1.4846	0.057553	1	FALSE
GSMUA_Achr10G09520_001	chr10	19335562	19339461	1435	3.06837	5.09647	1.66002	2.84765	1.71543	-0.77857	0.87095	1	FALSE
GSMUA_Achr10G09530_001	chr10	19340609	19344284	1389	11.42	8.64738	5.5521	4.68672	0.844134	0.24446	0.94591	1	FALSE
GSMUA_Achr10G09540_001	chr10	19344993	19345429	159	0	14.669	0	0.903602	Inf	#NAME?	0.83206	1	FALSE
GSMUA_Achr10G09570_001	chr10	19357755	19358969	1152	17.9445	5.09025	7.53665	2.29087	0.303963	1.718	0.15746	1	FALSE
GSMUA_Achr10G09580_001	chr10	19362216	19367839	2391	3.12115	0.369259	2.55658	0.346816	0.135656	2.882	0.36313	1	FALSE
GSMUA_Achr10G09610_001	chr10	19387659	19389677	1104	0	1.59945	0	0.693632	Inf	#NAME?	0.87009	1	FALSE
GSMUA_Achr10G09660_001	chr10	19390779	19394077	1323	10.4793	4.64645	4.88435	2.39585	0.490516	1.0276	0.48363	1	FALSE
GSMUA_Achr10G09690_001	chr10	19398172	19399491	1320	1.1119	0	0.553341	0	0	Inf	0.90116	1	FALSE
GSMUA_Achr10G09720_001	chr10	19405665	19405775	111	0	39.4726	0	1.70222	Inf	#NAME?	0.47085	1	FALSE
GSMUA_Achr10G09730_001	chr10	19405792	19407284	1215	3.28942	2.41315	1.33549	1.14543	0.857685	0.22148	1	1	FALSE
GSMUA_Achr10G09740_001	chr10	19414813	19425484	3582	13.7737	10.227	17.7443	14.302	0.806005	0.31114	0.62709	1	FALSE
GSMUA_Achr10G09750_001	chr10	19426374	19430662	1164	15.3443	4.52264	6.21984	2.04903	0.329435	1.6019	0.21753	1	FALSE
GSMUA_Achr10G09760_001	chr10	19431424	19432999	623	4.71173	2.83434	1.10668	0.693632	0.626767	0.674	1	1	FALSE
GSMUA_Achr10G09840_001	chr10	19506023	19509055	933	13.7223	4.39246	4.65554	1.59723	0.343082	1.5434	0.28757	1	FALSE
GSMUA_Achr10G09870_001	chr10	19520348	19524712	1617	24.6607	14.3306	14.52	9.05848	0.623864	0.6807	0.47396	1	FALSE
GSMUA_Achr10G09880_001	chr10	19525442	19532188	2251	0.652023	0.392225	0.553341	0.346816	0.626767	0.674	1	1	FALSE
GSMUA_Achr10G09890_001	chr1	12351870	19535834	588	8.3907	15.4409	1.77443	3.54128	1.99573	-0.99692	0.6479	1	FALSE
GSMUA_Achr10G09910_001	chr10	19537059	19537528	386	5.177	3.02121	0.667747	0.451801	0.676605	0.56361	1	1	FALSE
GSMUA_Achr10G09920_001	chr10	19537572	19562018	5970	0.669454	0.195341	1.33549	0.451801	0.338303	1.5636	0.82298	1	FALSE
GSMUA_Achr10G09930_001	chr10	19567192	19570815	1451	1.3772	0.608475	0.667747	0.346816	0.519382	0.94513	1	1	FALSE
GSMUA_Achr10G09940_001	chr10	19576698	19577100	315	20.322	13.9094	2.32777	1.70222	0.731266	0.45153	0.86847	1	FALSE
GSMUA_Achr10G09950_001	chr10	19578851	19583938	2141	5.10448	4.65303	3.77767	3.8881	1.02923	-0.041569	1	1	FALSE
GSMUA_Achr10G09960_001	chr10	19640859	19641535	153	38.3714	114.764	2.21336	6.84074	3.09065	-1.6279	0.25967	1	FALSE
GSMUA_Achr10G09970_001	chrUn_random	19641536	85433126	642	74.1235	54.3621	16.6563	13.6402	0.818922	0.2882	0.78456	1	FALSE
GSMUA_Achr10G09980_001	chr10	19647479	19649671	1095	6.33064	6.16152	2.44218	2.63768	1.08005	-0.1111	1	1	FALSE
GSMUA_Achr10G09990_001	chr10	19650795	19659441	2606	18.8239	17.3112	17.2096	17.6014	1.02277	-0.032477	0.97569	1	FALSE
GSMUA_Achr10G10000_001	chr10	19663364	19663558	195	7.52669	0	0.553341	0	0	Inf	0.90116	1	FALSE
GSMUA_Achr10G10030_001	chr10	19680452	19682297	688	0	1.28328	0	0.346816	Inf	#NAME?	1	1	FALSE
GSMUA_Achr10G10050_001	chr10	19684703	19685586	552	238.378	72.6427	46.6115	15.6255	0.335229	1.5768	0.000883	0.28106	FALSE
GSMUA_Achr10G10060_001	chr10	19688556	19691869	570	0	3.09789	0	0.693632	Inf	#NAME?	0.87009	1	FALSE
GSMUA_Achr10G10070_001	chr10	19694264	19698515	1002	16.2364	13.1841	5.87663	5.17038	0.879821	0.18472	0.97259	1	FALSE
GSMUA_Achr10G10080_001	chr10	19713759	19716442	862	17.1708	15.287	5.32329	5.13852	0.965291	0.050965	1	1	FALSE
GSMUA_Achr10G10090_001	chr10	19717136	19720212	552	0	2.11266	0	0.451801	Inf	#NAME?	1	1	FALSE
GSMUA_Achr10G10120_001	chr10	19750535	19752095	231	27.7118	35.482	2.32777	3.19447	1.37233	-0.45663	0.94515	1	FALSE
GSMUA_Achr10G10130_001	chr10	19752097	19754172	378	23.6253	7.00712	3.10992	1.04045	0.334558	1.5797	0.52883	1	FALSE
GSMUA_Achr10G10140_001	chr10	19756952	19775687	3976	1.97916	0.80867	2.88111	1.25042	0.434006	1.2042	0.52874	1	FALSE
GSMUA_Achr10G10150_001	chr10	19776344	19779907	1173	0	2.74107	0	1.25042	Inf	#NAME?	0.63511	1	FALSE
GSMUA_Achr10G10180_001	chr10	19814887	19827729	2049	1.69157	2.13834	1.22109	1.70222	1.39402	-0.47925	1	1	FALSE
GSMUA_Achr10G10190_001	chr10	19829644	19830707	312	0	5.6596	0	0.693632	Inf	#NAME?	0.87009	1	FALSE
GSMUA_Achr10G10200_001	chr10	19830710	19837751	2688	0.546021	1.52462	0.553341	1.59723	2.88653	-1.5293	0.8085	1	FALSE
GSMUA_Achr10G10240_001	chr10	19846165	19849142	890	0	0.99202	0	0.346816	Inf	#NAME?	1	1	FALSE
GSMUA_Achr10G10260_001	chr10	19854221	19855591	1305	1.12468	0.67655	0.553341	0.346816	0.626767	0.674	1	1	FALSE
GSMUA_Achr10G10280_001	chr10	19862748	19868187	1307	7.64469	9.38139	3.33873	4.75984	1.42564	-0.51161	0.85567	1	FALSE
GSMUA_Achr10G10310_001	chr10	19895025	19897254	561	15.9187	17.194	3.10992	3.75125	1.20622	-0.27049	0.99699	1	FALSE
GSMUA_Achr10G10320_001	chr10	19897265	19898679	544	11.7673	5.91042	2.32777	1.25042	0.537174	0.89654	0.71021	1	FALSE
GSMUA_Achr10G10340_001	chr10	19925783	19928662	1057	0	2.2066	0	0.903602	Inf	#NAME?	0.83206	1	FALSE
GSMUA_Achr10G10360_001	chr10	19937870	19938592	618	11.8746	9.94701	2.7667	2.39585	0.865958	0.20763	0.94599	1	FALSE
GSMUA_Achr10G10400_001	chr10	19955763	19956440	678	0	1.30221	0	0.346816	Inf	#NAME?	1	1	FALSE
GSMUA_Achr10G10410_001	chr10	19962094	19970635	917	1.60055	6.04977	0.553341	2.15402	3.89275	-1.9608	0.64595	1	FALSE
GSMUA_Achr10G10440_001	chr10	19971730	19976662	945	23.9898	14.5439	8.2044	5.34849	0.651905	0.61727	0.4712	1	FALSE
GSMUA_Achr10G10460_001	chr10	19995209	19996477	1269	19.4394	17.2895	8.87214	8.54296	0.962896	0.054547	0.94282	1	FALSE
GSMUA_Achr10G10480_001	chr10	20024019	20028028	2076	3.79053	4.79871	2.88111	3.8881	1.34951	-0.43244	0.90756	1	FALSE
GSMUA_Achr10G10490_001	chr10	20030578	20039311	1503	2.30607	4.27847	1.22109	2.50084	2.04804	-1.0342	0.76634	1	FALSE
GSMUA_Achr10G10500_001	chr10	20040715	20040846	132	11.119	6.68862	0.553341	0.346816	0.626767	0.674	1	1	FALSE
GSMUA_Achr10G10520_001	chr10	20059778	20066524	1119	16.7988	7.86054	6.65878	3.4363	0.516055	0.9544	0.43971	1	FALSE
GSMUA_Achr10G10530_001	chr10	20068707	20072795	1892	26.208	55.7533	17.324	41.1719	2.37657	-1.2489	0.0098583	1	FALSE
GSMUA_Achr10G10540_001	chr10	20124235	20127787	2902	2.38872	6.65908	2.44218	7.53437	3.08511	-1.6253	0.18458	1	FALSE
GSMUA_Achr10G10550_001	chr10	20158467	20162981	1240	1.18363	4.729	0.553341	2.29087	4.14006	-2.0497	0.5444	1	FALSE
GSMUA_Achr10G10560_001	chr10	20163147	20168027	1169	4.67438	0	1.88883	0	0	Inf	0.3067	1	FALSE
GSMUA_Achr10G10580_001	chr10	20195897	20218440	3887	0.377593	1.96289	0.553341	2.9845	5.3936	-2.4312	0.36174	1	FALSE
GSMUA_Achr10G10590_001	chr10	20234283	20236505	2223	169.71	170.165	132.984	147.643	1.11023	-0.15086	0.58427	1	FALSE
GSMUA_Achr10G10610_001	chr10	20247522	20250518	752	0	2.34813	0	0.693632	Inf	#NAME?	0.87009	1	FALSE
GSMUA_Achr10G10660_001	chr10	20303245	20312365	1947	43.6233	46.6319	30.3941	35.4128	1.16512	-0.22048	0.70913	1	FALSE
GSMUA_Achr10G10670_001	chr10	20313322	20316703	888	3.30564	0.994254	1.10668	0.346816	0.313384	1.674	0.81039	1	FALSE
GSMUA_Achr10G10680_001	chr10	20325714	20333079	900	6.52313	13.3825	2.21336	4.71858	2.13186	-1.0921	0.63288	1	FALSE
GSMUA_Achr10G10690_001	chr10	20340285	20342266	984	20.182	16.9471	6.88759	6.49392	0.942843	0.08491	1	1	FALSE
GSMUA_Achr10G10700_001	chr10	20348965	20355942	2020	0	1.88855	0	1.49225	Inf	#NAME?	0.50117	1	FALSE
GSMUA_Achr10G10710_001	chr10	20380164	20384770	1441	147.569	120.613	75.4599	67.8636	0.899333	0.15307	0.7237	1	FALSE
GSMUA_Achr10G10730_001	chr10	20409644	20412228	826	26.8035	22.3666	8.08999	7.21941	0.892388	0.16426	0.89796	1	FALSE
GSMUA_Achr10G10740_001	chr4	6187603	20429539	365	37.6437	28.9363	5.09447	4.12993	0.810669	0.30282	0.87093	1	FALSE
GSMUA_Achr10G10750_001	chr10	20431072	20442853	3662	0.400793	0.241097	0.553341	0.346816	0.626767	0.674	1	1	FALSE
GSMUA_Achr10G10780_001	chr10	20469321	20478724	1763	1.96598	2.82534	1.22109	1.94405	1.59206	-0.6709	0.91547	1	FALSE
GSMUA_Achr10G10810_001	chr10	20491287	20508786	2148	6.89069	9.26035	5.32329	7.74434	1.4548	-0.54082	0.70723	1	FALSE
GSMUA_Achr10G10830_001	chr10	20510887	20513585	1525	13.6368	18.2756	7.32653	10.8975	1.48741	-0.5728	0.47022	1	FALSE
GSMUA_Achr10G10860_001	chr10	20523397	20525531	1321	3.73485	3.77068	1.77443	1.94405	1.09559	-0.13171	1	1	FALSE
GSMUA_Achr10G10870_001	chr10	20528735	20532794	2155	0	1.08231	0	0.903602	Inf	#NAME?	0.83206	1	FALSE
GSMUA_Achr10G10880_001	chr10	20535560	20541808	678	8.05951	6.92887	1.88883	1.83906	0.973651	0.038524	1	1	FALSE
GSMUA_Achr10G10890_001	chr10	20546572	20564514	4241	0.942382	1.04091	1.33549	1.73408	1.29846	-0.3768	0.93914	1	FALSE
GSMUA_Achr10G10910_001	chr10	20573144	20576087	1695	2.04485	1.72978	1.22109	1.14543	0.938043	0.092274	1	1	FALSE
GSMUA_Achr10G10920_001	chr10	20582335	20582439	105	38.0633	22.2131	1.33549	0.903602	0.676605	0.56361	1	1	FALSE
GSMUA_Achr10G10930_001	chr10	20582442	20585406	1043	5.23907	7.28353	1.88883	2.95264	1.56321	-0.64451	0.85469	1	FALSE
GSMUA_Achr10G10950_001	chr10	20595619	20598108	687	2.90876	1.69751	0.667747	0.451801	0.676605	0.56361	1	1	FALSE
GSMUA_Achr10G10960_001	chr10	20598134	20598621	309	0	2.85727	0	0.346816	Inf	#NAME?	1	1	FALSE
GSMUA_Achr10G11000_001	chr10	20620737	20634301	3152	1.39693	0.280107	1.66002	0.346816	0.208922	2.259	0.62688	1	FALSE
GSMUA_Achr10G11010_001	chr10	20637436	20648327	1993	9.69817	9.99712	6.77319	7.7762	1.14809	-0.19923	0.87565	1	FALSE
GSMUA_Achr10G11020_001	chr10	20650358	20651206	729	7.49568	1.59971	1.88883	0.451801	0.239196	2.0637	0.54789	1	FALSE
GSMUA_Achr10G11030_001	chr10	20657879	20658781	811	3.61949	11.9345	1.10668	3.78311	3.41843	-1.7733	0.39489	1	FALSE
GSMUA_Achr10G11040_001	chr10	20659467	20661576	898	11.5792	18.2546	3.66326	6.38894	1.74406	-0.80245	0.53912	1	FALSE
GSMUA_Achr10G11060_001	chr10	20663686	20669590	933	0	1.24993	0	0.451801	Inf	#NAME?	1	1	FALSE
GSMUA_Achr10G11080_001	chr10	20671753	20676483	1184	41.0883	34.3736	16.8851	15.8674	0.939725	0.08969	0.99344	1	FALSE
GSMUA_Achr10G11100_001	chr10	20685764	20687242	1179	1.24487	0	0.553341	0	0	Inf	0.90116	1	FALSE
GSMUA_Achr10G11120_001	chr10	20696052	20698870	644	4.55809	4.99266	1.10668	1.25042	1.12988	-0.17617	1	1	FALSE
GSMUA_Achr10G11140_001	chr10	20718460	20719272	604	36.8607	30.5874	7.87987	7.21941	0.916185	0.12629	1	1	FALSE
GSMUA_Achr10G11160_001	chr10	20734329	20744695	5244	5.54382	7.93561	10.5322	16.246	1.54252	-0.62529	0.41131	1	FALSE
GSMUA_Achr10G11170_001	chr10	20754837	20755888	1052	472.431	582.199	179.409	238.927	1.33175	-0.41332	0.35915	1	FALSE
GSMUA_Achr10G11190_001	chr10	20769482	20776004	1097	11.1871	12.2705	4.54113	5.2435	1.15467	-0.20748	1	1	FALSE
GSMUA_Achr10G11200_001	chr10	20776488	20780210	1324	6.34423	5.52374	2.99552	2.84765	0.950638	0.073032	1	1	FALSE
GSMUA_Achr10G11220_001	chr10	20786897	20789795	2045	6.77951	12.024	4.88435	9.5834	1.96206	-0.97237	0.32989	1	FALSE
GSMUA_Achr10G11270_001	chr10	20806658	20807382	616	0	8.08615	0	1.94405	Inf	#NAME?	0.37091	1	FALSE
GSMUA_Achr10G11320_001	chr10	20827096	20827506	411	24.0084	22.0906	3.54886	3.54128	0.997866	0.0030822	1	1	FALSE
GSMUA_Achr10G11350_001	chr10	20836038	20843205	2069	0.709379	1.70691	0.553341	1.38726	2.50707	-1.326	0.83865	1	FALSE
GSMUA_Achr10G11400_001	chr10	20881591	20884009	593	36.6497	36.4654	7.76546	8.40611	1.0825	-0.11437	1	1	FALSE
GSMUA_Achr10G11410_001	chr10	20884459	20885879	993	3.49046	1.17441	1.22109	0.451801	0.369999	1.4344	0.81472	1	FALSE
GSMUA_Achr10G11420_001	chr10	20889583	20890903	1234	20.5214	4.52243	8.77643	2.18588	0.249063	2.0054	0.093984	1	FALSE
GSMUA_Achr10G11440_001	chr10	20897622	20909223	1304	5.6277	11.2169	2.7667	5.6953	2.05852	-1.0416	0.56504	1	FALSE
GSMUA_Achr10G11480_001	chr10	20916756	20919260	995	38.1931	17.965	13.6421	6.97758	0.511475	0.96727	0.20358	1	FALSE
GSMUA_Achr10G11490_001	chr10	20919962	20920643	593	0	5.42204	0	1.25042	Inf	#NAME?	0.63511	1	FALSE
GSMUA_Achr10G11510_001	chr10	20936898	20937446	549	15.3001	26.1869	2.99552	5.62218	1.87686	-0.90832	0.49132	1	FALSE
GSMUA_Achr10G11520_001	chr10	20943243	20943426	51	28.7785	0	0.553341	0	0	Inf	0.90116	1	FALSE
GSMUA_Achr10G11560_001	chr10	20967675	20969047	1208	4.52347	1.69626	1.88883	0.798617	0.422809	1.2419	0.75728	1	FALSE
GSMUA_Achr10G11580_001	chr10	20981730	20988762	1392	6.03431	3.78186	2.99552	2.04903	0.684034	0.54786	0.81309	1	FALSE
GSMUA_Achr10G11600_001	chr10	20989906	20990408	264	0	3.34431	0	0.346816	Inf	#NAME?	1	1	FALSE
GSMUA_Achr10G11610_001	chr10	20990418	20998971	525	21.5908	18.373	4.1022	3.75125	0.91445	0.12902	0.94642	1	FALSE
GSMUA_Achr10G11620_001	chr10	20999632	21011447	5403	1.283	1.30116	2.44218	2.74267	1.12304	-0.16741	1	1	FALSE
GSMUA_Achr10G11640_001	chr10	21023736	21028173	911	34.5517	33.7753	11.5244	12.0111	1.04223	-0.059673	1	1	FALSE
GSMUA_Achr10G11660_001	chr10	21038287	21039030	744	13.9759	2.75415	3.66326	0.798617	0.218007	2.1976	0.26591	1	FALSE
GSMUA_Achr10G11670_001	chr10	21041076	21050546	3370	11.0354	8.69044	12.993	11.4225	0.879123	0.18586	0.8863	1	FALSE
GSMUA_Achr10G11680_001	chr10	21052952	21054124	153	13.0609	7.62213	0.667747	0.451801	0.676605	0.56361	1	1	FALSE
GSMUA_Achr10G11690_001	chr10	21054218	21055114	897	15.9092	13.0746	5.20888	4.58173	0.8796	0.18508	0.93381	1	FALSE
GSMUA_Achr10G11700_001	chr10	21059345	21061684	1551	1.28841	2.07303	0.667747	1.25042	1.87259	-0.90504	0.973	1	FALSE
GSMUA_Achr10G11710_001	chr10	21061689	21073961	5261	0.658815	2.55858	1.22109	5.2435	4.29412	-2.1024	0.20952	1	FALSE
GSMUA_Achr10G11730_001	chr10	21075153	21080491	1722	3.17326	5.437	1.88883	3.64627	1.93043	-0.94892	0.63658	1	FALSE
GSMUA_Achr10G11740_001	chr10	21083490	21085510	642	22.4217	28.2328	4.99876	7.05071	1.41049	-0.4962	0.71461	1	FALSE
GSMUA_Achr10G11750_001	chr10	21086975	21088126	1007	252.383	296.852	91.278	116.707	1.27859	-0.35455	0.35028	1	FALSE
GSMUA_Achr10G11760_001	chr10	21091360	21093327	1731	32.8851	40.6132	20.0907	27.4267	1.36514	-0.44905	0.40392	1	FALSE
GSMUA_Achr10G11770_001	chr10	21094704	21098454	1788	15.4385	32.2285	9.97883	22.4344	2.2482	-1.1688	0.13902	1	FALSE
GSMUA_Achr10G11780_001	chr10	21100945	21107988	1851	0	0.63003	0	0.451801	Inf	#NAME?	1	1	FALSE
GSMUA_Achr10G11790_001	chr10	21110324	21111582	1090	3.17984	4.56978	1.22109	1.94405	1.59206	-0.6709	0.91547	1	FALSE
GSMUA_Achr10G11820_001	chr10	21126791	21129258	1367	3.22101	5.16692	1.66002	2.77453	1.67138	-0.74104	0.87056	1	FALSE
GSMUA_Achr10G11830_001	chr10	21131212	21131678	372	0	3.13491	0	0.451801	Inf	#NAME?	1	1	FALSE
GSMUA_Achr10G11840_001	chr10	21133416	21137016	1041	1.91962	3.08864	0.667747	1.25042	1.87259	-0.90504	0.973	1	FALSE
GSMUA_Achr10G11850_001	chr10	21137439	21141775	1608	0	1.82337	0	1.14543	Inf	#NAME?	0.65348	1	FALSE
GSMUA_Achr10G11890_001	chr10	21154134	21156490	1237	1.1865	0.942754	0.553341	0.451801	0.816497	0.29248	1	1	FALSE
GSMUA_Achr10G11910_001	chr10	21162838	21164025	912	8.62844	33.4639	2.88111	11.938	4.14354	-2.0509	0.083819	1	FALSE
GSMUA_Achr10G12010_001	chr10	21191473	21195757	1901	0	1.0779	0	0.798617	Inf	#NAME?	0.8496	1	FALSE
GSMUA_Achr10G12030_001	chr10	21207016	21212888	4201	0	1.04296	0	1.70222	Inf	#NAME?	0.47085	1	FALSE
GSMUA_Achr10G12060_001	chr10	21218882	21222135	1786	0	1.80026	0	1.25042	Inf	#NAME?	0.63511	1	FALSE
GSMUA_Achr10G12070_001	chr10	21224889	21230456	2892	11.6179	6.88944	11.9821	7.7762	0.648987	0.62374	0.44508	1	FALSE
GSMUA_Achr10G12120_001	chr10	21249561	21251566	1023	96.8202	112.916	34.8582	45.1237	1.29449	-0.37239	0.34576	1	FALSE
GSMUA_Achr10G12130_001	chr10	21270531	21279117	3625	5.59049	3.46974	7.21212	4.89669	0.678952	0.55862	0.58477	1	FALSE
GSMUA_Achr10G12140_001	chr10	21279595	21282473	568	0	5.16194	0	1.14543	Inf	#NAME?	0.65348	1	FALSE
GSMUA_Achr10G12150_001	chr10	21284401	21285949	1111	1.79867	0	0.667747	0	0	Inf	0.90124	1	FALSE
GSMUA_Achr10G12170_001	chr10	21287368	21289675	890	13.3323	15.4427	4.2166	5.34849	1.26843	-0.34305	0.91449	1	FALSE
GSMUA_Achr10G12180_001	chr10	21290142	21291142	723	76.922	134.471	20.2822	37.9137	1.86931	-0.90251	0.11618	1	FALSE
GSMUA_Achr10G12190_001	chr10	21292547	21293645	684	60.8075	67.7077	14.6531	18.0851	1.23422	-0.3036	0.61811	1	FALSE
GSMUA_Achr10G12200_001	chr10	21295534	21297266	1178	4.98372	14.1562	2.21336	6.49392	2.93396	-1.5528	0.30267	1	FALSE
GSMUA_Achr10G12220_001	chr10	21304702	21307885	1526	0	0.57857	0	0.346816	Inf	#NAME?	1	1	FALSE
GSMUA_Achr10G12280_001	chr10	21321927	21324767	1130	0	2.06405	0	0.903602	Inf	#NAME?	0.83206	1	FALSE
GSMUA_Achr10G12290_001	chr10	21328226	21331560	1480	0	0.596553	0	0.346816	Inf	#NAME?	1	1	FALSE
GSMUA_Achr10G12300_001	chr10	21332661	21333349	512	3.90297	0	0.667747	0	0	Inf	0.90124	1	FALSE
GSMUA_Achr10G12320_001	chr10	21337474	21345538	3213	0	0.637748	0	0.798617	Inf	#NAME?	0.8496	1	FALSE
GSMUA_Achr10G12330_001	chr10	21348661	21351505	888	0	1.31327	0	0.451801	Inf	#NAME?	1	1	FALSE
GSMUA_Achr10G12340_001	chr10	21356037	21361244	3020	10.1946	7.87158	10.6653	9.30031	0.872019	0.19757	0.99989	1	FALSE
GSMUA_Achr10G12350_001	chr10	21394488	21395549	957	1.53365	5.20488	0.553341	1.94405	3.51329	-1.8128	0.66458	1	FALSE
GSMUA_Achr10G12360_001	chr10	21401072	21404493	1077	444.754	407.013	169.369	170.926	1.00919	-0.013204	0.98902	1	FALSE
GSMUA_Achr10G12380_001	chr10	21420256	21422885	831	4.80944	1.06245	1.33549	0.346816	0.259691	1.9451	0.82356	1	FALSE
GSMUA_Achr10G12390_001	chr10	21423282	21425693	1717	17.3131	20.9864	10.4364	14.0602	1.34722	-0.42998	0.55697	1	FALSE
GSMUA_Achr10G12400_001	chr10	21425755	21426960	403	8.60056	9.4662	1.22109	1.49225	1.22207	-0.28932	1	1	FALSE
GSMUA_Achr10G12410_001	chr10	21430002	21435687	2181	0.67295	0.404813	0.553341	0.346816	0.626767	0.674	1	1	FALSE
GSMUA_Achr10G12420_001	chr10	21439206	21445289	1791	0	1.30227	0	0.903602	Inf	#NAME?	0.83206	1	FALSE
GSMUA_Achr10G12430_001	chr10	21450283	21457084	2976	0.49318	0	0.553341	0	0	Inf	0.90116	1	FALSE
GSMUA_Achr10G12440_001	chr10	21458277	21462453	1811	0	2.1065	0	1.49225	Inf	#NAME?	0.50117	1	FALSE
GSMUA_Achr10G12460_001	chr10	21473680	21479478	960	10.8313	8.53785	3.66326	3.19447	0.872028	0.19755	1	1	FALSE
GSMUA_Achr10G12480_001	chr10	21484801	21507494	4368	1.70849	0	2.55658	0	0	Inf	0.17655	1	FALSE
GSMUA_Achr10G12560_001	chr10	21560130	21569893	1809	3.53866	8.41707	2.32777	5.93713	2.55057	-1.3508	0.35533	1	FALSE
GSMUA_Achr10G12580_001	chr10	21573235	21575439	1544	1.29425	0	0.667747	0	0	Inf	0.90124	1	FALSE
GSMUA_Achr10G12590_001	chr10	21582568	21583290	723	0	1.22116	0	0.346816	Inf	#NAME?	1	1	FALSE
GSMUA_Achr10G12600_001	chr10	21590117	21595443	2223	6.47536	3.95679	4.99876	3.4363	0.687431	0.54071	0.79525	1	FALSE
GSMUA_Achr10G12610_001	chr10	21596498	21599771	969	9.21607	5.14042	3.10992	1.94405	0.625112	0.67781	0.81334	1	FALSE
GSMUA_Achr10G12620_001	chr10	21604252	21607342	1517	3.87002	8.29123	2.21336	4.89669	2.21233	-1.1456	0.55333	1	FALSE
GSMUA_Achr10G12630_001	chr10	21608410	21611350	1623	17.4115	9.0326	9.88311	5.72716	0.57949	0.78714	0.44318	1	FALSE
GSMUA_Achr10G12640_001	chr10	21617224	21623087	1981	0	0.588686	0	0.451801	Inf	#NAME?	1	1	FALSE
GSMUA_Achr10G12650_001	chr8	21623825	27101295	111	13.2226	7.95403	0.553341	0.346816	0.626767	0.674	1	1	FALSE
GSMUA_Achr10G12660_001	chr10	21624022	21627140	1099	50.3478	54.1005	19.7475	23.1918	1.17441	-0.23194	0.73983	1	FALSE
GSMUA_Achr10G12690_001	chr10	21632647	21644855	3170	0	0.83555	0	1.04045	Inf	#NAME?	0.67425	1	FALSE
GSMUA_Achr10G12700_001	chr10	21648571	21649552	753	0	1.54872	0	0.451801	Inf	#NAME?	1	1	FALSE
GSMUA_Achr10G12730_001	chr10	21662472	21663518	1047	57.6792	42.5782	21.3118	17.4233	0.817542	0.29063	0.71523	1	FALSE
GSMUA_Achr10G12740_001	chr10	21666711	21668457	1393	254.709	206.918	123.405	112.449	0.911225	0.13412	0.87641	1	FALSE
GSMUA_Achr10G12750_001	chr10	21672272	21673005	333	743.783	538.494	87.0404	69.9858	0.804061	0.31462	0.43586	1	FALSE
GSMUA_Achr10G12760_001	chr10	21673006	21677874	871	5.66444	15.0911	1.77443	5.10666	2.87792	-1.525	0.43744	1	FALSE
GSMUA_Achr10G12770_001	chr10	21678785	21684045	1005	0	1.16038	0	0.451801	Inf	#NAME?	1	1	FALSE
GSMUA_Achr10G12790_001	chr10	21691513	21694345	707	262.831	185.089	65.1753	51.0065	0.782605	0.35364	0.37858	1	FALSE
GSMUA_Achr10G12800_001	chr10	21694136	21696458	1978	19.5434	12.6079	13.5464	9.75211	0.719906	0.47412	0.62881	1	FALSE
GSMUA_Achr10G12830_001	chr10	21711545	21712802	915	0	1.27452	0	0.451801	Inf	#NAME?	1	1	FALSE
GSMUA_Achr10G12870_001	chr10	21734555	21746665	2427	1.64674	0	1.33549	0	0	Inf	0.58806	1	FALSE
GSMUA_Achr10G12890_001	chr10	21759375	21768504	1614	11.3949	10.3321	6.33425	6.49392	1.02521	-0.035916	1	1	FALSE
GSMUA_Achr10G12900_001	chr10	21769849	21773233	888	4.95846	8.91109	1.66002	3.08948	1.86111	-0.89616	0.76217	1	FALSE
GSMUA_Achr10G12910_001	chr10	21778688	21779388	701	177.644	232.325	44.3794	63.5331	1.43159	-0.51762	0.20875	1	FALSE
GSMUA_Achr10G12920_001	chr10	21785343	21787400	1313	5.27955	6.00153	2.44218	3.05762	1.25201	-0.32424	1	1	FALSE
GSMUA_Achr10G12970_001	chr10	21822453	21823049	597	56.9606	93.202	12.3066	21.6995	1.76324	-0.81823	0.22608	1	FALSE
GSMUA_Achr10G12990_001	chr10	21833431	21834654	429	0	5.43677	0	0.903602	Inf	#NAME?	0.83206	1	FALSE
GSMUA_Achr10G13000_001	chr10	21838201	21840002	1094	4.99483	4.29413	1.88883	1.83906	0.973651	0.038524	1	1	FALSE
GSMUA_Achr10G13010_001	chr10	21840255	21842939	478	3.07051	1.84707	0.553341	0.346816	0.626767	0.674	1	1	FALSE
GSMUA_Achr10G13020_001	chr10	21852505	21855647	879	0	1.00443	0	0.346816	Inf	#NAME?	1	1	FALSE
GSMUA_Achr10G13030_001	chr10	21855995	21860126	801	108.376	87.6434	31.272	27.3311	0.87398	0.19433	0.66101	1	FALSE
GSMUA_Achr10G13040_001	chr10	21860276	21862573	1141	176.356	146.02	72.5228	64.9617	0.895742	0.15885	0.65142	1	FALSE
GSMUA_Achr10G13070_001	chr10	21872878	21881106	1534	3.21625	2.67156	1.77443	1.59723	0.90014	0.15178	1	1	FALSE
GSMUA_Achr10G13080_001	chr10	21884211	21897298	3341	4.74781	2.89699	5.5521	3.78311	0.681385	0.55346	0.75518	1	FALSE
GSMUA_Achr10G13090_001	chr10	21898631	21900169	1229	1.19423	2.38566	0.553341	1.14543	2.07003	-1.0497	0.98841	1	FALSE
GSMUA_Achr10G13100_001	chr10	21901449	21914627	2072	1.67279	0	1.22109	0	0	Inf	0.53127	1	FALSE
GSMUA_Achr10G13110_001	chr10	21915379	21917743	692	9.25063	0	2.32777	0	0	Inf	0.18382	1	FALSE
GSMUA_Achr10G13120_001	chr10	21917950	21920683	715	42.1441	29.5433	10.761	8.25986	0.767575	0.38162	0.71165	1	FALSE
GSMUA_Achr10G13130_001	chr10	21921315	21928492	1868	2.92524	3.76346	1.88883	2.74267	1.45204	-0.53808	0.86473	1	FALSE
GSMUA_Achr10G13140_001	chr10	21928982	21931002	1281	1.14575	0	0.553341	0	0	Inf	0.90116	1	FALSE
GSMUA_Achr10G13160_001	chr10	21936144	21940264	1011	22.0216	17.4005	7.87987	6.8726	0.872172	0.19732	0.93791	1	FALSE
GSMUA_Achr10G13180_001	chr10	21957927	21960459	1140	3.86238	3.84338	1.66002	1.70222	1.02542	-0.036213	1	1	FALSE
GSMUA_Achr10G13190_001	chr10	21960614	21963242	2629	233.594	316.423	219.112	324.357	1.48033	-0.56591	0.061158	1	FALSE
GSMUA_Achr10G13200_001	chr10	21963247	21964887	1641	277.509	318.249	160.726	203.724	1.26752	-0.34201	0.24595	1	FALSE
GSMUA_Achr10G13210_001	chr10	21965254	21968813	739	11.3664	5.54556	2.99552	1.59723	0.533208	0.90723	0.67298	1	FALSE
GSMUA_Achr10G13220_001	chr10	21969390	21969996	529	88.4846	141.178	16.9621	29.1289	1.71729	-0.78013	0.18733	1	FALSE
GSMUA_Achr10G13230_001	chr10	21969998	21971513	806	90.9642	84.6394	25.7572	26.5962	1.03257	-0.046241	0.96069	1	FALSE
GSMUA_Achr10G13240_001	chr10	21971513	21973496	207	0	29.6969	0	2.39585	Inf	#NAME?	0.27412	1	FALSE
GSMUA_Achr10G13250_001	chr10	21974267	21978641	2133	2.81058	0.960658	2.00324	0.798617	0.398663	1.3268	0.80169	1	FALSE
GSMUA_Achr10G13260_001	chr10	21980621	21983601	1132	28.8533	20.4413	11.5431	9.02662	0.78199	0.35478	0.69654	1	FALSE
GSMUA_Achr10G13270_001	chr10	21985200	21991625	1789	3.05441	0	1.88883	0	0	Inf	0.3067	1	FALSE
GSMUA_Achr10G13310_001	chr10	22004890	22008630	1530	1.30609	0.762213	0.667747	0.451801	0.676605	0.56361	1	1	FALSE
GSMUA_Achr10G13320_001	chr10	22010613	22015190	1517	3.60207	1.74601	1.88883	1.04045	0.550841	0.86029	0.93439	1	FALSE
GSMUA_Achr10G13340_001	chr10	22033774	22034917	816	2.44892	10.4322	0.667747	3.33131	4.98889	-2.3187	0.28663	1	FALSE
GSMUA_Achr10G13370_001	chr10	22040184	22046411	1312	35.0575	30.1313	16.3131	15.4156	0.944981	0.081642	0.93517	1	FALSE
GSMUA_Achr10G13380_001	chr10	22049536	22053893	4187	19.3227	5.45097	28.1037	8.88977	0.31632	1.6605	0.04497	1	FALSE
GSMUA_Achr10G13390_001	chr10	22054946	22055437	492	71.5262	73.172	12.3253	14.0283	1.13817	-0.18672	0.84082	1	FALSE
GSMUA_Achr10G13400_001	chr10	22058878	22065359	3234	2.92548	3.89945	3.22433	4.92855	1.52855	-0.61216	0.62418	1	FALSE
GSMUA_Achr10G13440_001	chr10	22075534	22075866	333	20.817	19.3109	2.44218	2.50084	1.02402	-0.034244	1	1	FALSE
GSMUA_Achr10G13500_001	chr10	22098658	22106712	1960	1.49766	0.900916	1.10668	0.693632	0.626767	0.674	1	1	FALSE
GSMUA_Achr10G13510_001	chr10	22108803	22109715	759	7.73494	6.18943	2.21336	1.83906	0.830891	0.26727	0.99619	1	FALSE
GSMUA_Achr10G13520_001	chr10	22118137	22119027	711	2.81058	4.12374	0.667747	1.14543	1.71537	-0.77852	0.98007	1	FALSE
GSMUA_Achr10G13540_001	chr10	22127768	22128361	594	2.47088	0	0.553341	0	0	Inf	0.90116	1	FALSE
GSMUA_Achr10G13550_001	chr10	22130728	22135177	1116	5.37183	4.71716	2.00324	2.04903	1.02286	-0.032609	1	1	FALSE
GSMUA_Achr10G13560_001	chr10	22146942	22156147	1730	0	0.674096	0	0.451801	Inf	#NAME?	1	1	FALSE
GSMUA_Achr10G13570_001	chr10	22158492	22160402	1708	21.7009	18.5317	13.2032	12.3579	0.935983	0.095445	0.95833	1	FALSE
GSMUA_Achr10G13580_001	chr10	22161196	22164184	934	62.8203	79.0504	21.1787	28.8139	1.36051	-0.44415	0.45134	1	FALSE
GSMUA_Achr10G13590_001	chr10	22164262	22164735	374	0	5.47883	0	0.798617	Inf	#NAME?	0.8496	1	FALSE
GSMUA_Achr10G13640_001	chr10	22181779	22186229	2266	10.7071	5.03601	8.54761	4.44489	0.520015	0.94338	0.34087	1	FALSE
GSMUA_Achr10G13650_001	chr10	22188219	22190594	521	2.81709	0	0.553341	0	0	Inf	0.90116	1	FALSE
GSMUA_Achr10G13670_001	chr10	22197761	22204356	1685	0.871041	0.523975	0.553341	0.346816	0.626767	0.674	1	1	FALSE
GSMUA_Achr10G13680_001	chr10	22205150	22209392	738	18.0671	9.52595	4.76995	2.74267	0.574989	0.79839	0.58527	1	FALSE
GSMUA_Achr10G13690_001	chr10	22210265	22213893	614	4.7808	0	1.10668	0	0	Inf	0.55349	1	FALSE
GSMUA_Achr10G13720_001	chr10	22225709	22229654	849	0	1.03993	0	0.346816	Inf	#NAME?	1	1	FALSE
GSMUA_Achr10G13730_001	chr10	22231120	22236626	1881	9.21325	4.97742	6.10544	3.64627	0.597217	0.74367	0.54384	1	FALSE
GSMUA_Achr10G13740_001	chr10	22245450	22248865	1080	9.62785	6.5094	3.66326	2.74267	0.748695	0.41755	0.88636	1	FALSE
GSMUA_Achr10G13750_001	chr10	22249972	22255365	1069	5.49188	5.22046	2.21336	2.18588	0.987583	0.018026	1	1	FALSE
GSMUA_Achr10G13790_001	chr10	22271967	22275596	2544	0.785504	0	0.667747	0	0	Inf	0.90124	1	FALSE
GSMUA_Achr10G13800_001	chr10	22277927	22279621	1587	10.9201	5.00698	6.10544	3.12134	0.51124	0.96793	0.53724	1	FALSE
GSMUA_Achr10G13810_001	chr10	22280418	22289976	3010	11.8676	8.16911	12.4397	9.5834	0.770389	0.37634	0.68046	1	FALSE
GSMUA_Achr10G13840_001	chr10	22307575	22308886	1228	30.9464	29.0589	13.6421	13.8914	1.01828	-0.026132	0.99373	1	FALSE
GSMUA_Achr10G13870_001	chr10	22324061	22343181	3900	3.04251	2.62703	4.2166	3.99308	0.946991	0.078578	1	1	FALSE
GSMUA_Achr10G13930_001	chr10	22358873	22361742	752	1.95173	2.72485	0.553341	0.798617	1.44326	-0.52933	1	1	FALSE
GSMUA_Achr10G13940_001	chr10	22362149	22364986	2567	2.90716	1.03182	2.55658	1.04045	0.406968	1.297	0.71055	1	FALSE
GSMUA_Achr10G13970_001	chr10	22375676	22377196	1383	1.06125	0	0.553341	0	0	Inf	0.90116	1	FALSE
GSMUA_Achr10G13990_001	chr10	22382975	22386392	733	2.00233	4.38645	0.553341	1.25042	2.25976	-1.1762	0.98073	1	FALSE
GSMUA_Achr10G14010_001	chr10	22397275	22407559	2933	4.36511	9.09346	4.65554	10.4139	2.23688	-1.1615	0.23751	1	FALSE
GSMUA_Achr10G14040_001	chr10	22437406	22441221	1116	28.7915	26.4965	11.4287	11.5275	1.00864	-0.012409	1	1	FALSE
GSMUA_Achr10G14050_001	chr10	22446642	22448187	615	90.834	33.3184	19.8619	7.98617	0.402084	1.3144	0.044233	1	FALSE
GSMUA_Achr10G14070_001	chr10	22460109	22460762	654	2.2442	1.78316	0.553341	0.451801	0.816497	0.29248	1	1	FALSE
GSMUA_Achr10G14080_001	chr10	22464066	22464266	201	17.2439	27.7646	1.22109	2.18588	1.79011	-0.84005	0.78672	1	FALSE
GSMUA_Achr10G14100_001	chr10	22471576	22482518	2644	20.9744	16.1927	19.5374	16.7297	0.85629	0.22383	0.8161	1	FALSE
GSMUA_Achr10G14120_001	chr10	22485677	22499561	1511	5.91024	10.0771	3.10992	5.93713	1.90909	-0.93289	0.47531	1	FALSE
GSMUA_Achr10G14140_001	chr10	22505800	22508081	2036	0.720877	0	0.553341	0	0	Inf	0.90116	1	FALSE
GSMUA_Achr10G14160_001	chr10	22509729	22518664	1029	0	1.13332	0	0.451801	Inf	#NAME?	1	1	FALSE
GSMUA_Achr10G14170_001	chr10	22525636	22530925	1682	8.79976	10.2708	5.32329	6.73575	1.26534	-0.33952	0.85976	1	FALSE
GSMUA_Achr10G14200_001	chr10	22556272	22561381	973	15.6297	11.146	5.64782	4.23492	0.749833	0.41536	0.78258	1	FALSE
GSMUA_Achr10G14210_001	chr10	22561785	22563479	636	5.44973	1.83363	1.22109	0.451801	0.369999	1.4344	0.81472	1	FALSE
GSMUA_Achr10G14220_001	chr10	22567405	22569609	1039	1.41261	0	0.553341	0	0	Inf	0.90116	1	FALSE
GSMUA_Achr10G14230_001	chr10	22573721	22577330	1260	5.50163	2.10214	2.44218	1.04045	0.426033	1.231	0.70842	1	FALSE
GSMUA_Achr10G14240_001	chr10	22577871	22578717	737	15.3801	5.17623	4.1022	1.49225	0.363768	1.4589	0.38635	1	FALSE
GSMUA_Achr10G14250_001	chr10	22588529	22590918	1718	0	0.51391	0	0.346816	Inf	#NAME?	1	1	FALSE
GSMUA_Achr10G14280_001	chr6	8504489	22604530	420	13.9781	2.10214	2.21336	0.346816	0.156692	2.674	0.5446	1	FALSE
GSMUA_Achr10G14290_001	chr6	22605778	30031300	661	8.26679	0	1.88883	0	0	Inf	0.3067	1	FALSE
GSMUA_Achr10G14340_001	chr10	22646360	22647309	798	13.6951	28.9969	3.77767	9.02662	2.38947	-1.2567	0.21021	1	FALSE
GSMUA_Achr10G14350_001	chr10	22657767	22661035	1351	6.91106	9.1003	3.43445	4.7917	1.39519	-0.48046	0.86879	1	FALSE
GSMUA_Achr10G14370_001	chr10	22665176	22666612	771	2.59186	5.31539	0.667747	1.59723	2.39198	-1.2582	0.79856	1	FALSE
GSMUA_Achr10G14420_001	chr10	22689005	22692229	1678	46.075	58.3168	27.0927	38.1874	1.40951	-0.49519	0.26721	1	FALSE
GSMUA_Achr10G14440_001	chr10	22704512	22704970	279	7.16244	4.17988	0.667747	0.451801	0.676605	0.56361	1	1	FALSE
GSMUA_Achr10G14460_001	chr10	22711822	22713568	561	35.1781	37.5355	7.09771	8.19614	1.15476	-0.20759	0.98562	1	FALSE
GSMUA_Achr10G14470_001	chr10	22713584	22718177	726	4.04326	6.47077	1.10668	1.83906	1.66178	-0.73273	0.92909	1	FALSE
GSMUA_Achr10G14480_001	chr10	22718456	22723061	1836	102.403	112.295	67.5427	80.4091	1.19049	-0.25156	0.57267	1	FALSE
GSMUA_Achr10G14530_001	chr10	22750715	22753541	615	2.38651	5.22808	0.553341	1.25042	2.25976	-1.1762	0.98073	1	FALSE
GSMUA_Achr10G14540_001	chr10	22757839	22758316	478	9.21154	34.9561	1.66002	6.52578	3.93114	-1.9749	0.176	1	FALSE
GSMUA_Achr10G14560_001	chr10	22762737	22763356	538	0	1.64107	0	0.346816	Inf	#NAME?	1	1	FALSE
GSMUA_Achr10G14570_001	chr10	22768097	22769188	939	0	0.940253	0	0.346816	Inf	#NAME?	1	1	FALSE
GSMUA_Achr10G14580_001	chr10	22777411	22783617	1627	1.80419	0	1.10668	0	0	Inf	0.55349	1	FALSE
GSMUA_Achr10G14590_001	chr10	22783623	22806841	3348	0.438383	0.791127	0.553341	1.04045	1.8803	-0.91096	0.99672	1	FALSE
GSMUA_Achr10G14600_001	chr10	22809234	22815174	1530	4.87756	4.78002	2.55658	2.84765	1.11385	-0.15556	1	1	FALSE
GSMUA_Achr10G14610_001	chr10	22819298	22821237	1350	1.48024	0.863842	0.667747	0.451801	0.676605	0.56361	1	1	FALSE
GSMUA_Achr10G14620_001	chr10	22827853	22833920	3845	1.94088	0.532922	2.55658	0.798617	0.312377	1.6786	0.5425	1	FALSE
GSMUA_Achr10G14630_001	chr10	22837475	22842312	1980	1.00925	1.62387	0.667747	1.25042	1.87259	-0.90504	0.973	1	FALSE
GSMUA_Achr10G14650_001	chr10	22853622	22856860	2716	18.1529	16.4014	16.7894	17.3915	1.03586	-0.05083	0.89746	1	FALSE
GSMUA_Achr10G14660_001	chr10	22867361	22870087	2216	6.20034	1.45093	5.09447	1.25042	0.245446	2.0265	0.33207	1	FALSE
GSMUA_Achr10G14690_001	chr10	22880820	22889842	2442	1.20205	1.6782	1.10668	1.59723	1.44326	-0.52933	1	1	FALSE
GSMUA_Achr10G14710_001	chr10	22895463	22896997	1350	1.08719	0.653998	0.553341	0.346816	0.626767	0.674	1	1	FALSE
GSMUA_Achr10G14730_001	chr10	22906170	22907156	909	28.8894	11.5827	9.21536	4.09807	0.4447	1.1691	0.22427	1	FALSE
GSMUA_Achr10G14740_001	chr10	22908348	22915680	1593	31.6375	20.8002	17.9731	12.9466	0.720331	0.47327	0.49747	1	FALSE
GSMUA_Achr10G14750_001	chr10	22916327	22917822	1257	0	0.927754	0	0.451801	Inf	#NAME?	1	1	FALSE
GSMUA_Achr10G14760_001	chr2	20783469	22920359	347	5.75885	0	0.667747	0	0	Inf	0.90124	1	FALSE
GSMUA_Achr10G14800_001	chr10	22929983	22936286	2019	6.13987	18.8458	4.33101	14.8269	3.42343	-1.7754	0.037171	1	FALSE
GSMUA_Achr10G14810_001	chr2	11839537	22945714	980	13.7323	10.4545	4.55982	3.99308	0.875711	0.19147	1	1	FALSE
GSMUA_Achr10G14820_001	chr10	22946591	22951959	960	3.05772	2.13446	1.10668	0.798617	0.721632	0.47067	1	1	FALSE
GSMUA_Achr10G14860_001	chr10	22971546	22974811	903	3.83835	0.977738	1.22109	0.346816	0.284022	1.8159	0.81275	1	FALSE
GSMUA_Achr10G14890_001	chr10	22995745	23002186	1833	5.09375	5.28033	3.43445	3.78311	1.10152	-0.13949	1	1	FALSE
GSMUA_Achr10G14910_001	chr10	23011048	23013814	402	8.62196	18.8973	1.22109	2.95264	2.41804	-1.2738	0.6411	1	FALSE
GSMUA_Achr10G14920_001	chr10	23019803	23024026	306	6.53046	2.88529	0.667747	0.346816	0.519382	0.94513	1	1	FALSE
GSMUA_Achr10G14930_001	chr10	23024039	23030412	1643	0	2.12937	0	1.3554	Inf	#NAME?	0.67233	1	FALSE
GSMUA_Achr10G14940_001	chr10	23030611	23034085	1479	10.9999	14.4738	5.87663	8.36485	1.42341	-0.50935	0.64466	1	FALSE
GSMUA_Achr10G14960_001	chr10	23037912	23045968	1801	1.62988	2.1182	1.10668	1.49225	1.3484	-0.43125	1	1	FALSE
GSMUA_Achr10G14980_001	chr10	23052388	23057239	1868	75.1558	72.2287	49.9315	52.5719	1.05288	-0.074341	0.95509	1	FALSE
GSMUA_Achr10G14990_001	chr10	23059418	23066844	3415	5.93427	3.51719	7.21212	4.68672	0.649839	0.62185	0.58184	1	FALSE
GSMUA_Achr10G15000_001	chr10	23067616	23070448	2833	6.59149	7.24457	6.8689	8.01803	1.16729	-0.22317	0.94241	1	FALSE
GSMUA_Achr10G15010_001	chr10	23096960	23097471	330	0	3.5339	0	0.451801	Inf	#NAME?	1	1	FALSE
GSMUA_Achr10G15030_001	chr10	23134172	23147811	6685	3.8489	3.81525	9.10096	9.96208	1.09462	-0.13043	0.90956	1	FALSE
GSMUA_Achr10G15050_001	chrUn_random	23155470	65382774	1798	11.5663	10.0809	7.32653	7.05071	0.962353	0.055362	0.99134	1	FALSE
GSMUA_Achr10G15060_001	chr10	23165424	23170804	2637	0.757801	1.78149	0.667747	1.83906	2.75413	-1.4616	0.6637	1	FALSE
GSMUA_Achr10G15090_001	chr10	23178685	23179803	1119	1441.51	1689.81	568.569	737.736	1.29753	-0.37577	0.14266	1	FALSE
GSMUA_Achr10G15110_001	chr10	23189574	23195662	2015	2.4485	3.05075	1.77443	2.39585	1.35021	-0.43318	0.99788	1	FALSE
GSMUA_Achr10G15120_001	chr10	23198274	23203388	1092	16.7282	13.9437	6.54437	5.93713	0.907212	0.14049	0.94146	1	FALSE
GSMUA_Achr10G15130_001	chr10	23204421	23210479	1684	1.74312	3.65039	1.10668	2.39585	2.1649	-1.1143	0.78026	1	FALSE
GSMUA_Achr10G15140_001	chr10	23217542	23220710	1963	3.26105	11.0494	2.32777	8.46983	3.6386	-1.8634	0.11692	1	FALSE
GSMUA_Achr10G15160_001	chr10	23226400	23227272	741	14.0325	3.95679	3.66326	1.14543	0.312681	1.6772	0.38777	1	FALSE
GSMUA_Achr10G15210_001	chr10	23244133	23245845	1623	6.73364	2.17596	3.77767	1.38726	0.367227	1.4453	0.51356	1	FALSE
GSMUA_Achr10G15230_001	chr10	23252600	23258949	2928	5.23627	5.59859	5.43769	6.38894	1.17494	-0.23258	0.93426	1	FALSE
GSMUA_Achr10G15240_001	chr10	23262248	23270657	1849	4.82984	6.34285	3.10992	4.58173	1.47326	-0.55901	0.71094	1	FALSE
GSMUA_Achr10G15260_001	chr10	23272960	23277785	1425	14.9662	15.6419	7.44093	8.71166	1.17078	-0.22746	0.78903	1	FALSE
GSMUA_Achr10G15270_001	chr10	23279045	23280040	915	5039.09	4814.15	1661.92	1718.99	1.03434	-0.04871	0.98197	1	FALSE
GSMUA_Achr10G15280_001	chr10	23284606	23292157	2100	72.0141	97.5506	54.8742	79.9797	1.45751	-0.54351	0.34956	1	FALSE
GSMUA_Achr10G15290_001	chr10	23296894	23299071	1674	2.07051	0.527418	1.22109	0.346816	0.284022	1.8159	0.81275	1	FALSE
GSMUA_Achr10G15320_001	chr10	23305563	23306861	1209	0	0.730271	0	0.346816	Inf	#NAME?	1	1	FALSE
GSMUA_Achr10G15360_001	chr10	23315014	23334185	1719	2.0163	0	1.22109	0	0	Inf	0.53127	1	FALSE
GSMUA_Achr10G15400_001	chr10	23350012	23359160	1924	69.0074	36.4092	46.6301	27.3535	0.586606	0.76954	0.10604	1	FALSE
GSMUA_Achr10G15450_001	chr10	23378911	23382854	2032	0	0.868994	0	0.693632	Inf	#NAME?	0.87009	1	FALSE
GSMUA_Achr10G15460_001	chr10	23386558	23387548	909	557.768	420.894	179.673	149.281	0.830852	0.26734	0.39281	1	FALSE
GSMUA_Achr10G15490_001	chr10	23409871	23411105	1235	5.18335	16.1063	2.32777	7.74434	3.32694	-1.7342	0.18244	1	FALSE
GSMUA_Achr10G15500_001	chr10	23413954	23417598	792	4.3763	5.57385	1.22109	1.73408	1.42011	-0.506	0.92848	1	FALSE
GSMUA_Achr10G15540_001	chr10	23439082	23442629	2222	3.78027	3.95857	2.99552	3.4363	1.14715	-0.19805	1	1	FALSE
GSMUA_Achr10G15550_001	chr10	23442718	23452368	1515	0	0.582771	0	0.346816	Inf	#NAME?	1	1	FALSE
GSMUA_Achr10G15590_001	chr10	23470421	23476007	1031	7.63253	18.4368	2.88111	7.39752	2.56759	-1.3604	0.30959	1	FALSE
GSMUA_Achr10G15600_001	chr10	23482601	23494061	4240	0	2.76602	0	4.58173	Inf	#NAME?	0.053389	1	FALSE
GSMUA_Achr10G15610_001	chr10	23494797	23495198	402	328.337	257.844	46.936	40.4145	0.861056	0.21582	0.5904	1	FALSE
GSMUA_Achr10G15620_001	chr10	23495717	23498784	565	9.67141	11.3815	1.88883	2.50084	1.32401	-0.40491	0.98843	1	FALSE
GSMUA_Achr10G15650_001	chr10	23505930	23514270	1911	20.719	17.4699	13.9853	13.0197	0.930956	0.10322	0.9384	1	FALSE
GSMUA_Achr10G15660_001	chr10	23515111	23517841	1058	25.5893	26.0123	9.86442	10.7288	1.08763	-0.12119	1	1	FALSE
GSMUA_Achr10G15670_001	chr10	23518698	23519296	243	53.1976	20.4982	4.44542	1.94405	0.437316	1.1933	0.49973	1	FALSE
GSMUA_Achr10G15700_001	chr10	23527538	23532733	1985	33.5059	22.4415	23.1049	17.3915	0.752716	0.40982	0.6015	1	FALSE
GSMUA_Achr10G15710_001	chr10	23533480	23535759	558	149.582	124.406	29.8408	27.0799	0.907479	0.14006	0.76985	1	FALSE
GSMUA_Achr10G15720_001	chr10	23536540	23540439	1056	1.89235	3.88084	0.667747	1.59723	2.39198	-1.2582	0.79856	1	FALSE
GSMUA_Achr10G15740_001	chr10	23565020	23567654	565	0	2.06405	0	0.451801	Inf	#NAME?	1	1	FALSE
GSMUA_Achr10G15750_001	chr10	23571555	23578131	1891	5.77932	5.26818	3.77767	3.8881	1.02923	-0.041569	1	1	FALSE
GSMUA_Achr10G15770_001	chr10	23580019	23581509	751	4.61521	5.45695	1.22109	1.59723	1.30804	-0.38741	1	1	FALSE
GSMUA_Achr10G15790_001	chr10	23590921	23595727	1363	3.61976	7.10113	1.77443	3.78311	2.13202	-1.0922	0.56292	1	FALSE
GSMUA_Achr10G15800_001	chr10	23598339	23599538	1098	0	0.804096	0	0.346816	Inf	#NAME?	1	1	FALSE
GSMUA_Achr10G15810_001	chr10	23602826	23606782	633	2.31865	4.63188	0.553341	1.14543	2.07003	-1.0497	0.98841	1	FALSE
GSMUA_Achr10G15820_001	chr10	23608721	23617605	2244	0.890518	0.786896	0.667747	0.693632	1.03876	-0.054869	1	1	FALSE
GSMUA_Achr10G15830_001	chr10	23619082	23624423	1291	1.54789	4.07773	0.667747	2.04903	3.06858	-1.6176	0.64516	1	FALSE
GSMUA_Achr10G15840_001	chr10	23625198	23629835	2985	0.491693	0	0.553341	0	0	Inf	0.90116	1	FALSE
GSMUA_Achr10G15850_001	chr10	23634025	23636512	978	3.00144	2.38484	1.10668	0.903602	0.816497	0.29248	1	1	FALSE
GSMUA_Achr10G15870_001	chr10	23640502	23645066	1140	0	0.774472	0	0.346816	Inf	#NAME?	1	1	FALSE
GSMUA_Achr10G15890_001	chr10	23654020	23655568	1140	53.1916	35.4518	20.8916	15.7624	0.754484	0.40644	0.71672	1	FALSE
GSMUA_Achr10G15910_001	chr10	23658116	23668577	1739	4.83022	6.07346	2.99552	4.12993	1.3787	-0.46331	0.80984	1	FALSE
GSMUA_Achr10G15950_001	chr10	23675500	23680246	1889	16.5793	13.8192	10.7797	10.2039	0.946589	0.07919	1	1	FALSE
GSMUA_Achr10G15960_001	chr10	23683103	23683887	243	16.4471	3.63332	1.33549	0.346816	0.259691	1.9451	0.82356	1	FALSE
GSMUA_Achr10G15970_001	chr10	23683919	23685639	1559	31.806	12.5773	17.324	7.63935	0.440968	1.1813	0.097094	1	FALSE
GSMUA_Achr10G15980_001	chr10	23687255	23696029	1677	0	0.526475	0	0.346816	Inf	#NAME?	1	1	FALSE
GSMUA_Achr10G16000_001	chr10	23708261	23711836	1110	36.6263	21.0719	14.2141	9.09974	0.64019	0.64343	0.37032	1	FALSE
GSMUA_Achr10G16010_001	chr10	23714184	23715054	654	26.4987	60.4468	6.10544	15.4156	2.52489	-1.3362	0.089317	1	FALSE
GSMUA_Achr10G16020_001	chr10	23718475	23725461	2159	1.35962	0.540151	1.10668	0.451801	0.408248	1.2925	0.81257	1	FALSE
GSMUA_Achr10G16030_001	chr10	23726455	23728045	766	0	2.30522	0	0.693632	Inf	#NAME?	0.87009	1	FALSE
GSMUA_Achr10G16040_001	chr10	23728624	23733311	1439	2.0399	9.55106	1.10668	5.34849	4.8329	-2.2729	0.20984	1	FALSE
GSMUA_Achr10G16050_001	chr10	23734692	23735124	306	23.9821	0	2.7667	0	0	Inf	0.36697	1	FALSE
GSMUA_Achr10G16060_001	chr10	23735129	23742826	2254	0.886567	8.71383	0.667747	7.67121	11.4882	-3.5221	0.022347	1	FALSE
GSMUA_Achr10G16090_001	chr10	23752255	23755061	1652	65.3822	40.0547	38.923	25.7976	0.662784	0.59339	0.21698	1	FALSE
GSMUA_Achr10G16120_001	chr10	23773099	23780420	3131	0.937531	1.39938	1.10668	1.70222	1.53813	-0.62118	1	1	FALSE
GSMUA_Achr10G16140_001	chr10	23788756	23791027	1710	0	0.68198	0	0.451801	Inf	#NAME?	1	1	FALSE
GSMUA_Achr10G16150_001	chr10	23796347	23801234	1793	1.11451	0	0.667747	0	0	Inf	0.90124	1	FALSE
GSMUA_Achr10G16170_001	chr10	23807112	23813621	2472	4.58542	5.81578	4.1022	5.62218	1.37053	-0.45473	0.76538	1	FALSE
GSMUA_Achr10G16180_001	chr10	23814422	23814790	369	33.5946	25.4622	4.33101	3.67813	0.849254	0.23573	1	1	FALSE
GSMUA_Achr10G16190_001	chr10	23818568	23823306	1632	0	1.79656	0	1.14543	Inf	#NAME?	0.65348	1	FALSE
GSMUA_Achr10G16210_001	chr10	23826215	23830386	1366	0	1.29268	0	0.693632	Inf	#NAME?	0.87009	1	FALSE
GSMUA_Achr10G16220_001	chr10	23831345	23833948	589	18.5547	6.95784	3.77767	1.59723	0.422809	1.2419	0.51501	1	FALSE
GSMUA_Achr10G16230_001	chr10	23835082	23837740	1654	0	3.1828	0	2.04903	Inf	#NAME?	0.35903	1	FALSE
GSMUA_Achr10G16240_001	chr10	23840453	23841724	867	4.60974	5.05358	1.33549	1.70222	1.2746	-0.35004	1	1	FALSE
GSMUA_Achr10G16250_001	chr10	23842153	23853726	2058	11.3339	12.9437	8.10868	10.382	1.28036	-0.35655	0.6965	1	FALSE
GSMUA_Achr10G16260_001	chr10	23857491	23859527	1101	6.29614	11.454	2.44218	4.92855	2.0181	-1.013	0.48434	1	FALSE
GSMUA_Achr10G16270_001	chr10	23862503	23863033	246	16.2465	20.2482	1.33549	1.94405	1.45568	-0.54169	0.90886	1	FALSE
GSMUA_Achr10G16280_001	chr10	23863084	23865465	644	26.9101	10.9164	6.10544	2.74267	0.449217	1.1545	0.36993	1	FALSE
GSMUA_Achr10G16290_001	chr9	23865921	30690920	1692	0	4.67674	0	3.08948	Inf	#NAME?	0.16028	1	FALSE
GSMUA_Achr10G16300_001	chr10	23884301	23888721	975	0	2.10162	0	0.798617	Inf	#NAME?	0.8496	1	FALSE
GSMUA_Achr10G16310_001	chr10	23896093	23901282	2760	22.6045	31.0243	21.9796	33.4594	1.52229	-0.60625	0.19448	1	FALSE
GSMUA_Achr10G16320_001	chr10	23902675	23907357	891	1.64726	0	0.553341	0	0	Inf	0.90116	1	FALSE
GSMUA_Achr10G16350_001	chr10	23915733	23919788	1876	5.82553	17.4938	3.77767	12.8097	3.39091	-1.7617	0.046518	1	FALSE
GSMUA_Achr10G16360_001	chr10	23925596	23931004	878	0	6.35612	0	2.18588	Inf	#NAME?	0.29397	1	FALSE
GSMUA_Achr10G16370_001	chr10	23934776	23936707	1932	0	2.1212	0	1.59723	Inf	#NAME?	0.48525	1	FALSE
GSMUA_Achr10G16380_001	chr10	23937018	23942238	1368	2.53364	3.84821	1.22109	2.04903	1.67804	-0.74678	0.9094	1	FALSE
GSMUA_Achr10G16390_001	chr10	23942251	23948612	2710	0.541588	0.651585	0.553341	0.693632	1.25353	-0.326	1	1	FALSE
GSMUA_Achr10G16440_001	chr10	23962287	23963581	831	9.46948	2.4658	2.88111	0.798617	0.277191	1.851	0.38392	1	FALSE
GSMUA_Achr10G16470_001	chr10	23982380	23983720	357	4.11122	0	0.553341	0	0	Inf	0.90116	1	FALSE
GSMUA_Achr10G16490_001	chr10	23984637	23990039	734	25.0564	29.5505	6.33425	8.46983	1.33715	-0.41916	0.62907	1	FALSE
GSMUA_Achr10G16500_001	chr10	23992872	24007748	2641	0.756653	1.44448	0.667747	1.49225	2.23475	-1.1601	0.80765	1	FALSE
GSMUA_Achr10G16540_001	chr10	24022973	24033853	1905	3.63887	1.07563	2.44218	0.798617	0.32701	1.6126	0.54253	1	FALSE
GSMUA_Achr10G16550_001	chr10	24034506	24038387	810	1.81198	0	0.553341	0	0	Inf	0.90116	1	FALSE
GSMUA_Achr10G16560_001	chr10	24039078	24043669	1164	2.97769	7.04153	1.22109	3.19447	2.61608	-1.3874	0.54524	1	FALSE
GSMUA_Achr10G16570_001	chr10	24052339	24058120	1530	1.30609	0	0.667747	0	0	Inf	0.90124	1	FALSE
GSMUA_Achr10G16590_001	chr10	24065615	24071991	819	0	1.07802	0	0.346816	Inf	#NAME?	1	1	FALSE
GSMUA_Achr10G16600_001	chr10	24072225	24080831	2907	9.3559	7.44996	9.6543	8.43797	0.874012	0.19428	0.84345	1	FALSE
GSMUA_Achr10G16620_001	chr10	24090001	27841543	798	0	1.10639	0	0.346816	Inf	#NAME?	1	1	FALSE
GSMUA_Achr10G16640_001	chr10	24101705	24103720	917	0	3.50629	0	1.25042	Inf	#NAME?	0.63511	1	FALSE
GSMUA_Achr10G16650_001	chr10	24105419	24109564	684	5.84305	0	1.33549	0	0	Inf	0.58806	1	FALSE
GSMUA_Achr10G16690_001	chr10	24135138	24138154	1527	5.84831	4.02571	3.10992	2.39585	0.770389	0.37634	0.94693	1	FALSE
GSMUA_Achr10G16750_001	chr10	24161271	24162362	615	2.38651	3.79248	0.553341	0.903602	1.63299	-0.70752	1	1	FALSE
GSMUA_Achr10G16770_001	chr10	24168675	24177438	2408	0.609512	0	0.553341	0	0	Inf	0.90116	1	FALSE
GSMUA_Achr10G16780_001	chr10	24177451	24183770	3050	4.98612	2.88392	5.64782	3.4363	0.60843	0.71684	0.66228	1	FALSE
GSMUA_Achr10G16790_001	chr10	24191032	24192814	1527	58.8529	45.1114	32.1685	26.9017	0.836275	0.25795	0.61492	1	FALSE
GSMUA_Achr10G16800_001	chr10	24200559	24202981	1897	0	2.92443	0	2.15402	Inf	#NAME?	0.34812	1	FALSE
GSMUA_Achr10G16820_001	chr10	24205637	24208758	539	90.257	73.9305	16.8851	15.5524	0.921072	0.11861	0.98843	1	FALSE
GSMUA_Achr10G16840_001	chr10	24225540	24226304	765	1.91857	1.52443	0.553341	0.451801	0.816497	0.29248	1	1	FALSE
GSMUA_Achr10G16870_001	chr10	24282083	24282980	807	4.95247	2.53914	1.33549	0.798617	0.597994	0.7418	1	1	FALSE
GSMUA_Achr10G16930_001	chr10	24324468	24326197	414	0	19.7979	0	3.19447	Inf	#NAME?	0.15481	1	FALSE
GSMUA_Achr10G16950_001	chr10	24330682	24335229	357	12.3337	14.7461	1.66002	2.04903	1.23434	-0.30374	1	1	FALSE
GSMUA_Achr10G16970_001	chr10	24352222	24352816	595	8.29198	7.89542	1.77443	1.83906	1.03643	-0.051618	1	1	FALSE
GSMUA_Achr10G17000_001	chr10	24358422	24360072	1651	11.9533	11.6848	7.09771	7.50251	1.05703	-0.080018	1	1	FALSE
GSMUA_Achr10G17010_001	chr10	24362615	24384876	10637	0.187865	0.109635	0.667747	0.451801	0.676605	0.56361	1	1	FALSE
GSMUA_Achr10G17030_001	chr10	24394674	24408506	3287	1.05446	0	1.22109	0	0	Inf	0.53127	1	FALSE
GSMUA_Achr10G17040_001	chr10	24412847	24413322	150	53.2886	15.5491	2.67099	0.903602	0.338303	1.5636	0.69947	1	FALSE
GSMUA_Achr10G17050_001	chr10	24413379	24415253	1875	65.9999	85.6599	44.6852	62.5434	1.39964	-0.48506	0.52133	1	FALSE
GSMUA_Achr10G17080_001	chr10	24421535	24423081	487	3.01377	0	0.553341	0	0	Inf	0.90116	1	FALSE
GSMUA_Achr10G17090_001	chr10	24424557	24426339	1288	19.1527	14.1238	8.87214	7.11443	0.801884	0.31853	0.79151	1	FALSE
GSMUA_Achr10G17100_001	chr10	24428277	24441809	3003	0.665442	0.776681	0.667747	0.903602	1.35321	-0.43639	1	1	FALSE
GSMUA_Achr10G17110_001	chr10	24443035	24446022	697	26.9696	50.4789	6.65878	13.7452	2.06422	-1.0456	0.18008	1	FALSE
GSMUA_Achr10G17120_001	chr10	24446918	24449504	1367	10.5302	6.02002	4.99876	3.22633	0.645426	0.63168	0.79039	1	FALSE
GSMUA_Achr10G17140_001	chr10	24466462	24475566	2028	2.43281	1.72513	1.77443	1.3554	0.763853	0.38863	0.94257	1	FALSE
GSMUA_Achr10G17150_001	chr10	24479145	24482070	1692	9.37496	5.88778	5.5521	3.8881	0.700294	0.51397	0.75736	1	FALSE
GSMUA_Achr10G17160_001	chr10	24482593	24485708	1326	14.27	13.4556	6.44866	6.94572	1.07708	-0.10713	0.96865	1	FALSE
GSMUA_Achr10G17170_001	chr10	24486371	24500429	2576	1.34551	0	1.22109	0	0	Inf	0.53127	1	FALSE
GSMUA_Achr10G17180_001	chr10	24500879	24503893	1142	1.74984	1.02118	0.667747	0.451801	0.676605	0.56361	1	1	FALSE
GSMUA_Achr10G17210_001	chr10	24512233	24529112	3648	2.7049	8.58988	3.54886	12.2211	3.44367	-1.7839	0.064135	1	FALSE
GSMUA_Achr10G17230_001	chr10	24538872	24545692	1140	1.28746	0	0.553341	0	0	Inf	0.90116	1	FALSE
GSMUA_Achr10G17240_001	chr10	24546238	24552124	2344	52.1536	71.7534	43.177	65.6459	1.52039	-0.60444	0.11733	1	FALSE
GSMUA_Achr10G17260_001	chr10	24561734	24562912	1074	1.36658	0.822065	0.553341	0.346816	0.626767	0.674	1	1	FALSE
GSMUA_Achr10G17270_001	chr10	24571941	24573002	867	3.99772	11.1636	1.22109	3.78311	3.09815	-1.6314	0.38849	1	FALSE
GSMUA_Achr10G17280_001	chr10	24584929	24588709	345	10.0465	0	1.22109	0	0	Inf	0.53127	1	FALSE
GSMUA_Achr10G17290_001	chr10	24588776	24591178	1899	2.87749	0.929855	1.88883	0.693632	0.367227	1.4453	0.75528	1	FALSE
GSMUA_Achr10G17310_001	chr10	24598117	24600381	1566	0	0.744691	0	0.451801	Inf	#NAME?	1	1	FALSE
GSMUA_Achr10G17330_001	chr10	24606174	24610835	1879	1.84461	2.65091	1.22109	1.94405	1.59206	-0.6709	0.91547	1	FALSE
GSMUA_Achr10G17360_001	chr10	24615356	24616618	1164	1.71677	0	0.667747	0	0	Inf	0.90124	1	FALSE
GSMUA_Achr10G17380_001	chr10	24621350	24632186	2971	55.9863	31.5464	57.6573	36.5583	0.634061	0.65731	0.38951	1	FALSE
GSMUA_Achr10G17410_001	chr10	24641199	24648675	1794	3.27247	2.93442	2.21336	2.04903	0.925756	0.1113	1	1	FALSE
GSMUA_Achr10G17440_001	chr10	24653206	24654429	1224	5.66344	5.04925	2.44218	2.42771	0.994077	0.0085698	1	1	FALSE
GSMUA_Achr10G17460_001	chr10	24657462	24658466	846	8.19391	3.4657	2.44218	1.14543	0.469022	1.0923	0.71038	1	FALSE
GSMUA_Achr10G17470_001	chr10	24658756	24667708	1513	14.9837	16.0428	8.2044	9.44656	1.1514	-0.20339	0.99298	1	FALSE
GSMUA_Achr10G17480_001	chr10	24672414	24679248	1867	1.07034	4.08664	0.667747	2.9845	4.46951	-2.1601	0.35367	1	FALSE
GSMUA_Achr10G17490_001	chr10	24680018	24683837	1001	6.92513	6.14111	2.44218	2.39585	0.981031	0.027629	1	1	FALSE
GSMUA_Achr10G17500_001	chr10	24687920	24694272	924	5.33954	4.12866	1.77443	1.49225	0.840974	0.24987	1	1	FALSE
GSMUA_Achr10G17520_001	chr10	24695342	24697700	1999	10.8721	10.2671	7.76546	8.01803	1.03252	-0.046176	1	1	FALSE
GSMUA_Achr10G17550_001	chr10	24717428	24726007	2905	2.5689	2.51753	2.55658	2.84765	1.11385	-0.15556	1	1	FALSE
GSMUA_Achr10G17570_001	chr10	24738302	24739894	1344	0	3.91693	0	2.04903	Inf	#NAME?	0.35903	1	FALSE
GSMUA_Achr10G17590_001	chr10	24745933	24750922	1330	0	1.54066	0	0.798617	Inf	#NAME?	0.8496	1	FALSE
GSMUA_Achr10G17600_001	chr10	24753680	24754281	521	16.1224	9.56059	2.99552	1.94405	0.648987	0.62374	0.81028	1	FALSE
GSMUA_Achr10G17620_001	chr10	24762381	24767168	1091	63.3109	62.8192	24.842	26.733	1.07612	-0.10584	0.94105	1	FALSE
GSMUA_Achr10G17630_001	chr10	24769048	24769726	556	5.27951	4.19491	1.10668	0.903602	0.816497	0.29248	1	1	FALSE
GSMUA_Achr10G17650_001	chr10	24770759	24775087	1059	4.65886	3.03614	1.77443	1.25042	0.704688	0.50494	0.93838	1	FALSE
GSMUA_Achr10G17670_001	chr10	24787422	24788447	909	0	12.2424	0	4.3399	Inf	#NAME?	0.067146	1	FALSE
GSMUA_Achr10G17690_001	chr10	24794633	24795451	819	18.2239	8.58382	5.11316	2.74267	0.536393	0.89864	0.58994	1	FALSE
GSMUA_Achr10G17700_001	chr10	24796583	24798786	1398	1.42941	2.50255	0.667747	1.3554	2.02982	-1.0213	0.9669	1	FALSE
GSMUA_Achr10G17710_001	chr10	24799237	24799974	738	629.547	446.773	164.371	128.568	0.782184	0.35442	0.24949	1	FALSE
GSMUA_Achr10G17720_001	chr10	24802886	24807114	634	21.0307	15.2663	4.76995	3.78311	0.793115	0.3344	0.88901	1	FALSE
GSMUA_Achr10G17750_001	chr9	24813526	33173826	286	0	3.08706	0	0.346816	Inf	#NAME?	1	1	FALSE
GSMUA_Achr10G17760_001	chr10	24814990	24819712	2040	6.27592	4.60566	4.65554	3.67813	0.790054	0.33998	0.8829	1	FALSE
GSMUA_Achr10G17770_001	chr10	24825356	24827714	1613	0	0.547364	0	0.346816	Inf	#NAME?	1	1	FALSE
GSMUA_Achr10G17830_001	chr10	24867107	24879595	2469	2.59272	2.73263	2.32777	2.63768	1.13314	-0.18032	1	1	FALSE
GSMUA_Achr10G17840_001	chr10	24886671	24889328	1374	2.1364	3.18883	1.10668	1.70222	1.53813	-0.62118	1	1	FALSE
GSMUA_Achr10G17850_001	chr10	24891116	24891301	186	0	6.26982	0	0.451801	Inf	#NAME?	1	1	FALSE
GSMUA_Achr10G17860_001	chr10	24895060	24899813	2247	12.3401	8.86705	9.7687	7.7762	0.796032	0.3291	0.77299	1	FALSE
GSMUA_Achr10G17870_001	chr10	24900269	24902438	624	3.20244	1.86889	0.667747	0.451801	0.676605	0.56361	1	1	FALSE
GSMUA_Achr10G17890_001	chr10	24906830	24911123	2555	7.1496	6.31797	6.54437	6.31581	0.965075	0.051287	1	1	FALSE
GSMUA_Achr10G17930_001	chr10	24922600	24925089	2061	2.39385	2.41682	1.77443	1.94405	1.09559	-0.13171	1	1	FALSE
GSMUA_Achr10G17950_001	chr10	24928141	24932522	1866	8.78512	5.64239	5.6665	4.09807	0.72321	0.46751	0.76392	1	FALSE
GSMUA_Achr10G17960_001	chr10	24935217	24936909	1074	0	1.08583	0	0.451801	Inf	#NAME?	1	1	FALSE
GSMUA_Achr10G17970_001	chr10	24938445	24940034	1059	0	1.10121	0	0.451801	Inf	#NAME?	1	1	FALSE
GSMUA_Achr10G17990_001	chr10	24942418	24944195	336	5.94739	0	0.667747	0	0	Inf	0.90124	1	FALSE
GSMUA_Achr10G18000_001	chr10	24945926	24947569	1485	7.00207	5.32865	3.66326	3.08948	0.843369	0.24576	0.99938	1	FALSE
GSMUA_Achr10G18020_001	chr10	24958852	24968926	2463	0.595901	0.473482	0.553341	0.451801	0.816497	0.29248	1	1	FALSE
GSMUA_Achr10G18030_001	chr10	24969169	24970208	770	6.40744	8.39425	1.77443	2.5327	1.42733	-0.51332	0.88154	1	FALSE
GSMUA_Achr10G18060_001	chr10	24980455	24982967	953	4.19375	4.30028	1.33549	1.59723	1.19599	-0.2582	1	1	FALSE
GSMUA_Achr10G18070_001	chr10	24983412	24985835	620	7.95763	18.4058	1.77443	4.44489	2.50497	-1.3248	0.4677	1	FALSE
GSMUA_Achr10G18080_001	chr10	24987683	24989842	1629	0	0.541988	0	0.346816	Inf	#NAME?	1	1	FALSE
GSMUA_Achr10G18090_001	chr10	24996346	24997057	626	16.6103	12.1881	3.66326	2.9845	0.81471	0.29564	0.99579	1	FALSE
GSMUA_Achr10G18100_001	chr10	24998349	24998495	147	13.594	7.93324	0.667747	0.451801	0.676605	0.56361	1	1	FALSE
GSMUA_Achr10G18110_001	chr10	24998590	25002499	1041	27.6556	36.5511	9.99751	14.8269	1.48306	-0.56858	0.4325	1	FALSE
GSMUA_Achr10G18150_001	chr10	25013651	25020820	1424	0	0.620012	0	0.346816	Inf	#NAME?	1	1	FALSE
GSMUA_Achr10G18160_001	chr10	25021747	25023941	1542	3.54368	4.74283	1.88883	2.84765	1.50762	-0.59228	0.85964	1	FALSE
GSMUA_Achr10G18170_001	chr10	25024617	25028298	1218	0	0.724875	0	0.346816	Inf	#NAME?	1	1	FALSE
GSMUA_Achr10G18180_001	chr10	25028440	25030242	1437	0	7.94127	0	4.44489	Inf	#NAME?	0.064865	1	FALSE
GSMUA_Achr10G18200_001	chr10	25036847	25038693	1383	1.44492	1.48162	0.667747	0.798617	1.19599	-0.2582	1	1	FALSE
GSMUA_Achr10G18240_001	chr10	25059375	25062044	894	1.64173	0	0.553341	0	0	Inf	0.90116	1	FALSE
GSMUA_Achr10G18250_001	chr10	25063017	25065312	825	2.42221	7.83463	0.667747	2.5327	3.7929	-1.9233	0.44368	1	FALSE
GSMUA_Achr10G18260_001	chr10	25065745	25069994	1086	0	1.07384	0	0.451801	Inf	#NAME?	1	1	FALSE
GSMUA_Achr10G18280_001	chr10	25075828	25077494	1355	1.47478	1.51224	0.667747	0.798617	1.19599	-0.2582	1	1	FALSE
GSMUA_Achr10G18290_001	chr10	25081306	25084259	684	16.7534	8.11059	3.89207	2.15402	0.553437	0.85351	0.71925	1	FALSE
GSMUA_Achr10G18300_001	chr10	25085298	25089210	1066	18.1318	12.3615	6.77319	5.13852	0.758656	0.39848	0.77931	1	FALSE
GSMUA_Achr10G18320_001	chr10	25089576	25090133	558	0	1.58225	0	0.346816	Inf	#NAME?	1	1	FALSE
GSMUA_Achr10G18330_001	chr10	25090596	25093150	551	0	5.3212	0	1.14543	Inf	#NAME?	0.65348	1	FALSE
GSMUA_Achr10G18340_001	chr10	25093924	25103547	3448	0.57956	0.256061	0.667747	0.346816	0.519382	0.94513	1	1	FALSE
GSMUA_Achr10G18430_001	chr10	25143884	25144399	516	0	1.71104	0	0.346816	Inf	#NAME?	1	1	FALSE
GSMUA_Achr10G18470_001	chr10	25158381	25161601	781	12.1139	8.59645	3.22433	2.60582	0.808175	0.30726	0.96659	1	FALSE
GSMUA_Achr10G18480_001	chr10	25164994	25166688	1695	13.4481	1.56265	7.99427	1.04045	0.130149	2.9418	0.033007	1	FALSE
GSMUA_Achr10G18500_001	chr10	25172002	25175457	907	11.4643	1.94685	3.66326	0.693632	0.189348	2.4009	0.26694	1	FALSE
GSMUA_Achr10G18520_001	chr10	25189559	25195114	1867	0.78613	3.29258	0.553341	2.39585	4.32979	-2.1143	0.53521	1	FALSE
GSMUA_Achr10G18530_001	chr10	25197321	25203483	1854	8.84199	4.42089	5.6665	3.19447	0.563746	0.82688	0.56658	1	FALSE
GSMUA_Achr10G18540_001	chr10	25211282	25214868	2255	14.7195	6.8926	11.6575	6.07398	0.521035	0.94055	0.3039	1	FALSE
GSMUA_Achr10G18570_001	chr10	25221964	25222938	333	0	2.65134	0	0.346816	Inf	#NAME?	1	1	FALSE
GSMUA_Achr10G18600_001	chr10	25233390	25251478	1224	0	0.952767	0	0.451801	Inf	#NAME?	1	1	FALSE
GSMUA_Achr10G18610_001	chr10	25252396	25253349	954	17.6096	31.659	5.99103	11.8011	1.9698	-0.97805	0.24955	1	FALSE
GSMUA_Achr10G18630_001	chr10	25265956	25269032	504	0	4.62772	0	0.903602	Inf	#NAME?	0.83206	1	FALSE
GSMUA_Achr10G18660_001	chr10	25291305	25295732	2668	0	0.330921	0	0.346816	Inf	#NAME?	1	1	FALSE
GSMUA_Achr10G18670_001	chr10	25297890	25300087	1079	4.5725	1.89906	1.77443	0.798617	0.45007	1.1518	0.7551	1	FALSE
GSMUA_Achr10G18680_001	chr10	25301743	25308394	2477	2.79857	4.00852	2.44218	3.85624	1.57902	-0.65903	0.81675	1	FALSE
GSMUA_Achr10G18690_001	chr10	25309241	25309507	267	21.9881	27.3912	2.21336	2.84765	1.28657	-0.36353	1	1	FALSE
GSMUA_Achr10G18720_001	chr10	25315661	25320930	995	10.8588	8.55543	3.98779	3.33131	0.835378	0.2595	0.93481	1	FALSE
GSMUA_Achr10G18730_001	chr10	25321041	25326520	1969	0.745406	1.63295	0.553341	1.25042	2.25976	-1.1762	0.98073	1	FALSE
GSMUA_Achr10G18750_001	chr11	4890729	25345435	932	3.71891	1.89463	1.22109	0.693632	0.568044	0.81592	1	1	FALSE
GSMUA_Achr10G18770_001	chr10	25356129	25358253	1123	3.5589	18.7805	1.33549	8.228	6.16102	-2.6232	0.040856	1	FALSE
GSMUA_Achr10G18780_001	chr10	25361653	25366127	1608	0	0.72524	0	0.451801	Inf	#NAME?	1	1	FALSE
GSMUA_Achr10G18800_001	chr10	25371992	25376928	1795	5.49719	2.12528	3.54886	1.49225	0.420487	1.2499	0.51265	1	FALSE
GSMUA_Achr10G18810_001	chr10	25380621	25384721	1854	6.1139	1.73423	4.1022	1.25042	0.304817	1.714	0.28064	1	FALSE
GSMUA_Achr10G18820_001	chr10	25386163	25395821	1029	21.5158	34.4675	8.08999	13.8502	1.71201	-0.77569	0.35445	1	FALSE
GSMUA_Achr10G18860_001	chr10	25421398	25423223	861	5.11395	4.75978	1.66002	1.59723	0.962176	0.055628	1	1	FALSE
GSMUA_Achr10G18870_001	chr10	25433297	25433872	576	3.46931	0	0.667747	0	0	Inf	0.90124	1	FALSE
GSMUA_Achr10G18890_001	chr10	25444483	25451218	1941	3.02464	4.84057	2.21336	3.67813	1.66178	-0.73273	0.78857	1	FALSE
GSMUA_Achr10G18900_001	chr10	25451298	25454630	1647	4.53107	4.63252	2.55658	2.9845	1.16738	-0.22327	0.94436	1	FALSE
GSMUA_Achr10G18910_001	chr10	25461757	25466766	2252	150.094	144.206	117.414	126.806	1.07999	-0.11102	0.73222	1	FALSE
GSMUA_Achr10G18920_001	chr10	25468230	25469922	842	15.3528	2.77004	4.44542	0.903602	0.203266	2.2986	0.18028	1	FALSE
GSMUA_Achr10G18930_001	chr10	25469942	25478519	1504	2.30454	1.36242	1.22109	0.798617	0.654021	0.61259	1	1	FALSE
GSMUA_Achr10G18960_001	chr10	25485015	25497146	2292	8.43301	3.06726	6.77319	2.74267	0.40493	1.3043	0.28931	1	FALSE
GSMUA_Achr10G18970_001	chr10	25501705	25508191	3174	1.55442	1.11266	1.77443	1.38726	0.781809	0.35511	1	1	FALSE
GSMUA_Achr10G18980_001	chr10	25509240	25512827	1826	1.09437	0.483515	0.667747	0.346816	0.519382	0.94513	1	1	FALSE
GSMUA_Achr10G18990_001	chr10	25514709	25525111	1749	22.6381	17.0688	13.9853	11.6324	0.831761	0.26576	0.72462	1	FALSE
GSMUA_Achr10G19000_001	chr10	25531575	25546755	7239	3.07554	1.25421	7.87987	3.54128	0.449409	1.1539	0.28341	1	FALSE
GSMUA_Achr10G19010_001	chr10	25552388	25554182	713	41.6922	40.6781	10.4364	11.3175	1.08442	-0.11692	0.91381	1	FALSE
GSMUA_Achr10G19020_001	chr10	25555932	25568338	2835	1.74029	2.47977	1.77443	2.74267	1.54566	-0.62822	0.87047	1	FALSE
GSMUA_Achr10G19060_001	chr10	25588919	25591744	1853	4.53306	6.94068	2.99552	5.00167	1.66972	-0.73961	0.69887	1	FALSE
GSMUA_Achr10G19080_001	chr10	25599103	25603756	1859	24.3898	24.4197	16.4088	17.7064	1.07908	-0.1098	0.98692	1	FALSE
GSMUA_Achr10G19100_001	chr10	25609566	25613660	564	2.60231	0	0.553341	0	0	Inf	0.90116	1	FALSE
GSMUA_Achr10G19110_001	chr10	25613699	25614067	369	50.6062	72.2795	6.8689	10.4139	1.51609	-0.60036	0.56979	1	FALSE
GSMUA_Achr10G19120_001	chr10	25616711	25622996	1339	0	1.31874	0	0.693632	Inf	#NAME?	0.87009	1	FALSE
GSMUA_Achr10G19140_001	chr10	25632284	25635442	2267	2.64445	1.80775	2.00324	1.59723	0.797325	0.32676	1	1	FALSE
GSMUA_Achr10G19150_001	chr10	25640270	25641890	1340	23.9786	19.9285	11.4287	10.4457	0.91399	0.12975	0.98545	1	FALSE
GSMUA_Achr10G19160_001	chr10	25643242	25646531	989	4.45209	8.86038	1.66002	3.40444	2.05084	-1.0362	0.77351	1	FALSE
GSMUA_Achr10G19170_001	chr10	25647584	25650315	922	251.735	189.629	82.023	68.188	0.831328	0.26651	0.46939	1	FALSE
GSMUA_Achr10G19210_001	chr10	25679877	25680117	162	46.0659	7.19868	2.55658	0.451801	0.176721	2.5005	0.36114	1	FALSE
GSMUA_Achr10G19220_001	chr10	25680136	25681113	423	9.44833	0	1.33549	0	0	Inf	0.58806	1	FALSE
GSMUA_Achr10G19240_001	chr10	25688262	25693165	1449	3.03873	3.63309	1.66002	2.04903	1.23434	-0.30374	1	1	FALSE
GSMUA_Achr10G19250_001	chr10	25693221	25695023	509	13.619	18.394	2.44218	3.64627	1.49304	-0.57825	0.82555	1	FALSE
GSMUA_Achr10G19270_001	chr10	25698341	25705333	1229	1.62597	0	0.667747	0	0	Inf	0.90124	1	FALSE
GSMUA_Achr10G19280_001	chr10	25710029	25711463	1435	32.9888	24.7157	17.0765	13.8502	0.811065	0.30211	0.64254	1	FALSE
GSMUA_Achr10G19290_001	chr10	25720687	25724220	960	0	1.21478	0	0.451801	Inf	#NAME?	1	1	FALSE
GSMUA_Achr10G19300_001	chr10	25724630	25729686	1977	9.50826	6.80864	6.65878	5.2435	0.787457	0.34473	0.77912	1	FALSE
GSMUA_Achr10G19310_001	chr10	25732549	25740402	1512	4.58469	11.8222	2.44218	6.97758	2.85712	-1.5146	0.22179	1	FALSE
GSMUA_Achr10G19350_001	chr10	25775084	25778375	2633	22.6271	20.0314	20.6628	20.5859	0.996281	0.0053752	0.96252	1	FALSE
GSMUA_Achr10G19370_001	chr10	25784514	25792318	1416	0	0.623515	0	0.346816	Inf	#NAME?	1	1	FALSE
GSMUA_Achr10G19380_001	chr10	25793513	25799143	1302	5.32416	3.60812	2.44218	1.83906	0.753044	0.40919	1	1	FALSE
GSMUA_Achr10G19420_001	chr10	25811465	25814660	2703	0	0.431441	0	0.451801	Inf	#NAME?	1	1	FALSE
GSMUA_Achr10G19430_001	chr10	25818228	25822004	1199	0	0.736362	0	0.346816	Inf	#NAME?	1	1	FALSE
GSMUA_Achr10G19440_001	chr10	25823018	25824102	570	0	1.54894	0	0.346816	Inf	#NAME?	1	1	FALSE
GSMUA_Achr10G19450_001	chr10	25824203	25826054	277	7.21416	0	0.667747	0	0	Inf	0.90124	1	FALSE
GSMUA_Achr10G19490_001	chr10	25841902	25843366	520	41.7947	63.5935	7.76546	12.8829	1.65899	-0.73031	0.41128	1	FALSE
GSMUA_Achr10G19500_001	chr10	25846850	25853791	1295	8.0294	7.01099	3.66326	3.54128	0.966702	0.048857	1	1	FALSE
GSMUA_Achr10G19510_001	chr10	25857399	25857844	237	0	21.0172	0	1.94405	Inf	#NAME?	0.37091	1	FALSE
GSMUA_Achr10G19520_001	chr11	8517904	25864369	535	32.3928	45.493	6.10544	9.51028	1.55767	-0.63939	0.47506	1	FALSE
GSMUA_Achr10G19530_001	chr10	25869513	25870432	840	7.62076	11.1459	2.32777	3.64627	1.56642	-0.64747	0.83053	1	FALSE
GSMUA_Achr10G19540_001	chr10	25870455	25872780	303	0	3.8488	0	0.451801	Inf	#NAME?	1	1	FALSE
GSMUA_Achr10G19550_001	chr10	25873600	25880697	2203	0	1.73167	0	1.49225	Inf	#NAME?	0.50117	1	FALSE
GSMUA_Achr10G19570_001	chr10	25904150	25913736	2664	1.10188	1.86977	1.10668	1.94405	1.75665	-0.81282	0.92241	1	FALSE
GSMUA_Achr10G19580_001	chr10	25913977	25914846	682	0	1.29457	0	0.346816	Inf	#NAME?	1	1	FALSE
GSMUA_Achr10G19590_001	chr10	25918428	25922587	2376	0	0.37159	0	0.346816	Inf	#NAME?	1	1	FALSE
GSMUA_Achr10G19620_001	chr10	25931925	25935897	1227	34.9926	38.6946	15.4165	18.5369	1.2024	-0.26592	0.72048	1	FALSE
GSMUA_Achr10G19640_001	chr10	25944940	25960910	1633	0	1.08132	0	0.693632	Inf	#NAME?	0.87009	1	FALSE
GSMUA_Achr10G19680_001	chr10	25976302	25977390	1018	1.44175	2.88014	0.553341	1.14543	2.07003	-1.0497	0.98841	1	FALSE
GSMUA_Achr10G19720_001	chr10	25988060	25995877	1305	3.37403	5.82125	1.66002	2.95264	1.77867	-0.8308	0.86886	1	FALSE
GSMUA_Achr10G19730_001	chr10	25996260	25997040	781	51.217	69.7085	14.3098	21.2158	1.48261	-0.56813	0.40868	1	FALSE
GSMUA_Achr10G19740_001	chr10	25999322	26000338	1017	3.40809	0.868139	1.22109	0.346816	0.284022	1.8159	0.81275	1	FALSE
GSMUA_Achr10G19770_001	chr10	26014906	26018791	991	19.504	16.8941	6.77319	6.55764	0.968177	0.046657	1	1	FALSE
GSMUA_Achr10G19790_001	chr10	26028410	26029489	840	0	1.38832	0	0.451801	Inf	#NAME?	1	1	FALSE
GSMUA_Achr10G19820_001	chr10	26035724	26035873	150	13.3221	7.77457	0.667747	0.451801	0.676605	0.56361	1	1	FALSE
GSMUA_Achr10G19840_001	chr10	26059137	26060484	914	0	0.965971	0	0.346816	Inf	#NAME?	1	1	FALSE
GSMUA_Achr10G19860_001	chr10	26072927	26079596	2052	0.715256	2.42742	0.553341	1.94405	3.51329	-1.8128	0.66458	1	FALSE
GSMUA_Achr10G19870_001	chr1	16450085	26093326	1488	7.26112	7.09794	3.98779	4.12993	1.03564	-0.050527	1	1	FALSE
GSMUA_Achr10G19910_001	chr10	26114879	26115652	483	3.03873	0	0.553341	0	0	Inf	0.90116	1	FALSE
GSMUA_Achr10G19930_001	chr10	26118672	26119802	957	30.9325	41.6045	10.6466	15.5205	1.4578	-0.54379	0.51012	1	FALSE
GSMUA_Achr10G19940_001	chr10	26121606	26122795	989	64.5664	33.5032	22.5329	12.9466	0.574563	0.79946	0.21304	1	FALSE
GSMUA_Achr10G19980_001	chr10	26143317	26151089	1830	8.08808	9.14865	5.32329	6.55764	1.23188	-0.30086	0.82504	1	FALSE
GSMUA_Achr10G20000_001	chr10	26164344	26165183	840	15.2415	20.1896	4.65554	6.59891	1.41743	-0.50328	0.80285	1	FALSE
GSMUA_Achr10G20020_001	chr10	26166866	26169539	1443	6.18876	2.22818	3.10992	1.25042	0.402074	1.3145	0.52983	1	FALSE
GSMUA_Achr10G20030_001	chr10	26170431	26177387	2345	7.21691	4.35496	5.78091	3.96122	0.685225	0.54535	0.78656	1	FALSE
GSMUA_Achr10G20060_001	chr10	26190551	26194866	873	54.0445	73.4871	16.3318	25.0308	1.53265	-0.61602	0.24003	1	FALSE
GSMUA_Achr10G20070_001	chr10	26195701	26203022	958	1.53205	0	0.553341	0	0	Inf	0.90116	1	FALSE
GSMUA_Achr10G20080_001	chr10	26204914	26209748	1571	3.47826	5.41862	1.88883	3.33131	1.76369	-0.81859	0.65306	1	FALSE
GSMUA_Achr10G20090_001	chr10	26209749	26213467	1609	7.37463	5.27012	4.2166	3.29945	0.782491	0.35385	0.84016	1	FALSE
GSMUA_Achr10G20100_001	chr10	26218056	26220528	1793	49.1458	58.8501	31.0805	41.2037	1.32571	-0.40676	0.34074	1	FALSE
GSMUA_Achr10G20150_001	chr10	26263178	26263666	489	32.4385	5.99587	5.5521	1.14543	0.206306	2.2771	0.14137	1	FALSE
GSMUA_Achr10G20190_001	chr10	26280004	26283160	1392	13.2122	7.76724	6.33425	4.20305	0.663544	0.59174	0.66567	1	FALSE
GSMUA_Achr10G20200_001	chr10	26289444	26290411	790	22.6085	19.274	6.21984	5.93713	0.954547	0.067112	1	1	FALSE
GSMUA_Achr10G20210_001	chr10	26290416	26293055	1182	15.5595	14.1083	6.33425	6.49392	1.02521	-0.035916	1	1	FALSE
GSMUA_Achr10G20220_001	chr10	26293531	26303797	3121	3.33165	2.99985	3.66326	3.64627	0.995361	0.0067085	1	1	FALSE
GSMUA_Achr10G20260_001	chr10	26322440	26325256	1111	7.56054	4.48341	2.99552	1.94405	0.648987	0.62374	0.81028	1	FALSE
GSMUA_Achr10G20270_001	chr10	26325418	26331981	4017	14.6374	15.8132	20.9686	24.7571	1.18068	-0.23961	0.74537	1	FALSE
GSMUA_Achr10G20280_001	chr10	26338366	26345574	3630	0.404326	0.642527	0.553341	0.903602	1.63299	-0.70752	1	1	FALSE
GSMUA_Achr10G20290_001	chr10	26347971	26358216	3387	0	0.521345	0	0.693632	Inf	#NAME?	0.87009	1	FALSE
GSMUA_Achr10G20320_001	chr10	26367381	26369229	453	51.2162	54.2804	8.3188	9.5834	1.15202	-0.20416	0.93043	1	FALSE
GSMUA_Achr10G20330_001	chr10	26369268	26371441	429	67.1083	60.8498	9.99751	10.2039	1.02064	-0.029481	0.94207	1	FALSE
GSMUA_Achr10G20340_001	chr10	26371452	26373416	503	84.5515	61.1716	15.092	12.0111	0.79586	0.32941	0.67568	1	FALSE
GSMUA_Achr10G20350_001	chr10	26373416	26376008	692	42.778	53.2521	10.6466	14.3432	1.34722	-0.42998	0.67728	1	FALSE
GSMUA_Achr10G20360_001	chr10	26382773	26386221	2156	0.926865	0.540903	0.667747	0.451801	0.676605	0.56361	1	1	FALSE
GSMUA_Achr10G20370_001	chr10	26386671	26391497	2130	0.938179	0	0.667747	0	0	Inf	0.90124	1	FALSE
GSMUA_Achr10G20380_001	chr10	26395793	26401620	1651	113.235	108.48	67.3139	69.9445	1.03908	-0.055307	0.95419	1	FALSE
GSMUA_Achr10G20390_001	chr10	26403325	26404131	714	4.85438	0	1.22109	0	0	Inf	0.53127	1	FALSE
GSMUA_Achr10G20400_001	chr10	26404667	26407187	1960	1.01955	0	0.667747	0	0	Inf	0.90124	1	FALSE
GSMUA_Achr10G20410_001	chr10	26409883	26415537	1073	11.4373	11.9861	4.54113	5.00167	1.10141	-0.13936	1	1	FALSE
GSMUA_Achr10G20420_001	chr10	26422788	26424227	1194	0	1.95341	0	0.903602	Inf	#NAME?	0.83206	1	FALSE
GSMUA_Achr10G20430_001	chr10	26424729	26427540	955	50.2552	52.054	16.9808	19.3449	1.13922	-0.18805	0.87527	1	FALSE
GSMUA_Achr10G20460_001	chr10	26431598	26435713	767	129.827	108.924	34.9726	32.6289	0.932985	0.10007	0.9482	1	FALSE
GSMUA_Achr10G20470_001	chr10	26437449	26438387	798	14.8694	35.1975	4.2166	10.9388	2.59422	-1.3753	0.16436	1	FALSE
GSMUA_Achr10G20480_001	chr10	26439402	26446382	1890	2.32969	1.7012	1.66002	1.25042	0.753253	0.40879	0.93358	1	FALSE
GSMUA_Achr10G20490_001	chr10	26447117	26452005	474	10.4087	2.46031	1.77443	0.451801	0.254618	1.9736	0.54941	1	FALSE
GSMUA_Achr10G20510_001	chr10	26462542	26466352	1353	0	0.652548	0	0.346816	Inf	#NAME?	1	1	FALSE
GSMUA_Achr10G20520_001	chr10	26472121	26472804	537	6.45442	7.6316	1.22109	1.59723	1.30804	-0.38741	1	1	FALSE
GSMUA_Achr10G20530_001	chr10	26472847	26474065	633	3.15691	12.0533	0.667747	2.9845	4.46951	-2.1601	0.35367	1	FALSE
GSMUA_Achr10G20560_001	chr10	26489362	26490315	678	2.94738	0	0.667747	0	0	Inf	0.90124	1	FALSE
GSMUA_Achr10G20570_001	chr10	26493327	26497944	1169	11.8598	6.76907	4.88435	3.08948	0.632527	0.6608	0.69042	1	FALSE
GSMUA_Achr10G20580_001	chr10	26498430	26501860	1023	3.3881	5.73212	1.22109	2.29087	1.87609	-0.90773	0.77964	1	FALSE
GSMUA_Achr10G20590_001	chr10	26507390	26509012	1226	36.3195	33.1961	15.7597	15.8674	1.00683	-0.0098183	1	1	FALSE
GSMUA_Achr10G20600_001	chr10	26510804	26512717	1366	2.53735	5.79286	1.22109	3.08948	2.53011	-1.3392	0.55178	1	FALSE
GSMUA_Achr10G20630_001	chr10	26525917	26527166	1101	1.81501	0	0.667747	0	0	Inf	0.90124	1	FALSE
GSMUA_Achr10G20640_001	chr10	26528039	26533170	945	248.32	206.627	83.7601	76.1104	0.908672	0.13817	0.6306	1	FALSE
GSMUA_Achr10G20650_001	chr10	26538486	26543066	696	0	1.67555	0	0.451801	Inf	#NAME?	1	1	FALSE
GSMUA_Achr10G20670_001	chr10	26544015	26546034	767	2.60537	7.64532	0.667747	2.29087	3.43074	-1.7785	0.53441	1	FALSE
GSMUA_Achr10G20680_001	chr10	26546366	26553806	2099	0	0.841256	0	0.693632	Inf	#NAME?	0.87009	1	FALSE
GSMUA_Achr10G20720_001	chr10	26581845	26582740	896	1.63806	7.49311	0.553341	2.60582	4.70925	-2.2355	0.55451	1	FALSE
GSMUA_Achr10G20740_001	chr10	26596719	26601711	1833	11.0559	9.42475	7.21212	6.73575	0.933949	0.098585	0.98132	1	FALSE
GSMUA_Achr10G20750_001	chr10	26605321	26607504	1063	0	1.09707	0	0.451801	Inf	#NAME?	1	1	FALSE
GSMUA_Achr10G20770_001	chr10	26621069	26626994	1347	18.7999	11.0937	8.77643	5.83215	0.664524	0.58961	0.61719	1	FALSE
GSMUA_Achr10G20780_001	chr10	26634230	26640756	2251	34.0004	39.8161	27.3986	34.961	1.27602	-0.35165	0.51632	1	FALSE
GSMUA_Achr10G20820_001	chr10	26681586	26692009	2082	0.704949	1.12026	0.553341	0.903602	1.63299	-0.70752	1	1	FALSE
GSMUA_Achr10G20830_001	chr10	26693867	26721865	1646	3.64214	4.44316	2.00324	2.84765	1.42152	-0.50744	0.85426	1	FALSE
GSMUA_Achr10G20840_001	chr10	26723103	26726348	1284	0	0.687615	0	0.346816	Inf	#NAME?	1	1	FALSE
GSMUA_Achr10G20850_001	chr10	26728452	26733170	2321	2.12569	0.882845	1.77443	0.798617	0.45007	1.1518	0.7551	1	FALSE
GSMUA_Achr10G20860_001	chr10	26734653	26737934	598	5.79603	0	1.22109	0	0	Inf	0.53127	1	FALSE
GSMUA_Achr10G20870_001	chr10	26741766	26745672	975	0	0.905536	0	0.346816	Inf	#NAME?	1	1	FALSE
GSMUA_Achr10G20890_001	chr10	26747599	26755586	1302	6.04389	8.32952	2.88111	4.23492	1.46989	-0.55571	0.81023	1	FALSE
GSMUA_Achr10G20900_001	chr10	26758124	26760187	876	1.67546	3.6704	0.553341	1.25042	2.25976	-1.1762	0.98073	1	FALSE
GSMUA_Achr10G20910_001	chr11	11639312	26763280	347	0	3.36077	0	0.451801	Inf	#NAME?	1	1	FALSE
GSMUA_Achr10G20940_001	chr10	26771313	26772587	715	2.79486	14.3293	0.667747	3.99308	5.97994	-2.5801	0.21685	1	FALSE
GSMUA_Achr10G20960_001	chr10	26775396	26781301	1597	12.103	10.8175	6.77319	6.73575	0.994473	0.0079956	1	1	FALSE
GSMUA_Achr10G20970_001	chr10	26782419	26793640	3969	2.75351	0.810096	3.77767	1.25042	0.331003	1.5951	0.38735	1	FALSE
GSMUA_Achr10G20980_001	chr10	26794222	26797420	1910	125.62	110.735	83.9492	82.5218	0.982997	0.024741	0.99239	1	FALSE
GSMUA_Achr10G20990_001	chr10	26799745	26800701	724	0	2.43894	0	0.693632	Inf	#NAME?	0.87009	1	FALSE
GSMUA_Achr10G21000_001	chr10	26804583	26807862	750	5.32886	1.1772	1.33549	0.346816	0.259691	1.9451	0.82356	1	FALSE
GSMUA_Achr10G21010_001	chr10	26808620	26812063	1385	17.1347	10.1757	8.43321	5.51719	0.654222	0.61215	0.6075	1	FALSE
GSMUA_Achr10G21020_001	chr10	26812167	26818935	2248	11.7369	3.39402	9.00524	2.9845	0.331418	1.5933	0.4079	1	FALSE
GSMUA_Achr10G21030_001	chr10	26826571	26835172	1727	8.3351	5.76846	4.99876	3.8881	0.777813	0.3625	0.89791	1	FALSE
GSMUA_Achr10G21050_001	chr10	26836553	26841531	1314	3.04159	2.90326	1.33549	1.49225	1.11738	-0.16012	1	1	FALSE
GSMUA_Achr10G21060_001	chr10	26842126	26847339	2313	0	0.381711	0	0.346816	Inf	#NAME?	1	1	FALSE
GSMUA_Achr10G21070_001	chr10	26852008	26860002	3044	2.10297	2.8896	2.32777	3.4363	1.47622	-0.56191	0.84003	1	FALSE
GSMUA_Achr10G21100_001	chr10	26865400	26871177	1442	107.905	107.279	55.5793	60.3705	1.0862	-0.1193	0.80361	1	FALSE
GSMUA_Achr10G21120_001	chr10	26883762	26884510	749	31.6843	38.3006	8.43321	11.1806	1.32579	-0.40685	0.68728	1	FALSE
GSMUA_Achr10G21130_001	chr10	26884907	26889396	3739	3.42414	2.50402	4.65554	3.64627	0.783211	0.35253	0.79218	1	FALSE
GSMUA_Achr10G21170_001	chr10	26904824	26905939	810	1.81198	0	0.553341	0	0	Inf	0.90116	1	FALSE
GSMUA_Achr10G21180_001	chr10	26908457	26914487	1879	11.8488	11.3575	7.87987	8.30112	1.05346	-0.075135	1	1	FALSE
GSMUA_Achr10G21250_001	chr10	26941892	26945873	1002	31.7854	37.724	10.8941	14.7538	1.35429	-0.43754	0.53694	1	FALSE
GSMUA_Achr10G21260_001	chr10	26950115	26952464	1633	3.92005	3.59091	2.32777	2.29087	0.984146	0.023055	1	1	FALSE
GSMUA_Achr10G21270_001	chr10	26955708	26960504	3288	2.87743	0.97788	3.22433	1.25042	0.387807	1.3666	0.53034	1	FALSE
GSMUA_Achr10G21310_001	chr10	26984250	26986631	502	19.6563	9.92244	3.54886	1.94405	0.547796	0.86829	0.63901	1	FALSE
GSMUA_Achr10G21320_001	chr10	26988569	26990996	726	8.08653	18.5409	2.21336	5.2435	2.36902	-1.2443	0.48069	1	FALSE
GSMUA_Achr10G21340_001	chr10	27000710	27004716	1239	1.61285	1.65382	0.667747	0.798617	1.19599	-0.2582	1	1	FALSE
GSMUA_Achr10G21350_001	chr10	27005972	27007503	1385	239.03	224.735	118.046	121.53	1.02951	-0.041964	0.90377	1	FALSE
GSMUA_Achr10G21360_001	chr10	27009435	27011665	1086	4.54303	5.3996	1.77443	2.29087	1.29104	-0.36854	1	1	FALSE
GSMUA_Achr10G21400_001	chr10	27021283	27025199	2928	19.8461	18.605	20.1094	21.2477	1.0566	-0.079434	0.86146	1	FALSE
GSMUA_Achr10G21420_001	chr10	27029681	27035339	2203	0	0.529363	0	0.451801	Inf	#NAME?	1	1	FALSE
GSMUA_Achr10G21430_001	chr10	27042105	27043580	1476	3.70213	4.76297	1.88883	2.74267	1.45204	-0.53808	0.86473	1	FALSE
GSMUA_Achr10G21440_001	chr10	27043856	27047047	1085	5.89994	10.8091	2.32777	4.58173	1.96829	-0.97694	0.56232	1	FALSE
GSMUA_Achr10G21450_001	chr10	27049292	27056979	865	0	1.34819	0	0.451801	Inf	#NAME?	1	1	FALSE
GSMUA_Achr10G21460_001	chr10	27058519	27059229	711	4.12856	4.52218	1.10668	1.25042	1.12988	-0.17617	1	1	FALSE
GSMUA_Achr10G21470_001	chr10	27064991	27066044	735	0	1.58665	0	0.451801	Inf	#NAME?	1	1	FALSE
GSMUA_Achr10G21490_001	chr10	27089890	27097470	4001	1.8652	0.953481	2.55658	1.49225	0.583689	0.77673	0.86907	1	FALSE
GSMUA_Achr10G21500_001	chr10	27100140	27101573	1320	22.2122	17.9592	10.1119	9.23659	0.913436	0.13063	0.98641	1	FALSE
GSMUA_Achr10G21510_001	chr10	27105983	27107431	1449	7.17604	9.70345	3.66326	5.48533	1.49739	-0.58245	0.69039	1	FALSE
GSMUA_Achr10G21520_001	chr10	27107710	27109971	1668	0	0.699152	0	0.451801	Inf	#NAME?	1	1	FALSE
GSMUA_Achr10G21540_001	chr10	27117226	27118584	1083	0	2.15362	0	0.903602	Inf	#NAME?	0.83206	1	FALSE
GSMUA_Achr10G21550_001	chr10	27120290	27124471	1353	6.60042	0.652548	3.10992	0.346816	0.111519	3.1646	0.23831	1	FALSE
GSMUA_Achr10G21560_001	chr10	27126983	27131340	2381	0.616424	0.860598	0.553341	0.798617	1.44326	-0.52933	1	1	FALSE
GSMUA_Achr10G21570_001	chr10	27131691	27135799	1562	5.37757	1.69571	2.99552	1.04045	0.347335	1.5256	0.52824	1	FALSE
GSMUA_Achr10G21580_001	chr10	27139002	27143329	1370	8.66116	4.48705	4.2166	2.39585	0.568194	0.81554	0.6123	1	FALSE
GSMUA_Achr10G21600_001	chr10	27150831	27152767	1250	2.77282	1.41264	1.22109	0.693632	0.568044	0.81592	1	1	FALSE
GSMUA_Achr10G21610_001	chr10	27159595	27160290	696	2.87115	0	0.667747	0	0	Inf	0.90124	1	FALSE
GSMUA_Achr10G21620_001	chr10	27166706	27173812	1852	0	1.10642	0	0.798617	Inf	#NAME?	0.8496	1	FALSE
GSMUA_Achr10G21650_001	chr10	27180472	27183396	1381	191.537	219.598	93.9864	118.195	1.25758	-0.33065	0.36846	1	FALSE
GSMUA_Achr10G21710_001	chr10	27192848	27195316	927	1.58328	0	0.553341	0	0	Inf	0.90116	1	FALSE
GSMUA_Achr10G21720_001	chr10	27199868	27203982	2497	0	0.353583	0	0.346816	Inf	#NAME?	1	1	FALSE
GSMUA_Achr10G21780_001	chr10	27215563	27216458	525	0	1.68171	0	0.346816	Inf	#NAME?	1	1	FALSE
GSMUA_Achr10G21790_001	chr10	27216875	27220082	298	16.5561	39.3555	1.77443	4.58173	2.58209	-1.3685	0.40827	1	FALSE
GSMUA_Achr10G21800_001	chr10	27222076	27234380	3911	0.750552	1.79753	1.10668	2.74267	2.47828	-1.3093	0.66185	1	FALSE
GSMUA_Achr10G21810_001	chr10	27235047	27239273	647	0	4.09381	0	1.04045	Inf	#NAME?	0.67425	1	FALSE
GSMUA_Achr10G21830_001	chr10	27242047	27246866	1628	10.0694	11.1538	5.6665	7.08257	1.2499	-0.32181	0.77603	1	FALSE
GSMUA_Achr10G21850_001	chr10	27259103	27261014	561	21.8757	43.3257	4.54113	9.47842	2.08724	-1.0616	0.34049	1	FALSE
GSMUA_Achr10G21910_001	chr10	27290149	27296902	1143	0	3.06086	0	1.3554	Inf	#NAME?	0.67233	1	FALSE
GSMUA_Achr10G21920_001	chr10	27297806	27300228	926	30.6512	38.5716	9.67298	13.9233	1.4394	-0.52547	0.51955	1	FALSE
GSMUA_Achr10G21970_001	chr10	27324468	27331397	1906	4.40701	5.37535	2.99552	3.99308	1.33302	-0.4147	0.89905	1	FALSE
GSMUA_Achr10G21980_001	chr10	27335309	27341121	2025	8.09533	13.031	5.6665	10.3089	1.81927	-0.86336	0.30223	1	FALSE
GSMUA_Achr10G21990_001	chr10	27343577	27346122	1216	37.0546	21.7005	15.8741	10.3089	0.649414	0.62279	0.42145	1	FALSE
GSMUA_Achr10G22000_001	chr10	27348332	27350163	895	1.63989	0.986478	0.553341	0.346816	0.626767	0.674	1	1	FALSE
GSMUA_Achr10G22030_001	chr10	27361467	27367204	1272	3.46157	3.91593	1.66002	1.94405	1.1711	-0.22786	1	1	FALSE
GSMUA_Achr10G22040_001	chr10	27368081	27374678	2495	14.3172	13.2672	12.4397	12.9147	1.03819	-0.054066	0.95059	1	FALSE
GSMUA_Achr10G22050_001	chr10	27375523	27376404	786	20.0233	3.73026	5.76222	1.14543	0.198783	2.3307	0.149	1	FALSE
GSMUA_Achr10G22070_001	chr10	27391514	27395123	1473	0.996405	1.3911	0.553341	0.798617	1.44326	-0.52933	1	1	FALSE
GSMUA_Achr10G22080_001	chr10	27396595	27399837	1448	71.8957	58.675	36.4225	33.1538	0.910257	0.13565	0.86659	1	FALSE
GSMUA_Achr10G22130_001	chr10	27409153	27413335	2003	7.38951	11.2696	5.32329	8.81665	1.65624	-0.72791	0.48148	1	FALSE
GSMUA_Achr10G22140_001	chr10	27416734	27423810	1421	15.2943	12.556	7.76546	6.94572	0.894438	0.16095	0.87064	1	FALSE
GSMUA_Achr10G22160_001	chr10	27431356	27435479	1164	0	0.758503	0	0.346816	Inf	#NAME?	1	1	FALSE
GSMUA_Achr10G22170_001	chr10	27436455	27438603	1226	49.1566	59.2985	21.522	28.394	1.3193	-0.39978	0.45226	1	FALSE
GSMUA_Achr10G22180_001	chr10	27439361	27448280	4264	1.62572	1.24235	2.44218	2.0809	0.852066	0.23096	1	1	FALSE
GSMUA_Achr10G22210_001	chr10	27467914	27473363	2818	2.64821	3.62398	2.55658	3.96122	1.54942	-0.63173	0.85533	1	FALSE
GSMUA_Achr10G22230_001	chr10	27477906	27490758	3250	0	1.07648	0	1.3554	Inf	#NAME?	0.67233	1	FALSE
GSMUA_Achr10G22250_001	chr10	27493513	27494039	448	25.3017	55.5923	4.1022	9.72025	2.36952	-1.2446	0.22719	1	FALSE
GSMUA_Achr10G22260_001	chr10	27494045	27499990	1832	14.2666	12.3215	9.42548	8.81665	0.935405	0.096337	0.96312	1	FALSE
GSMUA_Achr10G22270_001	chr10	27503946	27510225	1755	3.11359	0.503076	1.88883	0.346816	0.183614	2.4453	0.54928	1	FALSE
GSMUA_Achr10G22290_001	chr10	27512623	27516322	1243	1.60766	3.297	0.667747	1.59723	2.39198	-1.2582	0.79856	1	FALSE
GSMUA_Achr10G22310_001	chr10	27556617	27558641	1638	5.77594	3.92585	3.22433	2.50084	0.775615	0.36659	0.95402	1	FALSE
GSMUA_Achr10G22340_001	chr10	27570637	27580286	2418	2.86685	3.38972	2.44218	3.19447	1.30804	-0.38741	0.94043	1	FALSE
GSMUA_Achr10G22380_001	chr10	27588319	27594048	1434	2.78706	1.84707	1.33549	1.04045	0.779074	0.36017	1	1	FALSE
GSMUA_Achr10G22390_001	chr10	27595131	27604172	2372	2.92245	0.863863	2.44218	0.798617	0.32701	1.6126	0.54253	1	FALSE
GSMUA_Achr10G22410_001	chr10	27619352	27622736	1308	19.6712	10.3163	9.10096	5.27536	0.579649	0.78675	0.4547	1	FALSE
GSMUA_Achr10G22420_001	chr10	27623285	27623920	474	254.477	240.293	41.8789	44.4076	1.06038	-0.084583	0.83077	1	FALSE
GSMUA_Achr10G22450_001	chr10	27631894	27638566	1932	153.268	114.354	105.301	86.2318	0.81891	0.28822	0.40445	1	FALSE
GSMUA_Achr10G22470_001	chr10	27657781	27663244	2316	13.0644	9.22873	10.5509	8.33299	0.789792	0.34045	0.75135	1	FALSE
GSMUA_Achr10G22480_001	chr10	27666274	27668730	1282	0	0.909662	0	0.451801	Inf	#NAME?	1	1	FALSE
GSMUA_Achr10G22500_001	chr10	27674802	27675365	488	21.3075	28.8121	3.66326	5.48533	1.49739	-0.58245	0.69039	1	FALSE
GSMUA_Achr10G22510_001	chr10	27676810	27678590	1058	3.27602	8.28253	1.22109	3.40444	2.78804	-1.4792	0.53287	1	FALSE
GSMUA_Achr10G22530_001	chr10	27700000	27704018	1014	3.94146	0	1.33549	0	0	Inf	0.58806	1	FALSE
GSMUA_Achr10G22540_001	chr10	27705138	27708532	1127	15.7379	26.2672	6.42997	11.5593	1.79772	-0.84617	0.3506	1	FALSE
GSMUA_Achr10G22560_001	chr10	27715366	27716808	1338	1.09694	0	0.553341	0	0	Inf	0.90116	1	FALSE
GSMUA_Achr10G22570_001	chr10	27723568	27728245	1616	8.57927	7.97903	4.88435	5.03353	1.03054	-0.043404	1	1	FALSE
GSMUA_Achr10G22590_001	chr10	27731242	27732629	99	90.2058	20.6978	3.10992	0.798617	0.256796	1.9613	0.38212	1	FALSE
GSMUA_Achr10G22600_001	chr10	27737915	27738542	539	2.72301	1.63803	0.553341	0.346816	0.626767	0.674	1	1	FALSE
GSMUA_Achr10G22610_001	chr10	27738580	27740577	1329	1.50363	0.664332	0.667747	0.346816	0.519382	0.94513	1	1	FALSE
GSMUA_Achr10G22620_001	chr10	27743457	27751009	2543	0.785813	0.458587	0.667747	0.451801	0.676605	0.56361	1	1	FALSE
GSMUA_Achr10G22630_001	chr10	27753065	27754334	789	0	2.59706	0	0.798617	Inf	#NAME?	0.8496	1	FALSE
GSMUA_Achr10G22640_001	chr10	27756160	27760252	1359	1.07999	0	0.553341	0	0	Inf	0.90116	1	FALSE
GSMUA_Achr10G22650_001	chr10	27766268	27772166	2219	1.56198	1.05109	1.22109	0.903602	0.739998	0.43441	1	1	FALSE
GSMUA_Achr10G22660_001	chr10	27772817	27778997	1646	2.67504	3.73466	1.66002	2.39585	1.44326	-0.52933	1	1	FALSE
GSMUA_Achr10G22680_001	chr10	27779464	27782531	1254	2.76398	0.704065	1.22109	0.346816	0.284022	1.8159	0.81275	1	FALSE
GSMUA_Achr10G22700_001	chr10	27791001	27794120	675	8.69751	3.03568	2.21336	0.798617	0.360816	1.4707	0.64002	1	FALSE
GSMUA_Achr10G22730_001	chr10	27795063	27795939	710	1372.43	1372.64	345.36	380.222	1.10094	-0.13874	0.61834	1	FALSE
GSMUA_Achr10G22740_001	chr10	27797222	27799741	1773	5.5654	2.96918	3.54886	2.04903	0.577379	0.79241	0.64068	1	FALSE
GSMUA_Achr10G22760_001	chr10	27811297	27814827	1825	1.60844	0	1.10668	0	0	Inf	0.55349	1	FALSE
GSMUA_Achr10G22780_001	chr10	27821009	27830243	2810	0	1.04341	0	1.14543	Inf	#NAME?	0.65348	1	FALSE
GSMUA_Achr10G22800_001	chr10	27837004	27838093	919	3.77152	3.80692	1.22109	1.3554	1.11	-0.15055	1	1	FALSE
GSMUA_Achr10G22810_001	chr10	27838105	27839216	731	2.73368	1.59533	0.667747	0.451801	0.676605	0.56361	1	1	FALSE
GSMUA_Achr10G22840_001	chr10	27849631	27849867	237	6.19285	4.92062	0.553341	0.451801	0.816497	0.29248	1	1	FALSE
GSMUA_Achr10G22850_001	chr10	27851382	27851846	369	108.402	80.1357	14.3098	11.5275	0.805562	0.31193	0.64539	1	FALSE
GSMUA_Achr10G22870_001	chr2	10250575	27858451	691	5.01596	2.96539	1.22109	0.798617	0.654021	0.61259	1	1	FALSE
GSMUA_Achr10G22890_001	chr10	27869586	27873522	2730	0.537621	0.323406	0.553341	0.346816	0.626767	0.674	1	1	FALSE
GSMUA_Achr10G22910_001	chr10	27881896	27883441	303	6.59512	3.8488	0.667747	0.451801	0.676605	0.56361	1	1	FALSE
GSMUA_Achr10G22930_001	chr10	27886091	27892615	1390	0	0.635178	0	0.346816	Inf	#NAME?	1	1	FALSE
GSMUA_Achr10G22960_001	chr10	27901425	27903895	1053	28.7342	12.7832	10.5509	5.2435	0.496974	1.0088	0.26874	1	FALSE
GSMUA_Achr10G22970_001	chr10	27905856	27906932	999	13.3468	4.41891	4.76995	1.73408	0.363543	1.4598	0.38143	1	FALSE
GSMUA_Achr10G22980_001	chr10	27909426	27912761	1619	994.956	977.917	569.277	617.839	1.0853	-0.1181	0.62473	1	FALSE
GSMUA_Achr10G22990_001	chr10	27919216	27919971	678	8.05951	8.64891	1.88883	2.29087	1.21285	-0.2784	0.99746	1	FALSE
GSMUA_Achr10G23000_001	chr10	27921511	27927550	1909	12.9223	16.7116	8.87214	12.4311	1.40113	-0.48659	0.62393	1	FALSE
GSMUA_Achr10G23010_001	chr10	27928841	27929191	351	0	5.03076	0	0.693632	Inf	#NAME?	0.87009	1	FALSE
GSMUA_Achr10G23020_001	chr10	27931478	27936909	1620	0	0.719868	0	0.451801	Inf	#NAME?	1	1	FALSE
GSMUA_Achr10G23030_001	chr10	27937356	27938248	817	9.13423	17.516	2.55658	5.55846	2.17418	-1.1205	0.55473	1	FALSE
GSMUA_Achr10G23040_001	chr10	27938931	27945877	921	11.29	13.0415	3.66326	4.68672	1.27938	-0.35545	0.86436	1	FALSE
GSMUA_Achr10G23060_001	chr10	27955774	27956991	1032	3.35855	0	1.22109	0	0	Inf	0.53127	1	FALSE
GSMUA_Achr10G23080_001	chr10	27963955	27970274	1472	0.997082	1.58449	0.553341	0.903602	1.63299	-0.70752	1	1	FALSE
GSMUA_Achr10G23090_001	chr10	27970404	27979003	2765	0	0.843534	0	0.903602	Inf	#NAME?	0.83206	1	FALSE
GSMUA_Achr10G23120_001	chr10	27984844	27987579	1304	10.632	6.28553	4.88435	3.19447	0.654021	0.61259	0.69237	1	FALSE
GSMUA_Achr10G23130_001	chr10	27988368	27989023	572	2.56592	0	0.553341	0	0	Inf	0.90116	1	FALSE
GSMUA_Achr10G23150_001	chr10	27991861	28014738	2796	0	0.732863	0	0.798617	Inf	#NAME?	0.8496	1	FALSE
GSMUA_Achr10G23160_001	chr10	28016192	28024346	1087	10.9161	8.90418	4.2166	3.78311	0.897195	0.15651	1	1	FALSE
GSMUA_Achr10G23220_001	chr10	28067808	28072605	1049	3.30412	4.17679	1.22109	1.70222	1.39402	-0.47925	1	1	FALSE
GSMUA_Achr10G23230_001	chr10	28075325	28076417	1007	31.381	42.4175	11.3143	16.6341	1.47018	-0.55599	0.49655	1	FALSE
GSMUA_Achr10G23240_001	chr10	28080457	28082252	84	0	13.8832	0	0.451801	Inf	#NAME?	1	1	FALSE
GSMUA_Achr10G23260_001	chr10	28090607	28093363	1410	27.128	17.6634	13.2218	9.72025	0.735166	0.44386	0.67308	1	FALSE
GSMUA_Achr10G23290_001	chr10	28109522	28114238	1559	13.2598	15.2272	7.53665	9.26845	1.22978	-0.2984	0.83925	1	FALSE
GSMUA_Achr10G23320_001	chr10	28138444	28140571	815	3.60173	3.24993	1.10668	1.04045	0.940151	0.089036	1	1	FALSE
GSMUA_Achr10G23330_001	chr10	28149258	28158486	1412	5.28518	6.22942	2.55658	3.4363	1.3441	-0.42664	0.8297	1	FALSE
GSMUA_Achr10G23350_001	chr10	28159125	28159903	242	16.5151	20.5829	1.33549	1.94405	1.45568	-0.54169	0.90886	1	FALSE
GSMUA_Achr10G23360_001	chr10	28159906	28160706	516	2.84439	3.97109	0.553341	0.798617	1.44326	-0.52933	1	1	FALSE
GSMUA_Achr10G23390_001	chr10	28178212	28178415	204	0	5.7166	0	0.451801	Inf	#NAME?	1	1	FALSE
GSMUA_Achr10G23400_001	chr10	28179200	28185196	2892	1.88947	1.72236	1.88883	1.94405	1.02923	-0.041569	1	1	FALSE
GSMUA_Achr10G23420_001	chr10	28190019	28191551	1200	4.55362	10.9536	1.88883	5.10666	2.7036	-1.4349	0.43864	1	FALSE
GSMUA_Achr10G23430_001	chr10	28192886	28193484	490	0	4.75994	0	0.903602	Inf	#NAME?	0.83206	1	FALSE
GSMUA_Achr10G23440_001	chr10	28194629	28196770	549	3.63993	2.1242	0.667747	0.451801	0.676605	0.56361	1	1	FALSE
GSMUA_Achr10G23460_001	chr10	28203079	28204085	867	2.30487	0	0.667747	0	0	Inf	0.90124	1	FALSE
GSMUA_Achr10G23470_001	chr10	28206517	28208646	1962	52.186	67.6804	36.2894	51.8594	1.42905	-0.51506	0.20705	1	FALSE
GSMUA_Achr10G23480_001	chr10	28211808	28212853	859	12.1049	0	3.66326	0	0	Inf	0.06119	1	FALSE
GSMUA_Achr10G23500_001	chr10	28226860	28232097	1170	3.41593	2.74809	1.33549	1.25042	0.936296	0.094963	1	1	FALSE
GSMUA_Achr10G23510_001	chr10	28232184	28235423	1733	0	2.87424	0	1.94405	Inf	#NAME?	0.37091	1	FALSE
GSMUA_Achr10G23520_001	chr10	28236005	28238903	1188	288.342	215.237	122.893	99.7446	0.811636	0.30109	0.33152	1	FALSE
GSMUA_Achr10G23550_001	chr10	28259562	28260586	420	0	2.10214	0	0.346816	Inf	#NAME?	1	1	FALSE
GSMUA_Achr10G23560_001	chr10	28260588	28262350	314	0	2.81178	0	0.346816	Inf	#NAME?	1	1	FALSE
GSMUA_Achr10G23570_001	chr10	28264191	28266535	1493	2.94917	0	1.66002	0	0	Inf	0.45904	1	FALSE
GSMUA_Achr10G23590_001	chr10	28271477	28274425	755	12.3667	18.9981	3.43445	5.59032	1.62772	-0.70285	0.69494	1	FALSE
GSMUA_Achr10G23620_001	chr10	28281324	28281855	466	3.14958	0	0.553341	0	0	Inf	0.90116	1	FALSE
GSMUA_Achr10G23690_001	chr10	28301855	28304491	1134	0	1.80695	0	0.798617	Inf	#NAME?	0.8496	1	FALSE
GSMUA_Achr10G23700_001	chr10	28305407	28306745	1262	343.504	342.858	152.216	168.827	1.10913	-0.14943	0.5697	1	FALSE
GSMUA_Achr10G23710_001	chr10	28310681	28311187	507	9.73122	30.0325	1.77443	5.93713	3.34594	-1.7424	0.23992	1	FALSE
GSMUA_Achr10G23730_001	chr10	28314737	28322184	1161	11.9415	24.4935	4.88435	11.1075	2.2741	-1.1853	0.18149	1	FALSE
GSMUA_Achr10G23770_001	chr10	28342413	28346944	1043	0	2.8111	0	1.14543	Inf	#NAME?	0.65348	1	FALSE
GSMUA_Achr10G23780_001	chr10	28356183	28357942	1340	21.6953	33.0074	10.5322	17.2546	1.63828	-0.71218	0.34532	1	FALSE
GSMUA_Achr10G23840_001	chr10	28380582	28381889	1218	1.64066	1.91492	0.667747	0.903602	1.35321	-0.43639	1	1	FALSE
GSMUA_Achr10G23880_001	chr10	28394081	28396409	2329	1.89056	0.879813	1.66002	0.798617	0.481088	1.0556	0.76108	1	FALSE
GSMUA_Achr10G23890_001	chr10	28400003	28401247	1245	5.8944	13.4209	2.7667	6.52578	2.35868	-1.238	0.3772	1	FALSE
GSMUA_Achr10G23900_001	chr10	28407040	28416399	2379	0	0.861322	0	0.798617	Inf	#NAME?	0.8496	1	FALSE
GSMUA_Achr10G23910_001	chr10	28422552	28449466	2798	1.57366	0.416793	1.66002	0.451801	0.272166	1.8774	0.61932	1	FALSE
GSMUA_Achr10G23940_001	chr10	28483698	28485739	1769	0	2.31666	0	1.59723	Inf	#NAME?	0.48525	1	FALSE
GSMUA_Achr10G23970_001	chr3	17172642	28498998	92	0	22.2727	0	0.798617	Inf	#NAME?	0.8496	1	FALSE
GSMUA_Achr10G23980_001	chr10	28499488	28501608	1458	0	1.40541	0	0.798617	Inf	#NAME?	0.8496	1	FALSE
GSMUA_Achr10G23990_001	chr10	28502956	28504816	1323	0	0.667345	0	0.346816	Inf	#NAME?	1	1	FALSE
GSMUA_Achr10G24010_001	chr10	28506825	28512291	1752	5.40011	4.51658	3.22433	3.08948	0.958179	0.061633	1	1	FALSE
GSMUA_Achr10G24030_001	chr10	28520003	28520763	498	0	1.77289	0	0.346816	Inf	#NAME?	1	1	FALSE
GSMUA_Achr10G24070_001	chr10	28539569	28540930	1218	1.64066	0	0.667747	0	0	Inf	0.90124	1	FALSE
GSMUA_Achr10G24100_001	chr10	28553355	28564242	2777	0.719597	0.635864	0.667747	0.693632	1.03876	-0.054869	1	1	FALSE
GSMUA_Achr10G24110_001	chr10	28565082	28569174	651	21.921	24.3612	5.20888	6.21083	1.19235	-0.25381	0.90541	1	FALSE
GSMUA_Achr10G24120_001	chr10	28570140	28575387	1110	0	6.33347	0	2.74267	Inf	#NAME?	0.20951	1	FALSE
GSMUA_Achr10G24140_001	chr10	28594499	28598323	810	4.93413	1.43974	1.33549	0.451801	0.338303	1.5636	0.82298	1	FALSE
GSMUA_Achr10G24150_001	chr10	28600541	28600696	156	9.40836	0	0.553341	0	0	Inf	0.90116	1	FALSE
GSMUA_Achr10G24160_001	chr10	28600715	28605841	927	4.31137	0	1.33549	0	0	Inf	0.58806	1	FALSE
GSMUA_Achr10G24180_001	chr10	28625616	28626356	561	83.1554	76.8803	16.2174	16.8665	1.04003	-0.056625	0.87216	1	FALSE
GSMUA_Achr10G24210_001	chr10	28651734	28652662	833	0	3.51979	0	1.14543	Inf	#NAME?	0.65348	1	FALSE
GSMUA_Achr10G24280_001	chr10	28705128	28705962	420	3.49453	2.10214	0.553341	0.346816	0.626767	0.674	1	1	FALSE
GSMUA_Achr10G24320_001	chr10	28756294	28758407	2114	5.16968	10.3942	3.77767	8.57482	2.26987	-1.1826	0.24369	1	FALSE
GSMUA_Achr10G24330_001	chr10	28761554	28762899	1346	0	0.866409	0	0.451801	Inf	#NAME?	1	1	FALSE
GSMUA_Achr10G24350_001	chr10	28776677	28778287	1611	6.7838	7.45575	3.77767	4.68672	1.24064	-0.31108	0.86034	1	FALSE
GSMUA_Achr10G24380_001	chr10	28811425	28813830	2315	1.268	0.381381	1.10668	0.346816	0.313384	1.674	0.81039	1	FALSE
GSMUA_Achr10G24400_001	chr10	28858306	28869279	1864	1.57479	2.19859	1.10668	1.59723	1.44326	-0.52933	1	1	FALSE
GSMUA_Achr10G24410_001	chr10	28877930	28878952	1023	337.563	321.475	123.255	128.253	1.04055	-0.057345	0.93681	1	FALSE
GSMUA_Achr10G24450_001	chr10	28908720	28909228	509	57.1155	0	10.5322	0	0	Inf	0.00050544	0.18254	FALSE
GSMUA_Achr10G24460_001	chr10	28909351	28911646	1863	0	0.947824	0	0.693632	Inf	#NAME?	0.87009	1	FALSE
GSMUA_Achr10G24480_001	chr9	10094885	28923984	258	55.7935	40.8089	4.99876	4.09807	0.819818	0.28662	0.90329	1	FALSE
GSMUA_Achr10G24520_001	chr10	28952213	28953208	924	0	1.91103	0	0.693632	Inf	#NAME?	0.87009	1	FALSE
GSMUA_Achr10G24530_001	chr10	28955134	28958275	1205	8.18876	7.06445	3.54886	3.33131	0.9387	0.091263	1	1	FALSE
GSMUA_Achr10G24540_001	chr10	28959951	28963046	1539	1.29845	0	0.667747	0	0	Inf	0.90124	1	FALSE
GSMUA_Achr10G24550_001	chr10	28965616	28966875	687	20.1806	32.8092	4.88435	8.78479	1.79856	-0.84684	0.41915	1	FALSE
GSMUA_Achr10G24570_001	chr10	28975269	28978642	1570	4.75329	3.91545	2.55658	2.39585	0.937131	0.093678	1	1	FALSE
GSMUA_Achr10G24580_001	chr10	28979110	28983358	2344	4.88878	2.24588	3.89207	2.04903	0.526463	0.92559	0.68923	1	FALSE
GSMUA_Achr10G24590_001	chr10	28983868	28988817	321	0	2.75046	0	0.346816	Inf	#NAME?	1	1	FALSE
GSMUA_Achr10G24600_001	chr10	28988825	28991486	746	1.96743	0	0.553341	0	0	Inf	0.90116	1	FALSE
GSMUA_Achr10G24610_001	chr10	28991596	28992214	507	306.099	342.119	55.2548	67.6949	1.22514	-0.29295	0.45651	1	FALSE
GSMUA_Achr10G24620_001	chr10	28992816	28996867	1115	3.58443	0.791837	1.33549	0.346816	0.259691	1.9451	0.82356	1	FALSE
GSMUA_Achr10G24630_001	chr10	28998731	28999666	696	27.0084	0	6.65878	0	0	Inf	0.0043556	0.84744	FALSE
GSMUA_Achr10G24640_001	chr10	28999728	28999871	144	10.1924	0	0.553341	0	0	Inf	0.90116	1	FALSE
GSMUA_Achr10G24670_001	chr10	29005821	29006960	1140	4.79329	6.6638	1.88883	2.95264	1.56321	-0.64451	0.85469	1	FALSE
GSMUA_Achr10G24680_001	chr10	29008207	29012160	1443	0	0.611849	0	0.346816	Inf	#NAME?	1	1	FALSE
GSMUA_Achr10G24700_001	chr10	29020003	29022523	300	16.4458	7.77457	1.77443	0.903602	0.509235	0.9736	0.75711	1	FALSE
GSMUA_Achr10G24710_001	chr10	29022572	29025473	987	13.0973	13.351	4.44542	5.13852	1.15591	-0.20903	0.91391	1	FALSE
GSMUA_Achr10G24720_001	chr10	29031502	29034820	1794	25.3427	28.7126	16.1987	20.0704	1.23902	-0.30919	0.69264	1	FALSE
GSMUA_Achr10G24740_001	chr10	29042555	29045047	845	4.10181	2.42495	1.22109	0.798617	0.654021	0.61259	1	1	FALSE
GSMUA_Achr10G24750_001	chr10	29045765	29047225	177	47.4563	4.98812	2.99552	0.346816	0.115778	3.1106	0.24041	1	FALSE
GSMUA_Achr10G24760_001	chr10	29047257	29049257	1776	0	0.497127	0	0.346816	Inf	#NAME?	1	1	FALSE
GSMUA_Achr10G24770_001	chr10	29049814	29056541	1854	5.32226	4.57369	3.54886	3.29945	0.929723	0.10513	1	1	FALSE
GSMUA_Achr10G24810_001	chr10	29084441	29085463	952	72.8157	70.7663	24.4218	26.2812	1.07614	-0.10587	0.85563	1	FALSE
GSMUA_Achr10G24820_001	chr10	29092365	29096674	1342	4.77007	6.55436	2.32777	3.4363	1.47622	-0.56191	0.84003	1	FALSE
GSMUA_Achr10G24840_001	chr10	29098403	29098714	150	92.4274	40.9817	4.88435	2.39585	0.490516	1.0276	0.48363	1	FALSE
GSMUA_Achr10G24850_001	chr10	29098718	29103431	1866	2.64401	4.7138	1.77443	3.4363	1.93657	-0.9535	0.65357	1	FALSE
GSMUA_Achr10G24900_001	chr10	29129033	29130474	1167	4.68239	0	1.88883	0	0	Inf	0.3067	1	FALSE
GSMUA_Achr10G24910_001	chr10	29130879	29133579	2349	11.4053	3.36869	9.32977	3.08948	0.331143	1.5945	0.13505	1	FALSE
GSMUA_Achr10G24920_001	chr10	29135802	29138042	2241	35.2252	23.0002	28.3909	20.1023	0.708054	0.49807	0.30709	1	FALSE
GSMUA_Achr10G24940_001	chr10	29144450	29148409	3626	41.5419	28.5171	52.85	40.3414	0.763319	0.38964	0.39086	1	FALSE
GSMUA_Achr10G24970_001	chr10	29160935	29161670	384	3.82215	0	0.553341	0	0	Inf	0.90116	1	FALSE
GSMUA_Achr10G24980_001	chr10	29179354	29184048	1530	15.7765	12.2602	8.75774	7.3244	0.836335	0.25785	0.79337	1	FALSE
GSMUA_Achr10G24990_001	chr10	29184095	29184355	261	5.62339	0	0.553341	0	0	Inf	0.90116	1	FALSE
GSMUA_Achr10G25000_001	chr10	29185420	29187406	1621	1.23277	3.6175	0.667747	2.29087	3.43074	-1.7785	0.53441	1	FALSE
GSMUA_Achr10G25010_001	chr10	29187897	29190938	723	10.884	14.1707	2.88111	3.99308	1.38595	-0.47088	0.90344	1	FALSE
GSMUA_Achr10G25020_001	chr10	29191799	29195724	1026	1.94768	0.860524	0.667747	0.346816	0.519382	0.94513	1	1	FALSE
GSMUA_Achr10G25050_001	chr10	29203008	29206253	592	12.6059	13.901	2.55658	3.22633	1.26197	-0.33568	0.85508	1	FALSE
GSMUA_Achr10G25060_001	chr10	29207577	29215598	2047	1.95244	2.86466	1.33549	2.29087	1.71537	-0.77852	0.77226	1	FALSE
GSMUA_Achr10G25080_001	chr10	29219616	29223593	1201	0	1.47027	0	0.693632	Inf	#NAME?	0.87009	1	FALSE
GSMUA_Achr10G25100_001	chr10	29227759	29230669	1058	0	1.10226	0	0.451801	Inf	#NAME?	1	1	FALSE
GSMUA_Achr10G25110_001	chr10	29232832	29241779	1387	17.11	12.2511	8.43321	6.63077	0.786269	0.34691	0.75863	1	FALSE
GSMUA_Achr10G25120_001	chr10	29242891	29247030	782	70.3963	53.9398	19.2129	16.456	0.856509	0.22346	0.80287	1	FALSE
GSMUA_Achr10G25130_001	chr10	29251308	29251566	177	11.29	0	0.667747	0	0	Inf	0.90124	1	FALSE
GSMUA_Achr10G25150_001	chr10	29257676	29258709	516	7.74543	0	1.33549	0	0	Inf	0.58806	1	FALSE
GSMUA_Achr10G25160_001	chr10	29261792	29270270	1936	2.82249	2.86552	1.88883	2.15402	1.1404	-0.18954	1	1	FALSE
GSMUA_Achr10G25180_001	chr10	29283680	29285315	1221	0	0.723094	0	0.346816	Inf	#NAME?	1	1	FALSE
GSMUA_Achr10G25200_001	chr10	29297278	29303091	1791	0	1.63706	0	1.14543	Inf	#NAME?	0.65348	1	FALSE
GSMUA_Achr10G25210_001	chr10	29305091	29318350	2481	6.39356	1.41014	5.5521	1.3554	0.244124	2.0343	0.14032	1	FALSE
GSMUA_Achr10G25220_001	chr10	29318368	29318550	183	0	4.82458	0	0.346816	Inf	#NAME?	1	1	FALSE
GSMUA_Achr10G25240_001	chr10	29326369	29328343	1008	3.96492	1.15693	1.33549	0.451801	0.338303	1.5636	0.82298	1	FALSE
GSMUA_Achr10G25260_001	chr10	29331073	29334756	1323	13.0991	16.1555	6.10544	8.33299	1.36485	-0.44874	0.69078	1	FALSE
GSMUA_Achr10G25280_001	chr10	29340902	29344727	1190	29.2306	34.732	12.0008	16.141	1.345	-0.42761	0.46471	1	FALSE
GSMUA_Achr10G25300_001	chr10	29348677	29349353	523	115.231	128.877	21.522	26.3131	1.22262	-0.28997	0.61535	1	FALSE
GSMUA_Achr10G25310_001	chr10	29349990	29354717	2325	0	1.26107	0	1.14543	Inf	#NAME?	0.65348	1	FALSE
GSMUA_Achr10G25320_001	chr10	29355717	29372118	3265	1.06157	1.16842	1.22109	1.49225	1.22207	-0.28932	1	1	FALSE
GSMUA_Achr10G25330_001	chr10	29379359	29380922	758	24.7993	38.2196	6.65878	11.2856	1.69485	-0.76116	0.41388	1	FALSE
GSMUA_Achr10G25340_001	chr10	29404594	29415958	1767	0.830619	0.659981	0.553341	0.451801	0.816497	0.29248	1	1	FALSE
GSMUA_Achr10G25360_001	chr10	29420359	29425752	2306	0	1.39431	0	1.25042	Inf	#NAME?	0.63511	1	FALSE
GSMUA_Achr10G25410_001	chr10	29441392	29448176	3110	7.67065	6.12263	8.22309	7.42938	0.903479	0.14644	1	1	FALSE
GSMUA_Achr10G25420_001	chr10	29449990	29450707	632	11.808	4.63921	2.55658	1.14543	0.448033	1.1583	0.71242	1	FALSE
GSMUA_Achr10G25430_001	chr10	29451050	29454116	1327	12.3535	4.41896	5.6665	2.29087	0.404282	1.3066	0.37719	1	FALSE
GSMUA_Achr10G25440_001	chr10	29457844	29460515	996	0	1.77289	0	0.693632	Inf	#NAME?	0.87009	1	FALSE
GSMUA_Achr10G25450_001	chr10	29466423	29468294	1037	0	0.851396	0	0.346816	Inf	#NAME?	1	1	FALSE
GSMUA_Achr10G25470_001	chr10	29472098	29472763	285	5.14984	4.09188	0.553341	0.451801	0.816497	0.29248	1	1	FALSE
GSMUA_Achr10G25480_001	chr10	29472842	29477930	1676	0.875719	0	0.553341	0	0	Inf	0.90116	1	FALSE
GSMUA_Achr10G25530_001	chr10	29498124	29499440	1179	1.69493	1.97826	0.667747	0.903602	1.35321	-0.43639	1	1	FALSE
GSMUA_Achr10G25550_001	chr10	29512047	29512729	569	45.9338	65.4356	9.42548	14.5438	1.54303	-0.62577	0.41864	1	FALSE
GSMUA_Achr10G25560_001	chr10	29512741	29514680	1864	48.1278	35.4991	31.4238	25.7976	0.820958	0.28462	0.60755	1	FALSE
GSMUA_Achr10G25570_001	chr10	29514924	29528040	1443	2.40196	1.83555	1.22109	1.04045	0.852066	0.23096	1	1	FALSE
GSMUA_Achr10G25590_001	chr10	29533816	29534544	729	0	1.21111	0	0.346816	Inf	#NAME?	1	1	FALSE
GSMUA_Achr10G25600_001	chr10	29537546	29540778	1386	2.88358	2.95683	1.33549	1.59723	1.19599	-0.2582	1	1	FALSE
GSMUA_Achr10G25610_001	chr10	29541588	29542328	741	7.37429	4.76598	1.88883	1.38726	0.734455	0.44525	1	1	FALSE
GSMUA_Achr10G25630_001	chr10	29557435	29560576	939	2.12814	3.72583	0.667747	1.3554	2.02982	-1.0213	0.9669	1	FALSE
GSMUA_Achr10G25650_001	chr10	29567516	29571994	1377	59.1639	56.6189	29.173	30.443	1.04353	-0.061477	0.94647	1	FALSE
GSMUA_Achr10G25660_001	chr10	29572828	29576772	1169	7.63933	0.755259	3.10992	0.346816	0.111519	3.1646	0.23831	1	FALSE
GSMUA_Achr10G25670_001	chr10	29577965	29578877	573	0	1.54083	0	0.346816	Inf	#NAME?	1	1	FALSE
GSMUA_Achr10G25680_001	chr10	29580593	29583956	2094	18.6549	8.80695	13.8709	7.18755	0.518175	0.94849	0.20517	1	FALSE
GSMUA_Achr10G25690_001	chr10	29587616	29590627	2128	0.689711	3.03739	0.553341	2.5327	4.5771	-2.1944	0.4533	1	FALSE
GSMUA_Achr10G25740_001	chr10	29615540	29617087	1309	0	0.674483	0	0.346816	Inf	#NAME?	1	1	FALSE
GSMUA_Achr10G25750_001	chr10	29619765	29621401	1511	34.6769	53.8695	18.6408	31.7347	1.70243	-0.76759	0.15894	1	FALSE
GSMUA_Achr10G25760_001	chr10	29622257	29623781	1053	0	1.10749	0	0.451801	Inf	#NAME?	1	1	FALSE
GSMUA_Achr10G25810_001	chr10	29643406	29652240	2178	5.63464	2.15692	4.54113	1.83906	0.404979	1.3041	0.50159	1	FALSE
GSMUA_Achr10G25820_001	chr10	29653208	29657929	1243	1.18078	0.710296	0.553341	0.346816	0.626767	0.674	1	1	FALSE
GSMUA_Achr10G25850_001	chr10	29663271	29674187	5259	0.279084	0.389634	0.553341	0.798617	1.44326	-0.52933	1	1	FALSE
GSMUA_Achr10G25860_001	chr10	29677082	29680975	1347	0	0.655455	0	0.346816	Inf	#NAME?	1	1	FALSE
GSMUA_Achr10G25880_001	chr10	29689692	29691704	1038	0	0.850576	0	0.346816	Inf	#NAME?	1	1	FALSE
GSMUA_Achr10G25890_001	chr10	29698652	29700263	864	2.31287	1.02187	0.667747	0.346816	0.519382	0.94513	1	1	FALSE
GSMUA_Achr10G25910_001	chr10	29707251	29713101	1815	1.90966	3.71728	1.22109	2.63768	2.16011	-1.1111	0.66121	1	FALSE
GSMUA_Achr10G25950_001	chr10	29727351	29728922	1013	59.37	77.4905	21.7321	30.6211	1.40903	-0.4947	0.39819	1	FALSE
GSMUA_Achr10G25970_001	chr10	29734053	29740021	2652	0	0.439738	0	0.451801	Inf	#NAME?	1	1	FALSE
GSMUA_Achr10G25980_001	chr10	29746438	29748780	2003	16.3065	6.27948	11.5431	4.89669	0.424208	1.2372	0.14261	1	FALSE
GSMUA_Achr10G25990_001	chr10	29754371	29757603	1067	12.1153	12.0535	4.44542	5.00167	1.12513	-0.17009	0.99965	1	FALSE
GSMUA_Achr10G26010_001	chr10	29771612	29779381	3274	0.896582	1.25173	1.10668	1.59723	1.44326	-0.52933	1	1	FALSE
GSMUA_Achr10G26030_001	chr10	29779877	29780668	628	30.7778	21.4868	6.77319	5.27536	0.77886	0.36056	0.85813	1	FALSE
GSMUA_Achr10G26040_001	chr10	29780684	29783892	552	10.8604	3.71211	2.00324	0.798617	0.398663	1.3268	0.80169	1	FALSE
GSMUA_Achr10G26050_001	chr10	29789032	29791244	1633	9.71367	3.76439	5.5521	2.39585	0.431522	1.2125	0.37715	1	FALSE
GSMUA_Achr10G26060_001	chr10	29796899	29800683	1224	3.59732	6.23346	1.66002	2.9845	1.79787	-0.84629	0.76815	1	FALSE
GSMUA_Achr10G26090_001	chr10	29821169	29830871	1668	0.879919	1.22847	0.553341	0.798617	1.44326	-0.52933	1	1	FALSE
GSMUA_Achr10G26110_001	chr10	29839827	29845976	2449	1.63195	3.11546	1.33549	2.9845	2.23475	-1.1601	0.55118	1	FALSE
GSMUA_Achr10G26150_001	chr10	29865541	29866068	443	4.51088	0	0.667747	0	0	Inf	0.90124	1	FALSE
GSMUA_Achr10G26160_001	chr10	29872279	29874512	1374	12.2267	5.75913	5.99103	3.08948	0.515684	0.95544	0.45303	1	FALSE
GSMUA_Achr10G26170_001	chr4	6972057	29877787	356	4.12277	0	0.553341	0	0	Inf	0.90116	1	FALSE
GSMUA_Achr10G26190_001	chr10	29882107	29888892	3250	21.0411	21.2622	23.9828	26.943	1.12343	-0.16791	0.76029	1	FALSE
GSMUA_Achr10G26200_001	chr10	29889709	29893219	699	2.85883	2.93145	0.667747	0.798617	1.19599	-0.2582	1	1	FALSE
GSMUA_Achr10G26230_001	chr10	29902834	29905655	1340	8.15574	1.97664	3.77767	1.04045	0.275421	1.8603	0.38775	1	FALSE
GSMUA_Achr10G26280_001	chr10	29916414	29917829	878	0	1.00558	0	0.346816	Inf	#NAME?	1	1	FALSE
GSMUA_Achr10G26310_001	chr10	29929003	29932984	1188	54.0931	38.2679	22.8574	17.7701	0.777433	0.36321	0.58602	1	FALSE
GSMUA_Achr10G26340_001	chr10	29951681	29954298	1008	1.98246	0.875891	0.667747	0.346816	0.519382	0.94513	1	1	FALSE
GSMUA_Achr10G26360_001	chr11	16077403	29964532	698	44.6909	27.6857	10.9898	7.53437	0.685579	0.54461	0.5361	1	FALSE
GSMUA_Achr10G26380_001	chr10	29968795	29972097	1914	1.04406	0.609293	0.667747	0.451801	0.676605	0.56361	1	1	FALSE
GSMUA_Achr10G26390_001	chr10	29975733	29981880	1870	69.5814	55.2781	46.0581	40.3095	0.875188	0.19233	0.65863	1	FALSE
GSMUA_Achr10G26420_001	chr10	29996965	30001234	1302	15.5649	7.65141	7.21212	3.8881	0.539106	0.89136	0.42695	1	FALSE
GSMUA_Achr10G26450_001	chr10	30006563	30008670	1458	1.37059	1.81666	0.667747	1.04045	1.55815	-0.63983	0.9877	1	FALSE
GSMUA_Achr10G26480_001	chr10	30013884	30014882	864	1.69873	0	0.553341	0	0	Inf	0.90116	1	FALSE
GSMUA_Achr10G26490_001	chr10	30019081	30024619	2274	6.09679	6.97411	4.88435	6.21083	1.27158	-0.34662	0.74428	1	FALSE
GSMUA_Achr10G26510_001	chr10	30029348	30029800	222	0	14.4832	0	1.25042	Inf	#NAME?	0.63511	1	FALSE
GSMUA_Achr10G26530_001	chr10	30042715	30043585	649	2.26149	3.15729	0.553341	0.798617	1.44326	-0.52933	1	1	FALSE
GSMUA_Achr10G26550_001	chr10	30056010	30060267	991	2.96207	3.84953	1.10668	1.49225	1.3484	-0.43125	1	1	FALSE
GSMUA_Achr10G26560_001	chr10	30064938	30070913	1928	6.15445	5.62502	4.2166	4.23492	1.00434	-0.0062516	1	1	FALSE
GSMUA_Achr10G26580_001	chr10	30080620	30084483	1133	1.29541	1.55851	0.553341	0.693632	1.25353	-0.326	1	1	FALSE
GSMUA_Achr10G26590_001	chr10	30086583	30088910	230	8.68835	0	0.667747	0	0	Inf	0.90124	1	FALSE
GSMUA_Achr10G26600_001	chr3	30005688	30089589	227	19.397	27.0804	1.66002	2.39585	1.44326	-0.52933	1	1	FALSE
GSMUA_Achr10G26610_001	chr10	30090586	30099762	2187	2.25594	1.06647	1.77443	0.903602	0.509235	0.9736	0.75711	1	FALSE
GSMUA_Achr10G26630_001	chr10	30104060	30110219	2001	9.12904	2.34771	6.54437	1.83906	0.281015	1.8313	0.16255	1	FALSE
GSMUA_Achr10G26640_001	chr10	30117301	30117534	234	21.0843	0	1.77443	0	0	Inf	0.31244	1	FALSE
GSMUA_Achr10G26660_001	chr10	30121361	30129840	3189	1.08687	1.28509	1.22109	1.59723	1.30804	-0.38741	1	1	FALSE
GSMUA_Achr10G26670_001	chr10	30129931	30130717	608	381.595	313.949	83.188	74.4082	0.894458	0.16091	0.56665	1	FALSE
GSMUA_Achr10G26680_001	chr10	30132476	30134137	1662	85.2591	87.0446	49.7401	56.4187	1.13427	-0.18177	0.63503	1	FALSE
GSMUA_Achr10G26720_001	chr10	30142329	30149253	3181	12.447	6.63013	13.9853	8.228	0.588332	0.7653	0.32106	1	FALSE
GSMUA_Achr10G26730_001	chr10	30151198	30152062	681	2.15522	1.29647	0.553341	0.346816	0.626767	0.674	1	1	FALSE
GSMUA_Achr10G26740_001	chr10	30153462	30157604	692	4.24192	8.47394	1.10668	2.29087	2.07003	-1.0497	0.78736	1	FALSE
GSMUA_Achr10G26760_001	chrUn_random	30168220	75991868	850	6.42864	12.3867	1.88883	4.09807	2.16963	-1.1174	0.54123	1	FALSE
GSMUA_Achr10G26810_001	chr10	30181944	30184807	862	5.10802	8.15563	1.66002	2.74267	1.65219	-0.72438	0.87642	1	FALSE
GSMUA_Achr10G26860_001	chr10	30203892	30207288	1405	79.0541	105.03	39.8196	57.5323	1.44482	-0.53089	0.23891	1	FALSE
GSMUA_Achr10G26890_001	chr10	30217165	30227905	2584	0.567997	0	0.553341	0	0	Inf	0.90116	1	FALSE
GSMUA_Achr10G26900_001	chr10	30227919	30231114	1449	1.3791	2.02345	0.667747	1.14543	1.71537	-0.77852	0.98007	1	FALSE
GSMUA_Achr10G26910_001	chr10	30234687	30239095	728	2.74495	1.21277	0.667747	0.346816	0.519382	0.94513	1	1	FALSE
GSMUA_Achr10G26920_001	chr10	30241676	30244764	2414	0	0.848833	0	0.798617	Inf	#NAME?	0.8496	1	FALSE
GSMUA_Achr10G26930_001	chr10	30250946	30258309	2719	11.3232	7.84873	10.6653	8.30112	0.778333	0.36154	0.72754	1	FALSE
GSMUA_Achr10G26940_001	chr10	30259526	30263834	807	12.8849	7.26637	3.66326	2.29087	0.625362	0.67724	0.7645	1	FALSE
GSMUA_Achr10G26950_001	chr10	30264761	30267459	2699	23.174	35.8486	22.7244	37.7993	1.66338	-0.73412	0.26996	1	FALSE
GSMUA_Achr10G26970_001	chr10	30271920	30273953	1109	163.252	134.174	64.1456	58.0478	0.904938	0.14411	0.72317	1	FALSE
GSMUA_Achr10G26980_001	chr10	30273961	30277045	1024	5.33628	4.27877	1.88883	1.70222	0.901201	0.15008	1	1	FALSE
GSMUA_Achr10G27010_001	chr10	30299230	30315948	2638	0.55637	2.66495	0.553341	2.74267	4.95656	-2.3093	0.43606	1	FALSE
GSMUA_Achr10G27030_001	chr10	30321205	30323559	1344	14.3813	9.56926	6.77319	5.00167	0.738452	0.43742	0.69824	1	FALSE
GSMUA_Achr10G27040_001	chr6	27455165	30325937	333	82.8951	37.7711	9.97883	4.89669	0.490708	1.0271	0.21977	1	FALSE
GSMUA_Achr10G27050_001	chr10	30326504	30328812	1056	15.0212	23.0168	5.5521	9.47842	1.70718	-0.77161	0.41953	1	FALSE
GSMUA_Achr10G27060_001	chr10	30330842	30331036	195	7.52669	0	0.553341	0	0	Inf	0.90116	1	FALSE
GSMUA_Achr10G27070_001	chr10	30331045	30334405	1304	76.1728	70.7882	35.3929	36.0333	1.0181	-0.025874	0.99003	1	FALSE
GSMUA_Achr10G27090_001	chr10	30341835	30345663	954	5.72783	3.70188	1.88883	1.38726	0.734455	0.44525	1	1	FALSE
GSMUA_Achr10G27110_001	chr10	30366239	30373053	1411	2.83249	0	1.33549	0	0	Inf	0.58806	1	FALSE
GSMUA_Achr10G27140_001	chr10	30381039	30385399	1497	6.94594	9.9821	3.66326	5.83215	1.59206	-0.6709	0.61514	1	FALSE
GSMUA_Achr10G27150_001	chr10	30386105	30388863	1395	7.45382	5.26629	3.66326	2.87951	0.786051	0.3473	0.99212	1	FALSE
GSMUA_Achr10G27160_001	chr10	30389085	30393167	932	43.9244	65.0103	14.7488	23.6117	1.60093	-0.67891	0.30564	1	FALSE
GSMUA_Achr10G27170_001	chr10	30397057	30398221	1165	13.1604	9.58056	5.43769	4.37176	0.803974	0.31478	0.93434	1	FALSE
GSMUA_Achr10G27180_001	chr10	30402994	30404528	1200	1.66527	0	0.667747	0	0	Inf	0.90124	1	FALSE
GSMUA_Achr10G27190_001	chr10	30409227	30411477	678	0	2.60442	0	0.693632	Inf	#NAME?	0.87009	1	FALSE
GSMUA_Achr10G27220_001	chr10	30446971	30449330	717	0	1.23138	0	0.346816	Inf	#NAME?	1	1	FALSE
GSMUA_Achr10G27240_001	chr10	30463773	30467101	415	3.53664	0	0.553341	0	0	Inf	0.90116	1	FALSE
GSMUA_Achr10G27250_001	chr10	30467140	30472615	2640	3.53668	2.3285	3.43445	2.39585	0.697593	0.51954	0.76156	1	FALSE
GSMUA_Achr10G27260_001	chr10	30476053	30477719	1185	5.40206	7.92874	2.32777	3.67813	1.58011	-0.66002	0.74497	1	FALSE
GSMUA_Achr10G27270_001	chr10	30479192	30482974	960	15.4179	6.1083	5.32329	2.29087	0.430348	1.2164	0.37569	1	FALSE
GSMUA_Achr10G27320_001	chr10	30517197	30521866	819	4.23202	1.07802	1.22109	0.346816	0.284022	1.8159	0.81275	1	FALSE
GSMUA_Achr10G27330_001	chr10	30521906	30537160	3634	0.953777	2.65432	1.22109	3.75125	3.07206	-1.6192	0.44591	1	FALSE
GSMUA_Achr10G27350_001	chr10	30544791	30550638	905	65.2448	27.1702	20.5484	9.5834	0.466383	1.1004	0.10404	1	FALSE
GSMUA_Achr10G27400_001	chr10	30574881	30578472	2232	0.895305	0	0.667747	0	0	Inf	0.90124	1	FALSE
GSMUA_Achr10G27420_001	chr10	30591374	30593465	1041	1.91962	1.12026	0.667747	0.451801	0.676605	0.56361	1	1	FALSE
GSMUA_Achr10G27450_001	chr10	30621095	30625138	1158	4.71878	8.1136	1.88883	3.67813	1.9473	-0.96148	0.56241	1	FALSE
GSMUA_Achr10G27460_001	chr10	30628739	30633612	1153	0	1.01144	0	0.451801	Inf	#NAME?	1	1	FALSE
GSMUA_Achr10G27470_001	chr10	30635529	30638212	919	16.8182	12.7616	5.22757	4.58173	0.876456	0.19025	1	1	FALSE
GSMUA_Achr10G27510_001	chr10	30646111	30646821	603	4.86801	1.46418	1.10668	0.346816	0.313384	1.674	0.81039	1	FALSE
GSMUA_Achr10G27520_001	chr10	30650613	30653396	1353	1.08478	2.81957	0.553341	1.49225	2.6968	-1.4312	0.81826	1	FALSE
GSMUA_Achr10G27530_001	chr10	30660369	30665944	2081	1.66556	1.40893	1.22109	1.14543	0.938043	0.092274	1	1	FALSE
GSMUA_Achr10G27540_001	chr10	30666951	30668908	1379	1.06433	1.28049	0.553341	0.693632	1.25353	-0.326	1	1	FALSE
GSMUA_Achr10G27550_001	chr10	30670311	30672227	1272	1.57101	1.3882	0.667747	0.693632	1.03876	-0.054869	1	1	FALSE
GSMUA_Achr10G27560_001	chr10	30676190	30676876	687	2.1364	12.343	0.553341	3.29945	5.96278	-2.576	0.34053	1	FALSE
GSMUA_Achr10G27600_001	chr10	30705052	30706374	315	0	6.50503	0	0.798617	Inf	#NAME?	0.8496	1	FALSE
GSMUA_Achr10G27610_001	chr10	30715488	30716861	689	209.971	305.424	51.8017	82.1656	1.58616	-0.66554	0.078311	1	FALSE
GSMUA_Achr10G27630_001	chr10	30719146	30722493	2752	1.98559	0.42376	1.88883	0.451801	0.239196	2.0637	0.54789	1	FALSE
GSMUA_Achr10G27670_001	chr10	30745080	30745634	555	19.6913	30.1063	3.77767	6.52578	1.72746	-0.78865	0.48003	1	FALSE
GSMUA_Achr10G27690_001	chr10	30750087	30753723	1743	0.842057	0	0.553341	0	0	Inf	0.90116	1	FALSE
GSMUA_Achr10G27710_001	chr10	30760030	30761828	1359	17.853	15.262	8.54761	8.05929	0.942871	0.084868	0.92564	1	FALSE
GSMUA_Achr10G27720_001	chr10	30770766	30771183	246	11.9326	9.48119	1.10668	0.903602	0.816497	0.29248	1	1	FALSE
GSMUA_Achr10G27730_001	chr10	30772342	30773829	1086	44.5674	20.5246	17.3054	8.71166	0.503409	0.9902	0.16016	1	FALSE
GSMUA_Achr10G27770_001	chr10	30782929	30785214	846	0	2.42209	0	0.798617	Inf	#NAME?	0.8496	1	FALSE
GSMUA_Achr10G27780_001	chr9	26212025	30787872	415	4.81523	0	0.667747	0	0	Inf	0.90124	1	FALSE
GSMUA_Achr10G27790_001	chr10	30788122	30789827	141	382.899	288.641	18.9841	15.8674	0.835825	0.25873	0.71206	1	FALSE
GSMUA_Achr10G27800_001	chr10	30789837	30791162	473	132.759	131.161	22.3041	24.1685	1.08359	-0.11582	0.93213	1	FALSE
GSMUA_Achr10G27810_001	chr10	30791163	30792852	918	1.59881	9.58164	0.553341	3.4363	6.21009	-2.6346	0.28719	1	FALSE
GSMUA_Achr10G27820_001	chr10	30794738	30796080	1111	0	0.794687	0	0.346816	Inf	#NAME?	1	1	FALSE
GSMUA_Achr10G27830_001	chr10	30797927	30805933	1911	12.9088	11.1673	8.87214	8.30112	0.935639	0.095976	0.87675	1	FALSE
GSMUA_Achr10G27840_001	chr10	30809486	30810693	834	3.51968	1.05863	1.10668	0.346816	0.313384	1.674	0.81039	1	FALSE
GSMUA_Achr10G27850_001	chr10	30811596	30813183	915	2.18396	0	0.667747	0	0	Inf	0.90124	1	FALSE
GSMUA_Achr10G27870_001	chr10	30818624	30819965	1063	1.38072	0	0.553341	0	0	Inf	0.90116	1	FALSE
GSMUA_Achr10G27880_001	chr10	30820732	30827029	1274	3.87263	4.13215	1.77443	2.04903	1.15476	-0.20759	1	1	FALSE
GSMUA_Achr10G27900_001	chr10	30852515	30858302	2124	0	0.831354	0	0.693632	Inf	#NAME?	0.87009	1	FALSE
GSMUA_Achr10G27910_001	chr10	30861848	30863469	1559	15.3019	6.20837	8.22309	3.78311	0.46006	1.1201	0.38314	1	FALSE
GSMUA_Achr10G27920_001	chr10	30870437	30881594	1572	7.21067	7.25929	4.1022	4.44489	1.08354	-0.11575	1	1	FALSE
GSMUA_Achr10G27950_001	chr10	30895364	30899240	1435	0	1.42793	0	0.798617	Inf	#NAME?	0.8496	1	FALSE
GSMUA_Achr10G27960_001	chr10	30899954	30903190	1303	1.53363	0.677588	0.667747	0.346816	0.519382	0.94513	1	1	FALSE
GSMUA_Achr10G27970_001	chr10	30906171	30914949	3160	7.17416	9.54737	8.2044	11.7693	1.43451	-0.52056	0.59291	1	FALSE
GSMUA_Achr10G27990_001	chr10	30918952	30921937	1449	4.78402	2.21896	2.44218	1.25042	0.51201	0.96576	0.71226	1	FALSE
GSMUA_Achr10G28000_001	chr3	8692262	30924470	165	0	5.3509	0	0.346816	Inf	#NAME?	1	1	FALSE
GSMUA_Achr10G28020_001	chr10	30947990	30948393	177	11.29	0	0.667747	0	0	Inf	0.90124	1	FALSE
GSMUA_Achr10G28040_001	chr10	30962338	30968065	2046	0.976697	1.43303	0.667747	1.14543	1.71537	-0.77852	0.98007	1	FALSE
GSMUA_Achr10G28060_001	chr10	30981662	30983446	643	55.9935	38.7844	12.9743	9.75211	0.751646	0.41188	0.62095	1	FALSE
GSMUA_Achr10G28070_001	chr10	30985063	30992278	1752	0	0.665631	0	0.451801	Inf	#NAME?	1	1	FALSE
GSMUA_Achr10G28110_001	chr10	31025059	31029004	1992	0	0.886444	0	0.693632	Inf	#NAME?	0.87009	1	FALSE
GSMUA_Achr10G28180_001	chr10	31096305	31100911	1266	3.15691	4.15826	1.33549	2.04903	1.53429	-0.61757	0.90307	1	FALSE
GSMUA_Achr10G28190_001	chr10	31101522	31109495	1134	1.76219	0	0.667747	0	0	Inf	0.90124	1	FALSE
GSMUA_Achr10G28230_001	chr10	31123356	31127966	1005	0	2.03889	0	0.798617	Inf	#NAME?	0.8496	1	FALSE
GSMUA_Achr10G28250_001	chr10	31131164	31135638	1418	1.03505	0	0.553341	0	0	Inf	0.90116	1	FALSE
GSMUA_Achr10G28260_001	chr10	31136358	31144383	2970	14.141	14.8922	14.9776	17.2546	1.15203	-0.20418	0.81216	1	FALSE
GSMUA_Achr10G28270_001	chr10	31151071	31153077	1667	5.67546	4.74688	3.22433	3.08948	0.958179	0.061633	1	1	FALSE
GSMUA_Achr10G28290_001	chr10	31158362	31159856	1312	10.1627	16.075	4.76995	8.228	1.72497	-0.78657	0.47821	1	FALSE
GSMUA_Achr10G28310_001	chr10	31170412	31174244	1032	6.7171	2.26005	2.44218	0.903602	0.369999	1.4344	0.5425	1	FALSE
GSMUA_Achr10G28320_001	chr10	31178063	31182964	1362	1.07761	1.71246	0.553341	0.903602	1.63299	-0.70752	1	1	FALSE
GSMUA_Achr10G28330_001	chr10	31184616	31192178	1382	20.9216	14.3931	9.78739	7.74434	0.791257	0.33778	0.9056	1	FALSE
GSMUA_Achr10G28340_001	chr10	31192481	31194460	1677	2.62559	5.5829	1.66002	3.64627	2.19652	-1.1352	0.64841	1	FALSE
GSMUA_Achr10G28360_001	chr10	31194723	31199573	1993	21.0731	11.3095	14.9776	8.78479	0.586529	0.76973	0.26808	1	FALSE
GSMUA_Achr10G28370_001	chr10	31200524	31202873	1891	0.776153	0	0.553341	0	0	Inf	0.90116	1	FALSE
GSMUA_Achr10G28460_001	chr10	31250960	31254697	2318	0	0.883988	0	0.798617	Inf	#NAME?	0.8496	1	FALSE
GSMUA_Achr10G28470_001	chr10	31256431	31260090	1340	3.68189	2.61086	1.77443	1.3554	0.763853	0.38863	0.94257	1	FALSE
GSMUA_Achr10G28500_001	chr10	31270095	31270448	354	0	10.7765	0	1.49225	Inf	#NAME?	0.50117	1	FALSE
GSMUA_Achr10G28510_001	chr10	31272269	31279580	4113	0.356845	0	0.553341	0	0	Inf	0.90116	1	FALSE
GSMUA_Achr10G28520_001	chr10	31316020	31317250	861	0	1.35446	0	0.451801	Inf	#NAME?	1	1	FALSE
GSMUA_Achr10G28530_001	chr10	31320009	31327986	1723	4.02325	1.35367	2.44218	0.903602	0.369999	1.4344	0.5425	1	FALSE
GSMUA_Achr10G28540_001	chr10	31334716	31336366	1167	1.71236	6.78067	0.667747	3.08948	4.62673	-2.21	0.34664	1	FALSE
GSMUA_Achr10G28570_001	chr10	31350358	31350690	212	6.92314	15.1664	0.553341	1.25042	2.25976	-1.1762	0.98073	1	FALSE
GSMUA_Achr10G28580_001	chr10	31350702	31357297	1212	7.70367	11.8346	3.43445	5.59032	1.62772	-0.70285	0.69494	1	FALSE
GSMUA_Achr10G28590_001	chr10	31358668	31361757	1298	5.74936	3.83749	2.55658	1.94405	0.76041	0.39515	1	1	FALSE
GSMUA_Achr10G28600_001	chr10	31363688	31364546	644	5.38203	2.74192	1.22109	0.693632	0.568044	0.81592	1	1	FALSE
GSMUA_Achr10G28610_001	chr10	31364550	31366802	922	12.2941	5.40246	4.1022	1.94405	0.473904	1.0773	0.49697	1	FALSE
GSMUA_Achr10G28640_001	chr10	31387519	31402004	1864	0.787395	0	0.553341	0	0	Inf	0.90116	1	FALSE
GSMUA_Achr10G28650_001	chr10	31403029	31409834	1503	2.65911	2.91514	1.33549	1.70222	1.2746	-0.35004	1	1	FALSE
GSMUA_Achr10G28660_001	chr10	31410139	31410825	592	105.863	119.231	22.5142	27.5317	1.22286	-0.29025	0.6562	1	FALSE
GSMUA_Achr10G28670_001	chr10	31410839	31419089	1173	8.41216	7.25717	3.54886	3.33131	0.9387	0.091263	1	1	FALSE
GSMUA_Achr10G28680_001	chr10	31420930	31421535	606	54.7732	63.4193	11.6575	15.0275	1.28908	-0.36634	0.55127	1	FALSE
GSMUA_Achr10G28690_001	chr10	31422500	31424264	1479	9.6488	0	5.20888	0	0	Inf	0.019592	1	FALSE
GSMUA_Achr10G28740_001	chr10	31453935	31455752	1431	6.5247	4.91275	3.43445	2.74267	0.798575	0.3245	0.87954	1	FALSE
GSMUA_Achr10G28760_001	chr10	31465943	31475458	1720	1.16181	0	0.667747	0	0	Inf	0.90124	1	FALSE
GSMUA_Achr10G28770_001	chr10	31480214	31480815	409	0	2.15867	0	0.346816	Inf	#NAME?	1	1	FALSE
GSMUA_Achr10G28780_001	chr10	31480871	31488378	2884	0.692899	0.710501	0.667747	0.798617	1.19599	-0.2582	1	1	FALSE
GSMUA_Achr10G28800_001	chr10	31495329	31503613	1757	5.91809	6.67497	3.66326	4.58173	1.25072	-0.32276	0.86811	1	FALSE
GSMUA_Achr10G28820_001	chr10	31517795	31522141	1145	7.33603	14.3456	2.99552	6.4208	2.14347	-1.0999	0.37296	1	FALSE
GSMUA_Achr10G28830_001	chr10	31522540	31527731	951	40.0907	45.2479	13.432	16.771	1.24859	-0.32029	0.67019	1	FALSE
GSMUA_Achr10G28860_001	chr1	16188426	31547452	274	0	4.25615	0	0.451801	Inf	#NAME?	1	1	FALSE
GSMUA_Achr10G28870_001	chr10	31549053	31557434	1746	9.01391	15.4567	5.76222	10.5507	1.83102	-0.87265	0.377	1	FALSE
GSMUA_Achr10G28880_001	chr10	31561571	31568000	2035	1.96395	1.87463	1.33549	1.49225	1.11738	-0.16012	1	1	FALSE
GSMUA_Achr10G28950_001	chr10	31614545	31618816	2142	1.61813	0.412184	1.22109	0.346816	0.284022	1.8159	0.81275	1	FALSE
GSMUA_Achr10G28980_001	chr10	31627663	31633225	1896	14.6246	13.9002	9.7687	10.277	1.05204	-0.073185	0.99853	1	FALSE
GSMUA_Achr10G28990_001	chr10	31634605	31638039	657	16.6342	7.15035	3.77767	1.83906	0.486825	1.0385	0.64098	1	FALSE
GSMUA_Achr10G29000_001	chr10	31641296	31646753	741	4.6775	13.0619	1.22109	3.78311	3.09815	-1.6314	0.38849	1	FALSE
GSMUA_Achr10G29010_001	chr10	31649091	31654225	1538	0.954294	1.3323	0.553341	0.798617	1.44326	-0.52933	1	1	FALSE
GSMUA_Achr10G29020_001	chr10	31655092	31658573	957	2.08811	0	0.667747	0	0	Inf	0.90124	1	FALSE
GSMUA_Achr10G29030_001	chr10	31659429	31661963	1140	1.75291	0.774472	0.667747	0.346816	0.519382	0.94513	1	1	FALSE
GSMUA_Achr10G29040_001	chr10	31666259	31669235	1167	39.2006	36.173	16.7333	16.4879	0.985331	0.02132	0.96766	1	FALSE
GSMUA_Achr10G29050_001	chr10	31671618	31683489	2515	1.96172	2.68265	1.77443	2.63768	1.4865	-0.57192	0.87592	1	FALSE
GSMUA_Achr10G29100_001	chr10	31731015	31734077	1041	2.8198	2.8165	1.10668	1.14543	1.03502	-0.049652	1	1	FALSE
GSMUA_Achr10G29130_001	chr10	31753959	31757856	1617	0.907671	0	0.553341	0	0	Inf	0.90116	1	FALSE
GSMUA_Achr10G29140_001	chr10	31759016	31759174	159	62.0595	7.3345	3.54886	0.451801	0.127309	2.9736	0.15528	1	FALSE
GSMUA_Achr10G29150_001	chr10	31759176	31765124	1924	4.64157	2.90056	3.10992	2.18588	0.702873	0.50866	0.93977	1	FALSE
GSMUA_Achr10G29160_001	chr10	31765871	31766590	630	0	1.85109	0	0.451801	Inf	#NAME?	1	1	FALSE
GSMUA_Achr10G29180_001	chr10	31779395	31787795	1089	1.34775	4.57398	0.553341	1.94405	3.51329	-1.8128	0.66458	1	FALSE
GSMUA_Achr10G29190_001	chr10	31790157	31793941	757	11.0961	16.2411	2.99552	4.7917	1.59962	-0.67773	0.70709	1	FALSE
GSMUA_Achr10G29200_001	chr10	31797026	31798400	915	2.18396	2.89475	0.667747	1.04045	1.55815	-0.63983	0.9877	1	FALSE
GSMUA_Achr10G29220_001	chr10	31817726	31829691	1925	11.3545	7.7627	7.55534	5.83215	0.771924	0.37347	0.82911	1	FALSE
GSMUA_Achr10G29230_001	chr10	31832729	31841647	1214	25.3606	18.8	10.6653	8.88977	0.833526	0.2627	0.82185	1	FALSE
GSMUA_Achr10G29250_001	chr10	31857907	31859183	1277	2.71419	2.98738	1.22109	1.49225	1.22207	-0.28932	1	1	FALSE
GSMUA_Achr10G29260_001	chr10	31859427	31865604	2121	3.71011	2.89828	2.88111	2.39585	0.831572	0.26609	0.93911	1	FALSE
GSMUA_Achr10G29270_001	chr10	31868101	31868205	105	0	11.1065	0	0.451801	Inf	#NAME?	1	1	FALSE
GSMUA_Achr10G29290_001	chr10	31873127	31874069	782	69.4003	53.9398	19.5187	16.456	0.843088	0.24624	0.66581	1	FALSE
GSMUA_Achr10G29300_001	chr10	31874084	31876640	432	70.0397	46.8532	10.5509	7.91305	0.749991	0.41505	0.74436	1	FALSE
GSMUA_Achr10G29310_001	chr10	31877010	31878969	506	3.94925	0	0.667747	0	0	Inf	0.90124	1	FALSE
GSMUA_Achr10G29320_001	chr10	31879272	31880725	492	0	1.79451	0	0.346816	Inf	#NAME?	1	1	FALSE
GSMUA_Achr10G29330_001	chr10	31887609	31890953	3027	0.484871	0.875023	0.553341	1.04045	1.8803	-0.91096	0.99672	1	FALSE
GSMUA_Achr10G29340_001	chr10	31894304	31901527	942	2.12136	7.463	0.667747	2.74267	4.10735	-2.0382	0.4274	1	FALSE
GSMUA_Achr10G29380_001	chr10	31915079	31919094	2145	1.61586	1.49896	1.22109	1.25042	1.02402	-0.034244	1	1	FALSE
GSMUA_Achr10G29400_001	chr10	31941156	31949198	3693	30.871	35.0505	40.9263	50.4816	1.23348	-0.30273	0.54393	1	FALSE
GSMUA_Achr10G29500_001	chr10	31995850	31996806	709	16.911	1.24527	4.00648	0.346816	0.0865637	3.5301	0.48767	1	FALSE
GSMUA_Achr10G29510_001	chr10	31998122	32003510	819	15.7839	5.00387	4.44542	1.59723	0.359299	1.4767	0.38694	1	FALSE
GSMUA_Achr10G29520_001	chr9	26346315	32028954	1718	11.2506	4.09205	6.77319	2.74267	0.40493	1.3043	0.28931	1	FALSE
GSMUA_Achr10G29530_001	chr10	32031328	32032083	606	4.84391	1.9244	1.10668	0.451801	0.408248	1.2925	0.81257	1	FALSE
GSMUA_Achr10G29540_001	chr10	32034392	32041905	1989	8.44621	7.49631	5.99103	5.80029	0.968162	0.04668	0.99231	1	FALSE
GSMUA_Achr10G29550_001	chr10	32042606	32043479	457	4.37269	16.6953	0.667747	2.9845	4.46951	-2.1601	0.35367	1	FALSE
GSMUA_Achr10G29570_001	chr10	32049816	32057849	759	11.766	21.5977	3.10992	6.38894	2.05437	-1.0387	0.41202	1	FALSE
GSMUA_Achr10G29580_001	chr10	32059036	32062682	1008	34.7884	43.8789	12.5354	17.2546	1.37647	-0.46097	0.52965	1	FALSE
GSMUA_Achr10G29630_001	chr6	5227699	32095958	621	0	1.42174	0	0.346816	Inf	#NAME?	1	1	FALSE
GSMUA_Achr10G29640_001	chr10	32095974	32099558	726	0	1.60632	0	0.451801	Inf	#NAME?	1	1	FALSE
GSMUA_Achr10G29660_001	chr10	32105290	32105781	492	4.06163	10.1241	0.667747	1.94405	2.91136	-1.5417	0.65416	1	FALSE
GSMUA_Achr10G29670_001	chr10	32108336	32110016	594	10.7768	3.44964	2.32777	0.798617	0.343082	1.5434	0.54254	1	FALSE
GSMUA_Achr10G29680_001	chr10	32111086	32112592	870	0	1.01482	0	0.346816	Inf	#NAME?	1	1	FALSE
GSMUA_Achr10G29690_001	chr10	32114693	32120214	899	19.8673	13.7125	6.21984	4.82356	0.775512	0.36678	0.8974	1	FALSE
GSMUA_Achr10G29730_001	chr10	32130913	32133013	1408	1.41926	1.45532	0.667747	0.798617	1.19599	-0.2582	1	1	FALSE
GSMUA_Achr10G29740_001	chr10	32140024	32143007	1209	24.3823	47.249	10.8567	22.2882	2.05294	-1.0377	0.1534	1	FALSE
GSMUA_Achr10G29750_001	chr10	32143008	32147222	258	5.68878	0	0.553341	0	0	Inf	0.90116	1	FALSE
GSMUA_Achr10G29770_001	chr10	32157138	32160265	599	10.6869	11.2084	2.32777	2.60582	1.11945	-0.16279	1	1	FALSE
GSMUA_Achr10G29780_001	chr10	32160836	32164940	1695	2.04485	1.2089	1.22109	0.798617	0.654021	0.61259	1	1	FALSE
GSMUA_Achr10G29790_001	chr10	32166296	32167207	786	2.54239	0	0.667747	0	0	Inf	0.90124	1	FALSE
GSMUA_Achr10G29800_001	chr10	32172588	32178983	1295	9.16277	0.90053	4.2166	0.451801	0.107148	3.2223	0.099292	1	FALSE
GSMUA_Achr10G29810_001	chr10	32178987	32179733	661	0	1.76428	0	0.451801	Inf	#NAME?	1	1	FALSE
GSMUA_Achr10G29820_001	chr10	32180157	32180804	576	0	3.06562	0	0.693632	Inf	#NAME?	0.87009	1	FALSE
GSMUA_Achr10G29830_001	chr10	32180954	32182122	944	16.8034	22.3066	5.5521	8.19614	1.47622	-0.56191	0.6327	1	FALSE
GSMUA_Achr10G29840_001	chr10	32183911	32188956	2177	1.34837	2.01261	1.10668	1.70222	1.53813	-0.62118	1	1	FALSE
GSMUA_Achr10G29850_001	chrUn_random	32191503	73676445	973	9.17818	0	3.10992	0	0	Inf	0.10377	1	FALSE
GSMUA_Achr10G29860_001	chr10	32198106	32199694	1114	3.11133	1.04685	1.22109	0.451801	0.369999	1.4344	0.81472	1	FALSE
GSMUA_Achr10G29870_001	chr10	32199913	32202599	1104	59.1702	56.5412	23.0863	24.369	1.05556	-0.078015	0.89071	1	FALSE
GSMUA_Achr10G29880_001	chr10	32206039	32206176	138	0	6.39781	0	0.346816	Inf	#NAME?	1	1	FALSE
GSMUA_Achr10G29890_001	chr10	32206419	32219465	922	1.59187	0	0.553341	0	0	Inf	0.90116	1	FALSE
GSMUA_Achr10G29900_001	chr10	32221387	32228224	1701	4.07528	4.48545	2.44218	2.9845	1.22207	-0.28932	0.94918	1	FALSE
GSMUA_Achr10G29910_001	chr10	32228241	32228513	273	0	4.27174	0	0.451801	Inf	#NAME?	1	1	FALSE
GSMUA_Achr10G29930_001	chr10	32232740	32238238	1386	32.2164	38.0539	15.5496	20.5859	1.32389	-0.40478	0.46424	1	FALSE
GSMUA_Achr10G29940_001	chr10	32247439	32249098	1329	40.836	36.6272	19.5187	19.0206	0.974478	0.037299	0.99955	1	FALSE
GSMUA_Achr10G29960_001	chr10	32256776	32264398	3403	0	0.60214	0	0.798617	Inf	#NAME?	0.8496	1	FALSE
GSMUA_Achr10G29970_001	chr10	32275598	32276685	924	1.58842	3.82207	0.553341	1.38726	2.50707	-1.326	0.83865	1	FALSE
GSMUA_Achr10G29980_001	chr10	32280516	32290561	4847	0.41228	0.422753	0.667747	0.798617	1.19599	-0.2582	1	1	FALSE
GSMUA_Achr10G29990_001	chr10	32298739	32300406	1456	14.5622	7.83764	7.65106	4.44489	0.580951	0.78351	0.41474	1	FALSE
GSMUA_Achr10G30000_001	chr10	32305777	32306253	477	3.07695	8.59155	0.553341	1.59723	2.88653	-1.5293	0.8085	1	FALSE
GSMUA_Achr10G30010_001	chr10	32309163	32310922	760	481.578	560.491	130.792	166.221	1.27088	-0.34583	0.29258	1	FALSE
GSMUA_Achr10G30020_001	chr10	32311768	32315255	900	0	0.980997	0	0.346816	Inf	#NAME?	1	1	FALSE
GSMUA_Achr10G30060_001	chr10	32345373	32347801	1332	0	0.875515	0	0.451801	Inf	#NAME?	1	1	FALSE
GSMUA_Achr10G30070_001	chr10	32348432	32350417	774	6.37433	18.9405	1.77443	5.72716	3.22761	-1.6905	0.2468	1	FALSE
GSMUA_Achr10G30120_001	chr10	32380864	32382985	1369	0	1.49677	0	0.798617	Inf	#NAME?	0.8496	1	FALSE
GSMUA_Achr10G30140_001	chr10	32408835	32409328	494	43.9944	17.8056	7.76546	3.4363	0.442511	1.1762	0.28261	1	FALSE
GSMUA_Achr10G30150_001	chr10	32411255	32416645	528	0	3.34431	0	0.693632	Inf	#NAME?	0.87009	1	FALSE
GSMUA_Achr10G30170_001	chr10	32419001	32419944	847	7.07788	1.37684	2.00324	0.451801	0.225535	2.1486	0.65805	1	FALSE
GSMUA_Achr10G30180_001	chr10	32423405	32428517	902	5.46977	13.0021	1.77443	4.58173	2.58209	-1.3685	0.40827	1	FALSE
GSMUA_Achr10G30200_001	chr10	32433952	32435042	723	29.4976	49.7477	7.44093	13.9964	1.881	-0.9115	0.28826	1	FALSE
GSMUA_Achr10G30210_001	chr10	32448195	32449121	840	18.2522	20.9034	5.43769	6.84074	1.25802	-0.33116	0.85345	1	FALSE
GSMUA_Achr10G30220_001	chr10	32460401	32463393	1221	0	0.723094	0	0.346816	Inf	#NAME?	1	1	FALSE
GSMUA_Achr10G30250_001	chr10	32486277	32488331	1035	8.11571	10.4464	2.99552	4.20305	1.40312	-0.48863	0.89124	1	FALSE
GSMUA_Achr10G30270_001	chr10	32496706	32498123	1194	1.67364	0.739445	0.667747	0.346816	0.519382	0.94513	1	1	FALSE
GSMUA_Achr10G30280_001	chr10	32501141	32510239	870	11.9518	5.39974	3.66326	1.83906	0.502029	0.99416	0.63916	1	FALSE
GSMUA_Achr10G30310_001	chr10	32537615	32545429	753	392.871	205.308	104.766	60.2749	0.575329	0.79754	0.021184	1	FALSE
GSMUA_Achr10G30320_001	chr10	32546569	32555550	3141	4.71225	2.23819	5.32329	2.74267	0.515221	0.95674	0.46702	1	FALSE
GSMUA_Achr10G30340_001	chr10	32568073	32568561	489	4.08655	2.38484	0.667747	0.451801	0.676605	0.56361	1	1	FALSE
GSMUA_Achr10G30350_001	chr10	32578925	32590716	1924	19.2001	14.7801	13.4133	11.1075	0.828098	0.27213	0.72322	1	FALSE
GSMUA_Achr10G30360_001	chr10	32593029	32595300	952	118.047	138.453	39.6281	51.417	1.29749	-0.37572	0.36466	1	FALSE
GSMUA_Achr10G30380_001	chr10	32598967	32601907	1617	22.594	22.0886	13.0887	13.9233	1.06376	-0.089175	1	1	FALSE
GSMUA_Achr10G30390_001	chr10	32609928	32612267	1548	1.29091	0.570347	0.667747	0.346816	0.519382	0.94513	1	1	FALSE
GSMUA_Achr10G30400_001	chr10	32616270	32620754	1273	0	3.2193	0	1.59723	Inf	#NAME?	0.48525	1	FALSE
GSMUA_Achr10G30410_001	chr10	32622396	32634999	1124	4.86152	0.785496	1.88883	0.346816	0.183614	2.4453	0.54928	1	FALSE
GSMUA_Achr10G30420_001	chr10	32637478	32642762	783	6.97873	1.48938	1.88883	0.451801	0.239196	2.0637	0.54789	1	FALSE
GSMUA_Achr10G30430_001	chr10	32645189	32647480	822	3.57106	7.82304	1.10668	2.50084	2.25976	-1.1762	0.77345	1	FALSE
GSMUA_Achr10G30440_001	chr10	32653533	32655093	1243	51.2727	6.59399	22.743	3.19447	0.140459	2.8318	0.00012754	0.057027	FALSE
GSMUA_Achr10G30450_001	chr10	32660442	32664364	1557	73.2	40.0272	39.9714	24.2735	0.607271	0.71959	0.12165	1	FALSE
GSMUA_Achr10G30490_001	chr10	32671047	32672301	1255	13.8089	7.23445	6.10544	3.54128	0.580021	0.78582	0.54256	1	FALSE
GSMUA_Achr10G30510_001	chr10	32698496	32699471	696	7.08869	5.48115	1.77443	1.49225	0.840974	0.24987	1	1	FALSE
GSMUA_Achr10G30520_001	chr10	32699502	32700353	728	2.01608	4.85109	0.553341	1.38726	2.50707	-1.326	0.83865	1	FALSE
GSMUA_Achr10G30570_001	chr10	32755199	32755550	352	0	2.50823	0	0.346816	Inf	#NAME?	1	1	FALSE
GSMUA_Achr10G30580_001	chr10	32788003	32791751	1810	13.3359	9.36975	8.75774	6.59891	0.753494	0.40833	0.59155	1	FALSE
GSMUA_Achr10G30600_001	chr10	32829415	32830227	813	6.06855	2.5204	1.77443	0.798617	0.45007	1.1518	0.7551	1	FALSE
GSMUA_Achr10G30640_001	chr10	32919289	32927775	1676	16.5443	10.6654	9.7687	6.97758	0.714279	0.48544	0.63762	1	FALSE
GSMUA_Achr10G30650_001	chr10	32927778	32934472	1869	6.34873	5.00938	4.2166	3.64627	0.864741	0.20966	0.94669	1	FALSE
GSMUA_Achr10G30660_001	chr10	32934483	32946070	1689	1.18314	1.38092	0.667747	0.903602	1.35321	-0.43639	1	1	FALSE
GSMUA_Achr10G30690_001	chr10	32969555	32970778	1224	46.9401	31.8077	20.2052	15.1737	0.750983	0.41315	0.51065	1	FALSE
GSMUA_Achr10G30700_001	chr10	32974189	32985196	1957	1.02111	1.04705	0.667747	0.798617	1.19599	-0.2582	1	1	FALSE
GSMUA_Achr10G30720_001	chr10	32992994	32995224	679	2.94304	13.7887	0.667747	3.64627	5.46056	-2.449	0.26915	1	FALSE
GSMUA_Achr10G30730_001	chr10	32996447	32997859	800	0	2.20724	0	0.693632	Inf	#NAME?	0.87009	1	FALSE
GSMUA_Achr10G30750_001	chr10	33015555	33015944	282	31.668	12.4062	3.10992	1.3554	0.435832	1.1982	0.5303	1	FALSE
GSMUA_Achr10G30770_001	chr10	33021963	33023855	1790	0	4.57896	0	3.19447	Inf	#NAME?	0.15481	1	FALSE
GSMUA_Achr10G30780_001	chr10	33024000	33024431	432	13.5899	18.3172	2.21336	3.08948	1.39583	-0.48112	0.95456	1	FALSE
GSMUA_Achr10G30800_001	chr10	33034612	33036862	866	0	2.36615	0	0.798617	Inf	#NAME?	0.8496	1	FALSE
GSMUA_Achr10G30820_001	chr10	33049904	33054190	1077	1.85545	5.70775	0.667747	2.39585	3.58796	-1.8432	0.52574	1	FALSE
GSMUA_Achr10G30840_001	chr10	33061948	33063132	867	1.69285	0	0.553341	0	0	Inf	0.90116	1	FALSE
GSMUA_Achr10G30850_001	chr10	33067564	33085172	1766	120.111	108.68	75.3455	74.9143	0.994277	0.0082801	1	1	FALSE
GSMUA_Achr10G30870_001	chr10	33088899	33089916	849	1.72875	0	0.553341	0	0	Inf	0.90116	1	FALSE
GSMUA_Achr10G30890_001	chr10	33096151	33100620	1540	0	1.14662	0	0.693632	Inf	#NAME?	0.87009	1	FALSE
GSMUA_Achr10G30900_001	chr10	33101021	33112043	2773	4.47039	4.11526	4.33101	4.44489	1.02629	-0.037443	1	1	FALSE
GSMUA_Achr10G30910_001	chr10	33113282	33123308	2540	1.94241	1.61345	1.77443	1.59723	0.90014	0.15178	1	1	FALSE
GSMUA_Achr10G30920_001	chr10	33125651	33129077	1583	0.927167	0	0.553341	0	0	Inf	0.90116	1	FALSE
GSMUA_Achr10G30940_001	chr10	33135530	33146197	7303	6.7171	8.58617	17.2096	24.474	1.42211	-0.50804	0.34759	1	FALSE
GSMUA_Achr10G30950_001	chr10	33150483	33152381	1833	5.96219	6.0711	3.77767	4.3399	1.14883	-0.20017	0.95518	1	FALSE
GSMUA_Achr10G30960_001	chr10	33154007	33156155	1408	2.46167	2.70943	1.22109	1.49225	1.22207	-0.28932	1	1	FALSE
GSMUA_Achr10G30970_001	chr10	33156159	33171864	1338	26.6977	38.7345	12.4397	20.2073	1.62442	-0.69992	0.25693	1	FALSE
GSMUA_Achr10G30990_001	chr10	33181263	33196127	6285	0	0.792532	0	1.94405	Inf	#NAME?	0.37091	1	FALSE
GSMUA_Achr10G31020_001	chr3	391874	33228143	806	36.8816	9.81768	10.4364	3.08948	0.296028	1.7562	0.079045	1	FALSE
GSMUA_Achr10G31030_001	chr10	33232982	33238788	1434	26.5008	25.4771	13.6421	14.2064	1.04137	-0.058476	1	1	FALSE
GSMUA_Achr10G31040_001	chr10	33242032	33259366	4788	0.306538	0	0.553341	0	0	Inf	0.90116	1	FALSE
GSMUA_Achr10G31070_001	chr10	33274418	33276796	1977	0	0.446585	0	0.346816	Inf	#NAME?	1	1	FALSE
GSMUA_Achr10G31150_001	chr10	33315147	33323925	4218	1.76924	0.552957	2.55658	0.903602	0.353442	1.5005	0.54247	1	FALSE
GSMUA_Achr10G31160_001	chr10	33324656	33327920	1449	5.43074	7.8983	2.88111	4.47675	1.55383	-0.63583	0.72496	1	FALSE
GSMUA_Achr10G31170_001	chr10	33330626	33339179	1710	0	1.36396	0	0.903602	Inf	#NAME?	0.83206	1	FALSE
GSMUA_Achr10G31220_001	chr10	33402821	33411852	1255	0	7.46018	0	3.64627	Inf	#NAME?	0.11445	1	FALSE
GSMUA_Achr10G31250_001	chr10	33443715	33450040	1909	3.63125	5.681	2.44218	4.23492	1.73408	-0.79417	0.63873	1	FALSE
GSMUA_Achr10G31260_001	chr10	33450046	33460104	3285	0.44679	0	0.553341	0	0	Inf	0.90116	1	FALSE
GSMUA_Achr10G31270_001	chr10	33461297	33463523	320	46.2537	53.9862	5.32329	6.73575	1.26534	-0.33952	0.85976	1	FALSE
GSMUA_Achr10G31280_001	chr10	33466640	33469247	403	0	6.57244	0	1.04045	Inf	#NAME?	0.67425	1	FALSE
GSMUA_Achr10G31290_001	chr10	33469251	33469665	323	0	19.0317	0	2.39585	Inf	#NAME?	0.27412	1	FALSE
GSMUA_Achr10G31300_001	chr10	33470442	33472407	831	101.229	82.1726	29.745	26.6599	0.896281	0.15798	0.81946	1	FALSE
GSMUA_Achr10G31310_001	chr10	33476686	33491070	1911	1.81372	2.45828	1.22109	1.83906	1.50609	-0.59081	0.92183	1	FALSE
GSMUA_Achr10G31320_001	chr10	33491488	33493826	1466	4.00465	1.2045	2.21336	0.693632	0.313384	1.674	0.66743	1	FALSE
GSMUA_Achr10G31330_001	chr10	33495969	33501127	1065	1.37813	0	0.553341	0	0	Inf	0.90116	1	FALSE
GSMUA_Achr10G31340_001	chr10	33506024	33511393	3595	1.78065	0.24559	2.32777	0.346816	0.148991	2.7467	0.36781	1	FALSE
GSMUA_Achr10G31350_001	chr10	33515894	33519933	1533	0.957407	2.87964	0.553341	1.73408	3.13384	-1.6479	0.74453	1	FALSE
GSMUA_Achr10G31360_001	chr10	33523775	33528904	1847	1.58928	0	1.10668	0	0	Inf	0.55349	1	FALSE
GSMUA_Achr10G31370_001	chr10	33535393	33538787	1275	59.8059	49.6246	26.8639	24.684	0.918853	0.12209	0.87438	1	FALSE
GSMUA_Achr10G31390_001	chr10	33538937	33539059	123	0	33.3184	0	1.59723	Inf	#NAME?	0.48525	1	FALSE
GSMUA_Achr10G31470_001	chr10	33561089	33564039	1663	11.2289	30.8239	6.8689	19.9973	2.91128	-1.5417	0.039169	1	FALSE
GSMUA_Achr10G31500_001	chr6	14488475	33589199	143	86.6881	184.299	4.33101	10.277	2.3729	-1.2466	0.19149	1	FALSE
GSMUA_Achr10G31520_001	chr10	33591689	33591811	123	11.9326	57.1557	0.553341	2.74267	4.95656	-2.3093	0.43606	1	FALSE
GSMUA_Achr10G31530_001	chr10	33591814	33592779	966	235.418	197.047	79.8283	74.2301	0.929872	0.1049	0.8237	1	FALSE
GSMUA_Achr11G00020_001	chr11	4644	7571	1510	862.346	800.057	461.975	471.351	1.02029	-0.028986	0.92052	1	FALSE
GSMUA_Achr11G00040_001	chr11	13529	15383	970	6.05239	6.04532	2.21336	2.29087	1.03502	-0.049652	1	1	FALSE
GSMUA_Achr11G00050_001	chr3	15650	8691912	1112	378.276	437.646	149.68	189.928	1.26889	-0.34357	0.26491	1	FALSE
GSMUA_Achr11G00060_001	chr11	18566	19324	685	4.28527	0	1.10668	0	0	Inf	0.55349	1	FALSE
GSMUA_Achr11G00080_001	chr11	30058	35889	2324	11.2997	14.7452	9.21536	13.3665	1.45046	-0.53651	0.4851	1	FALSE
GSMUA_Achr11G00230_001	chr11	102033	110889	4824	1.74124	1.57478	2.99552	2.95264	0.985685	0.020801	1	1	FALSE
GSMUA_Achr11G00250_001	chr11	121992	122030	39	0	29.9022	0	0.451801	Inf	#NAME?	1	1	FALSE
GSMUA_Achr11G00260_001	chr11	126295	126954	660	35.9569	29.2798	8.43321	7.53437	0.893417	0.1626	0.90649	1	FALSE
GSMUA_Achr11G00270_001	chr11	129492	146223	3549	1.12613	0	1.33549	0	0	Inf	0.58806	1	FALSE
GSMUA_Achr11G00290_001	chr11	153074	158255	576	0	2.02463	0	0.451801	Inf	#NAME?	1	1	FALSE
GSMUA_Achr11G00300_001	chr11	163761	178683	1756	0	1.83102	0	1.25042	Inf	#NAME?	0.63511	1	FALSE
GSMUA_Achr11G00310_001	chr11	179458	186516	1961	12.1018	11.9443	8.43321	9.1316	1.08281	-0.11479	0.99487	1	FALSE
GSMUA_Achr11G00320_001	chr11	189338	196524	1020	17.909	6.02672	6.54437	2.39585	0.366093	1.4497	0.22185	1	FALSE
GSMUA_Achr11G00370_001	chr11	220417	225542	1079	4.5725	13.8491	1.77443	5.83215	3.28678	-1.7167	0.24331	1	FALSE
GSMUA_Achr11G00380_001	chr11	227019	227548	370	17.3012	20.621	2.32777	2.9845	1.28213	-0.35854	0.95415	1	FALSE
GSMUA_Achr11G00390_001	chr11	227609	232156	1425	71.4795	84.7564	36.175	47.1727	1.30401	-0.38296	0.35766	1	FALSE
GSMUA_Achr11G00400_001	chr11	235332	235541	210	0	8.40855	0	0.693632	Inf	#NAME?	0.87009	1	FALSE
GSMUA_Achr11G00440_001	chr11	263073	267902	1518	5.88299	8.88915	3.10992	5.27536	1.6963	-0.76239	0.5542	1	FALSE
GSMUA_Achr11G00450_001	chrUn_random	267946	85839712	464	3.16316	3.80559	0.553341	0.693632	1.25353	-0.326	1	1	FALSE
GSMUA_Achr11G00470_001	chr11	282788	289525	1211	0	0.962994	0	0.451801	Inf	#NAME?	1	1	FALSE
GSMUA_Achr11G00510_001	chr11	304557	310397	891	2.24278	3.29066	0.667747	1.14543	1.71537	-0.77852	0.98007	1	FALSE
GSMUA_Achr11G00520_001	chr11	311087	317402	1754	11.8564	11.179	7.32653	7.63935	1.0427	-0.060321	1	1	FALSE
GSMUA_Achr11G00530_001	chr11	317576	317776	201	7.30201	5.80192	0.553341	0.451801	0.816497	0.29248	1	1	FALSE
GSMUA_Achr11G00540_001	chr11	318406	319952	867	5.69058	0	1.77443	0	0	Inf	0.31244	1	FALSE
GSMUA_Achr11G00550_001	chr11	327369	334500	1730	0	0.510346	0	0.346816	Inf	#NAME?	1	1	FALSE
GSMUA_Achr11G00570_001	chr11	337547	342558	1561	9.22147	8.239	4.99876	5.00167	1.00058	-0.00084104	1	1	FALSE
GSMUA_Achr11G00580_001	chr11	343772	347389	595	3.35852	7.36379	0.667747	1.70222	2.5492	-1.35	0.79002	1	FALSE
GSMUA_Achr11G00590_001	chr11	351856	353504	1276	177.322	146.981	80.7645	73.2121	0.906488	0.14164	0.69721	1	FALSE
GSMUA_Achr11G00600_001	chr11	357739	358938	1128	4.37387	1.81656	1.77443	0.798617	0.45007	1.1518	0.7551	1	FALSE
GSMUA_Achr11G00610_001	chr5	359835	28765483	171	0	6.8198	0	0.451801	Inf	#NAME?	1	1	FALSE
GSMUA_Achr11G00630_001	chr11	371423	392595	2206	2.90183	2.25796	2.32777	1.94405	0.835156	0.25988	1	1	FALSE
GSMUA_Achr11G00640_001	chr11	395327	399330	1927	5.39599	6.67415	3.66326	5.00167	1.36536	-0.44928	0.85348	1	FALSE
GSMUA_Achr11G00660_001	chr11	410336	412646	1909	14.7379	14.7132	10.0932	10.9388	1.08378	-0.11607	1	1	FALSE
GSMUA_Achr11G00680_001	chr11	418575	423477	1048	11.3223	7.55062	4.2166	3.08948	0.732695	0.44872	0.8348	1	FALSE
GSMUA_Achr11G00690_001	chr11	424223	428533	811	20.7146	24.2182	5.99103	7.67121	1.28045	-0.35665	0.76792	1	FALSE
GSMUA_Achr11G00740_001	chr11	457380	460576	970	43.8447	54.6659	15.092	20.6909	1.37099	-0.45521	0.4694	1	FALSE
GSMUA_Achr11G00750_001	chr11	462036	463887	487	4.10333	1.81293	0.667747	0.346816	0.519382	0.94513	1	1	FALSE
GSMUA_Achr11G00770_001	chr11	468576	473670	676	20.509	31.618	4.88435	8.33299	1.70606	-0.77067	0.47206	1	FALSE
GSMUA_Achr11G00780_001	chr11	476761	479049	1809	0.811335	3.72961	0.553341	2.63768	4.76683	-2.253	0.44445	1	FALSE
GSMUA_Achr11G00790_001	chr11	481321	490169	1178	10.9737	11.1862	4.44542	5.13852	1.15591	-0.20903	0.91391	1	FALSE
GSMUA_Achr11G00810_001	chrUn_random	497341	88289030	826	0	2.48073	0	0.798617	Inf	#NAME?	0.8496	1	FALSE
GSMUA_Achr11G00830_001	chr11	530247	534933	1293	73.2932	39.6699	32.9881	20.0291	0.607164	0.71984	0.27891	1	FALSE
GSMUA_Achr11G00850_001	chr11	543291	554617	2759	3.57646	3.17612	3.54886	3.40444	0.959305	0.059938	1	1	FALSE
GSMUA_Achr11G00860_001	chr11	556748	566166	4767	0.307889	0.18521	0.553341	0.346816	0.626767	0.674	1	1	FALSE
GSMUA_Achr11G00880_001	chr11	572446	574215	837	0	1.05484	0	0.346816	Inf	#NAME?	1	1	FALSE
GSMUA_Achr11G00890_001	chr11	585778	590130	1366	380.537	620.289	184.328	330.667	1.7939	-0.8431	0.0034069	0.73911	FALSE
GSMUA_Achr11G00900_001	chr11	590622	608408	1251	3.94383	0	1.77443	0	0	Inf	0.31244	1	FALSE
GSMUA_Achr11G00910_001	chr11	612117	614500	2070	0.709036	0.563375	0.553341	0.451801	0.816497	0.29248	1	1	FALSE
GSMUA_Achr11G00930_001	chr11	621616	629582	2619	4.17285	1.1195	3.77767	1.14543	0.303212	1.7216	0.38755	1	FALSE
GSMUA_Achr11G00940_001	chrUn_random	630282	138720150	916	5.38617	2.23699	1.77443	0.798617	0.45007	1.1518	0.7551	1	FALSE
GSMUA_Achr11G00960_001	chr11	653117	655201	2085	84.3906	69.7045	61.6264	56.7243	0.920454	0.11958	0.86326	1	FALSE
GSMUA_Achr11G00970_001	chr11	659248	659850	408	32.9844	30.1336	4.55982	4.7917	1.05085	-0.071561	1	1	FALSE
GSMUA_Achr11G00980_001	chr11	659871	664081	674	2.1776	10.8998	0.553341	2.87951	5.20387	-2.3796	0.40779	1	FALSE
GSMUA_Achr11G00990_001	chr11	668556	669968	1116	14.5779	26.5261	5.87663	11.5593	1.967	-0.976	0.27902	1	FALSE
GSMUA_Achr11G01000_001	chr11	671197	673168	1518	0	0.581619	0	0.346816	Inf	#NAME?	1	1	FALSE
GSMUA_Achr11G01020_001	chr11	680169	681576	1210	0	0.96379	0	0.451801	Inf	#NAME?	1	1	FALSE
GSMUA_Achr11G01040_001	chr11	699154	725371	3987	0	0.292497	0	0.451801	Inf	#NAME?	1	1	FALSE
GSMUA_Achr11G01060_001	chr11	729694	731582	1586	3.44536	0.7353	1.88883	0.451801	0.239196	2.0637	0.54789	1	FALSE
GSMUA_Achr11G01070_001	chr11	732167	737391	1642	11.125	9.81083	6.54437	6.28395	0.960207	0.058583	1	1	FALSE
GSMUA_Achr11G01080_001	chr11	738105	739514	786	12.554	5.57437	3.54886	1.70222	0.479653	1.0599	0.51417	1	FALSE
GSMUA_Achr11G01090_001	chr11	741802	747065	1856	6.1742	0.628333	3.89207	0.451801	0.116082	3.1068	0.28332	1	FALSE
GSMUA_Achr11G01110_001	chr11	749864	755936	1528	1.92108	3.44526	1.10668	2.04903	1.85151	-0.8887	0.91603	1	FALSE
GSMUA_Achr11G01120_001	chr11	759385	760792	683	2.9258	5.58547	0.667747	1.49225	2.23475	-1.1601	0.80765	1	FALSE
GSMUA_Achr11G01130_001	chr11	760807	766833	1239	1.18459	6.84393	0.553341	3.29945	5.96278	-2.576	0.34053	1	FALSE
GSMUA_Achr11G01140_001	chr11	768819	773089	1676	1.75144	1.91842	1.10668	1.25042	1.12988	-0.17617	1	1	FALSE
GSMUA_Achr11G01150_001	chr11	778650	781891	745	39.7347	29.8747	10.6466	8.6798	0.815267	0.29466	0.71665	1	FALSE
GSMUA_Achr11G01160_001	chr11	783109	784570	1101	11.2592	2.66302	4.33101	1.14543	0.264472	1.9188	0.28005	1	FALSE
GSMUA_Achr11G01170_001	chr11	789865	799605	3453	8.72661	8.48155	10.761	11.4225	1.06147	-0.086065	1	1	FALSE
GSMUA_Achr11G01190_001	chr11	801582	803933	1644	2.10829	2.32049	1.22109	1.49225	1.22207	-0.28932	1	1	FALSE
GSMUA_Achr11G01230_001	chr11	842963	843851	600	3.33054	3.41514	0.667747	0.798617	1.19599	-0.2582	1	1	FALSE
GSMUA_Achr11G01250_001	chr11	844574	850753	480	19.7104	6.1083	3.22433	1.14543	0.355247	1.4931	0.52988	1	FALSE
GSMUA_Achr11G01260_001	chr11	854466	855426	961	46.3348	49.6999	15.7597	18.6419	1.18288	-0.2423	0.7129	1	FALSE
GSMUA_Achr11G01280_001	chr11	865899	867011	1019	1128.16	1036.23	403.263	412.075	1.02185	-0.031187	0.81327	1	FALSE
GSMUA_Achr11G01300_001	chr11	873490	874874	929	0	5.05681	0	1.83906	Inf	#NAME?	0.3839	1	FALSE
GSMUA_Achr11G01320_001	chr11	890884	892118	1073	16.1511	11.4581	6.10544	4.7917	0.784825	0.34956	0.81475	1	FALSE
GSMUA_Achr11G01350_001	chr11	907834	921290	4152	0	0.561747	0	0.903602	Inf	#NAME?	0.83206	1	FALSE
GSMUA_Achr11G01360_001	chr11	922647	929741	2318	2.12844	2.52975	1.77443	2.29087	1.29104	-0.36854	1	1	FALSE
GSMUA_Achr11G01380_001	chr11	940247	941083	837	4.14101	2.44813	1.22109	0.798617	0.654021	0.61259	1	1	FALSE
GSMUA_Achr11G01410_001	chr11	964023	965675	1551	3.181	1.32114	1.77443	0.798617	0.45007	1.1518	0.7551	1	FALSE
GSMUA_Achr11G01420_001	chr11	967380	969150	1437	0	0.614403	0	0.346816	Inf	#NAME?	1	1	FALSE
GSMUA_Achr11G01430_001	chr11	974556	976593	1294	53.1607	51.8185	24.3073	26.1444	1.07558	-0.10511	0.88875	1	FALSE
GSMUA_Achr11G01440_001	chr11	976615	983381	1718	0	0.51391	0	0.346816	Inf	#NAME?	1	1	FALSE
GSMUA_Achr11G01450_001	chr11	984979	988879	1501	68.7554	55.0053	36.9385	32.1865	0.871355	0.19867	0.6194	1	FALSE
GSMUA_Achr11G01460_001	chr11	990398	992579	1368	1.07288	0	0.553341	0	0	Inf	0.90116	1	FALSE
GSMUA_Achr11G01480_001	chr11	1015104	1018456	1602	3.07973	3.83724	1.77443	2.39585	1.35021	-0.43318	0.99788	1	FALSE
GSMUA_Achr11G01490_001	chr11	1025920	1026105	186	15.7818	23.7338	1.10668	1.73408	1.56692	-0.64793	0.9523	1	FALSE
GSMUA_Achr11G01500_001	chr11	1028507	1034239	1164	0	1.76038	0	0.798617	Inf	#NAME?	0.8496	1	FALSE
GSMUA_Achr11G01520_001	chr11	1043737	1045299	822	0	1.07408	0	0.346816	Inf	#NAME?	1	1	FALSE
GSMUA_Achr11G01530_001	chr11	1045365	1050303	830	7.71257	1.40504	2.32777	0.451801	0.194092	2.3652	0.3656	1	FALSE
GSMUA_Achr11G01550_001	chr11	1056089	1064876	1527	2.88351	7.49485	1.66002	4.47675	2.6968	-1.4312	0.41874	1	FALSE
GSMUA_Achr11G01560_001	chr11	1068506	1073445	1033	7.61775	4.24149	2.88111	1.70222	0.59082	0.75921	0.67282	1	FALSE
GSMUA_Achr11G01590_001	chr11	1077517	1084715	927	19.7057	13.6039	6.54437	4.92855	0.753097	0.40909	0.77036	1	FALSE
GSMUA_Achr11G01600_001	chr11	1085473	1086394	674	2.96487	1.73025	0.667747	0.451801	0.676605	0.56361	1	1	FALSE
GSMUA_Achr11G01640_001	chr4	1105860	26899681	924	12.8418	26.6472	4.2166	9.61526	2.28033	-1.1892	0.227	1	FALSE
GSMUA_Achr11G01650_001	chr11	1117049	1118567	1161	12.3986	3.28586	4.99876	1.49225	0.298524	1.7441	0.28717	1	FALSE
GSMUA_Achr11G01670_001	chr11	1128778	1136496	2281	0	0.511261	0	0.451801	Inf	#NAME?	1	1	FALSE
GSMUA_Achr11G01680_001	chr11	1140066	1145087	1274	1.15204	0	0.553341	0	0	Inf	0.90116	1	FALSE
GSMUA_Achr11G01700_001	chr11	1147478	1155313	1670	6.54413	4.20967	3.77767	2.74267	0.726021	0.46192	0.88965	1	FALSE
GSMUA_Achr11G01710_001	chr11	1161800	1162658	859	203.825	180.012	63.0973	60.3068	0.955775	0.065257	0.80928	1	FALSE
GSMUA_Achr11G01720_001	chr11	1163432	1167032	2020	0.726586	1.15464	0.553341	0.903602	1.63299	-0.70752	1	1	FALSE
GSMUA_Achr11G01740_001	chr11	1173206	1175997	1516	52.5848	17.9668	28.085	10.6239	0.378275	1.4025	0.016329	1	FALSE
GSMUA_Achr11G01750_001	chr11	1181477	1188076	1959	0.749211	1.19059	0.553341	0.903602	1.63299	-0.70752	1	1	FALSE
GSMUA_Achr11G01770_001	chr11	1196875	1201003	343	31.8621	39.244	3.77767	5.2435	1.38803	-0.47303	0.76448	1	FALSE
GSMUA_Achr11G01790_001	chr11	1206858	1208337	1399	8.48162	5.02512	4.2166	2.74267	0.650444	0.6205	0.72494	1	FALSE
GSMUA_Achr11G01800_001	chr11	1212407	1215159	2421	3.85661	1.21106	3.43445	1.14543	0.333513	1.5842	0.3882	1	FALSE
GSMUA_Achr11G01810_001	chr11	1225525	1228110	569	42.4219	61.7764	8.75774	13.7133	1.56585	-0.64695	0.45462	1	FALSE
GSMUA_Achr11G01830_001	chr11	1232346	1237737	1777	0.825945	1.64996	0.553341	1.14543	2.07003	-1.0497	0.98841	1	FALSE
GSMUA_Achr11G01840_001	chr11	1239746	1257756	3412	11.7962	10.0433	13.8896	13.3665	0.962341	0.05538	1	1	FALSE
GSMUA_Achr11G01850_001	chr11	1258511	1262036	1943	0.755381	0	0.553341	0	0	Inf	0.90116	1	FALSE
GSMUA_Achr11G01860_001	chr11	1262847	1265304	1002	1.99433	0	0.667747	0	0	Inf	0.90124	1	FALSE
GSMUA_Achr11G01880_001	chr11	1271824	1281724	3074	3.07775	0.758742	3.22433	0.903602	0.280245	1.8352	0.42802	1	FALSE
GSMUA_Achr11G01890_001	chr11	1292706	1298255	2672	4.2422	3.94038	4.1022	4.09807	0.998994	0.0014527	1	1	FALSE
GSMUA_Achr11G01900_001	chr11	1298922	1300694	1333	1661.16	1535.65	782.07	798.482	1.02098	-0.029961	0.89241	1	FALSE
GSMUA_Achr11G01910_001	chr11	1303505	1321786	2784	0	0.317133	0	0.346816	Inf	#NAME?	1	1	FALSE
GSMUA_Achr11G01920_001	chr11	1321852	1327864	1470	0	1.20122	0	0.693632	Inf	#NAME?	0.87009	1	FALSE
GSMUA_Achr11G01930_001	chr11	1331929	1333469	1132	0	2.33984	0	1.04045	Inf	#NAME?	0.67425	1	FALSE
GSMUA_Achr11G01950_001	chr11	1342285	1348274	1807	18.8875	39.3754	12.0965	27.7416	2.29336	-1.1975	0.043394	1	FALSE
GSMUA_Achr11G01960_001	chr11	1350603	1353586	917	15.5622	13.0984	5.20888	4.68672	0.899755	0.1524	0.93671	1	FALSE
GSMUA_Achr11G02020_001	chr11	1395390	1405903	3022	1.14693	2.03417	1.22109	2.39585	1.96206	-0.97237	0.77286	1	FALSE
GSMUA_Achr11G02030_001	chr11	1406620	1407264	645	25.2231	21.7989	5.87663	5.48533	0.933415	0.099409	0.98114	1	FALSE
GSMUA_Achr11G02040_001	chr11	1407657	1417382	4292	0.807555	1.22655	1.22109	2.04903	1.67804	-0.74678	0.9094	1	FALSE
GSMUA_Achr11G02070_001	chr11	1425683	1429568	1352	1.47805	0	0.667747	0	0	Inf	0.90124	1	FALSE
GSMUA_Achr11G02080_001	chr11	1430573	1436248	1074	0	0.822065	0	0.346816	Inf	#NAME?	1	1	FALSE
GSMUA_Achr11G02090_001	chr11	1437488	1438444	957	2.08811	1.21859	0.667747	0.451801	0.676605	0.56361	1	1	FALSE
GSMUA_Achr11G02120_001	chr11	1451159	1453103	1644	0.892764	0	0.553341	0	0	Inf	0.90116	1	FALSE
GSMUA_Achr11G02140_001	chr11	1465148	1468567	2277	1.28916	3.73854	1.10668	3.33131	3.01018	-1.5899	0.47735	1	FALSE
GSMUA_Achr11G02170_001	chr11	1486318	1489540	762	0	1.53043	0	0.451801	Inf	#NAME?	1	1	FALSE
GSMUA_Achr11G02190_001	chr11	1489914	1491590	1079	16.5531	17.6472	6.21984	7.42938	1.19446	-0.25636	0.8276	1	FALSE
GSMUA_Achr11G02220_001	chr11	1508074	1510408	1678	15.6499	15.3684	9.21536	10.0671	1.09242	-0.12753	0.90467	1	FALSE
GSMUA_Achr11G02240_001	chr11	1541891	1543020	1024	48.8204	68.6215	17.6486	27.3948	1.55224	-0.63435	0.25912	1	FALSE
GSMUA_Achr11G02290_001	chr11	1575103	1578823	881	75.9543	61.5495	23.4295	21.1746	0.903758	0.14599	0.90902	1	FALSE
GSMUA_Achr11G02300_001	chr11	1585225	1587474	1095	0	3.48391	0	1.49225	Inf	#NAME?	0.50117	1	FALSE
GSMUA_Achr11G02310_001	chr11	1593516	1599029	2336	4.05008	2.25358	3.22433	2.04903	0.635492	0.65405	0.81895	1	FALSE
GSMUA_Achr11G02350_001	chr11	1621684	1623279	1350	46.5148	56.4433	22.3041	29.7494	1.33381	-0.41555	0.4199	1	FALSE
GSMUA_Achr11G02360_001	chr11	1633037	1635157	1947	1.78019	3.01179	1.22109	2.29087	1.87609	-0.90773	0.77964	1	FALSE
GSMUA_Achr11G02370_001	chr11	1638057	1642820	2379	0	1.35152	0	1.25042	Inf	#NAME?	0.63511	1	FALSE
GSMUA_Achr11G02430_001	chr11	1697266	1698862	1434	10.3216	31.2389	5.32329	17.4646	3.28079	-1.714	0.031841	1	FALSE
GSMUA_Achr11G02440_001	chr11	1700892	1706436	568	0	1.5544	0	0.346816	Inf	#NAME?	1	1	FALSE
GSMUA_Achr11G02450_001	chr11	1711903	1713299	432	3.39746	7.44275	0.553341	1.25042	2.25976	-1.1762	0.98073	1	FALSE
GSMUA_Achr11G02470_001	chr11	1719509	1726395	1805	5.9859	7.14355	3.98779	5.03353	1.26224	-0.33598	0.93202	1	FALSE
GSMUA_Achr11G02500_001	chr11	1727116	1728931	1310	0	0.890218	0	0.451801	Inf	#NAME?	1	1	FALSE
GSMUA_Achr11G02520_001	chr11	1736077	1736277	201	9.9419	0	0.667747	0	0	Inf	0.90124	1	FALSE
GSMUA_Achr11G02530_001	chr11	1736304	1752382	1644	2.43105	0	1.33549	0	0	Inf	0.58806	1	FALSE
GSMUA_Achr11G02560_001	chr11	1765458	1770583	1437	4.08547	7.94127	2.21336	4.44489	2.0082	-1.0059	0.6396	1	FALSE
GSMUA_Achr11G02570_001	chr11	1780496	1784728	1864	1.57479	2.04661	1.10668	1.49225	1.3484	-0.43125	1	1	FALSE
GSMUA_Achr11G02580_001	chr11	1785068	1786876	1573	1.27039	2.42523	0.667747	1.49225	2.23475	-1.1601	0.80765	1	FALSE
GSMUA_Achr11G02590_001	chr11	1789499	1792654	932	32.7677	35.5877	11.0855	12.9784	1.17076	-0.22744	0.85125	1	FALSE
GSMUA_Achr11G02600_001	chr11	1793265	1798125	1780	2.2453	0.655161	1.33549	0.451801	0.338303	1.5636	0.82298	1	FALSE
GSMUA_Achr11G02610_001	chr11	1800543	1805416	1586	4.62706	9.77918	2.7667	6.04212	2.18387	-1.1269	0.48403	1	FALSE
GSMUA_Achr11G02620_001	chr11	1813189	1822735	2226	2.87576	1.71378	2.32777	1.49225	0.641064	0.64146	0.86156	1	FALSE
GSMUA_Achr11G02630_001	chr11	1826774	1830343	1187	0	2.70874	0	1.25042	Inf	#NAME?	0.63511	1	FALSE
GSMUA_Achr11G02660_001	chr11	1852049	1853054	925	5.9074	15.8485	1.88883	5.72716	3.03212	-1.6003	0.24301	1	FALSE
GSMUA_Achr11G02670_001	chr11	1860636	1862327	1583	0.927167	0.557737	0.553341	0.346816	0.626767	0.674	1	1	FALSE
GSMUA_Achr11G02690_001	chr11	1872663	1877029	1027	17.3912	13.4148	6.21984	5.38035	0.865029	0.20918	0.98741	1	FALSE
GSMUA_Achr11G02700_001	chr11	1883271	1883923	653	49.2057	29.6442	11.4287	7.56623	0.662036	0.59502	0.51313	1	FALSE
GSMUA_Achr11G02730_001	chr11	1929668	1933021	994	0	2.94968	0	1.14543	Inf	#NAME?	0.65348	1	FALSE
GSMUA_Achr11G02770_001	chr11	1957658	1958860	645	39.6988	21.3597	9.31108	5.38035	0.577844	0.79125	0.37841	1	FALSE
GSMUA_Achr11G02820_001	chr11	2006067	2008724	2238	36.584	25.0331	29.4975	21.9001	0.742437	0.42966	0.5083	1	FALSE
GSMUA_Achr11G02830_001	chr11	2013188	2015663	2323	11.4795	8.19689	9.53989	7.42938	0.77877	0.36073	0.70225	1	FALSE
GSMUA_Achr11G02840_001	chr11	2022482	2030527	941	1.55973	0	0.553341	0	0	Inf	0.90116	1	FALSE
GSMUA_Achr11G02850_001	chr11	2049389	2050945	918	0	1.27036	0	0.451801	Inf	#NAME?	1	1	FALSE
GSMUA_Achr11G02870_001	chr11	2055443	2060365	2112	0	0.552171	0	0.451801	Inf	#NAME?	1	1	FALSE
GSMUA_Achr11G02900_001	chr11	2105676	2107232	939	2.12814	4.3644	0.667747	1.59723	2.39198	-1.2582	0.79856	1	FALSE
GSMUA_Achr11G02910_001	chr11	2108460	2113196	1101	53.148	52.2311	20.434	22.4887	1.10056	-0.13823	0.76701	1	FALSE
GSMUA_Achr11G02930_001	chr11	2120260	2121900	1074	5.08785	1.08583	1.88883	0.451801	0.239196	2.0637	0.54789	1	FALSE
GSMUA_Achr11G02940_001	chr11	2125466	2125878	309	4.74985	0	0.553341	0	0	Inf	0.90116	1	FALSE
GSMUA_Achr11G02950_001	chr11	2127032	2127353	102	0	11.4332	0	0.451801	Inf	#NAME?	1	1	FALSE
GSMUA_Achr11G02960_001	chrUn_random	2136796	127092059	689	2.1302	6.35915	0.553341	1.70222	3.07626	-1.6212	0.79935	1	FALSE
GSMUA_Achr11G02970_001	chr11	2147424	2150414	1317	7.49238	7.53918	3.54886	3.85624	1.08661	-0.11984	1	1	FALSE
GSMUA_Achr11G02980_001	chr11	2154161	2154826	519	17.2069	9.59743	3.10992	1.94405	0.625112	0.67781	0.81334	1	FALSE
GSMUA_Achr11G02990_001	chr11	2161771	2163173	764	25.299	38.3335	6.77319	11.4225	1.68642	-0.75397	0.37606	1	FALSE
GSMUA_Achr11G03000_001	chr11	2174498	2179685	1197	1.66944	0.974257	0.667747	0.451801	0.676605	0.56361	1	1	FALSE
GSMUA_Achr11G03030_001	chr11	2198325	2201361	357	0	2.4731	0	0.346816	Inf	#NAME?	1	1	FALSE
GSMUA_Achr11G03060_001	chr11	2218907	2220715	252	7.92985	0	0.667747	0	0	Inf	0.90124	1	FALSE
GSMUA_Achr11G03070_001	chr11	2221182	2222231	1050	19.3005	15.5806	7.21212	6.35707	0.881443	0.18206	0.83278	1	FALSE
GSMUA_Achr11G03090_001	chr11	2230524	2231981	1458	0	1.40541	0	0.798617	Inf	#NAME?	0.8496	1	FALSE
GSMUA_Achr11G03130_001	chr11	2257784	2258836	957	8.77718	1.84514	2.99552	0.693632	0.231557	2.1106	0.38384	1	FALSE
GSMUA_Achr11G03140_001	chr11	2260747	2268657	2214	2.89134	7.4041	2.32777	6.38894	2.74466	-1.4566	0.30237	1	FALSE
GSMUA_Achr11G03150_001	chr11	2277886	2278781	795	24.8238	16.9317	7.09771	5.2435	0.738759	0.43682	0.66272	1	FALSE
GSMUA_Achr11G03160_001	chr11	2279222	2293104	1530	0	1.33927	0	0.798617	Inf	#NAME?	0.8496	1	FALSE
GSMUA_Achr11G03190_001	chr11	2302874	2309408	1075	3.22421	2.16965	1.22109	0.903602	0.739998	0.43441	1	1	FALSE
GSMUA_Achr11G03240_001	chr11	2335261	2344372	1353	5.51565	6.29169	2.55658	3.33131	1.30303	-0.38188	0.83437	1	FALSE
GSMUA_Achr11G03270_001	chr11	2350990	2353254	1272	6.60358	7.83186	2.99552	3.8881	1.29797	-0.37626	0.90308	1	FALSE
GSMUA_Achr11G03280_001	chr11	2353681	2358279	1803	0.814035	2.27297	0.553341	1.59723	2.88653	-1.5293	0.8085	1	FALSE
GSMUA_Achr11G03290_001	chr11	2365748	2370271	2686	6.10314	4.80049	5.6665	5.03353	0.888296	0.17089	1	1	FALSE
GSMUA_Achr11G03300_001	chr11	2373872	2379987	1337	81.977	84.6036	39.2662	44.1564	1.12454	-0.16933	0.73982	1	FALSE
GSMUA_Achr11G03310_001	chr11	2380364	2406578	3671	0	0.240506	0	0.346816	Inf	#NAME?	1	1	FALSE
GSMUA_Achr11G03320_001	chr11	2406883	2413741	1281	2.70572	8.46606	1.22109	4.23492	3.46815	-1.7942	0.31939	1	FALSE
GSMUA_Achr11G03350_001	chr11	2430165	2433179	1122	3.92434	2.86566	1.66002	1.25042	0.753253	0.40879	0.93358	1	FALSE
GSMUA_Achr11G03360_001	chr11	2438953	2439972	885	0	0.997625	0	0.346816	Inf	#NAME?	1	1	FALSE
GSMUA_Achr11G03370_001	chr11	2451168	2453011	1414	6.69094	6.64466	3.22433	3.67813	1.14074	-0.18997	0.90525	1	FALSE
GSMUA_Achr11G03380_001	chr11	2453016	2462080	3351	1.19267	0.263473	1.33549	0.346816	0.259691	1.9451	0.82356	1	FALSE
GSMUA_Achr11G03400_001	chr11	2479970	2481052	924	1.58842	1.26211	0.553341	0.451801	0.816497	0.29248	1	1	FALSE
GSMUA_Achr11G03420_001	chr11	2484351	2486109	1627	16.7164	17.2837	9.6543	10.9707	1.13635	-0.18441	0.8817	1	FALSE
GSMUA_Achr11G03450_001	chr11	2490827	2511286	2250	2.19277	1.1772	1.77443	1.04045	0.586357	0.77015	0.92938	1	FALSE
GSMUA_Achr11G03520_001	chr11	2539263	2542148	1920	0	0.459843	0	0.346816	Inf	#NAME?	1	1	FALSE
GSMUA_Achr11G03530_001	chr11	2545184	2550314	1197	0	0.974257	0	0.451801	Inf	#NAME?	1	1	FALSE
GSMUA_Achr11G03570_001	chr11	2562534	2563822	1289	10.7557	12.9371	4.88435	6.49392	1.32954	-0.41092	0.79909	1	FALSE
GSMUA_Achr11G03580_001	chr11	2567934	2570600	809	14.6672	6.15707	4.2166	1.94405	0.461046	1.117	0.49792	1	FALSE
GSMUA_Achr11G03600_001	chr11	2588590	2604332	3343	0.878076	0.264103	1.10668	0.346816	0.313384	1.674	0.81039	1	FALSE
GSMUA_Achr11G03610_001	chr11	2604957	2606308	597	3.34727	0	0.667747	0	0	Inf	0.90124	1	FALSE
GSMUA_Achr11G03640_001	chr11	2621862	2622416	555	5.28903	19.5406	1.10668	4.23492	3.82668	-1.9361	0.32496	1	FALSE
GSMUA_Achr11G03680_001	chr11	2642949	2644389	468	33.8941	28.1568	5.5521	5.13852	0.925509	0.11168	1	1	FALSE
GSMUA_Achr11G03720_001	chr11	2673123	2678110	1548	5.76898	6.43549	3.10992	3.8881	1.25022	-0.32219	0.89869	1	FALSE
[truncated: 31,624 more rows]

## Sheet: Banana 6h VS 0h
gene_id	chromosome	start	end	length	RPKM-Banana-6h	RPKM-Banana-0h	baseMeanA	baseMeanB	foldChange	log2FoldChange	pval	padj	significant
GSMUA_Achr10G01300_001	chr10	2896038	2899164	1905	110.638	7.21469	73.0312	4.80406	0.065781	3.9262	1.9411e-14	1.0005e-11	TRUE
GSMUA_Achr10G04290_001	chr10	13970945	13972111	583	166.801	461.481	33.7396	94.2107	2.79229	-1.4814	0.00015924	0.014555	TRUE
GSMUA_Achr10G09150_001	chr10	19112006	19112989	894	37.2123	0.987581	11.5257	0.310202	0.0269139	5.2155	0.00036267	0.030042	TRUE
GSMUA_Achr10G10050_001	chr10	19684703	19685586	552	434.964	72.6427	83.1947	14.0265	0.168598	2.5683	1.6592e-09	3.8009e-07	TRUE
GSMUA_Achr10G15090_001	chr10	23178685	23179803	1119	604.941	1689.81	234.601	661.874	2.82127	-1.4963	1.487e-08	2.9991e-06	TRUE
GSMUA_Achr10G16780_001	chr10	24177451	24183770	3050	25.1957	2.88392	26.6137	3.08111	0.115771	3.1107	2.3464e-05	0.0026387	TRUE
GSMUA_Achr10G19940_001	chr10	26121606	26122795	989	180.861	33.5032	62.0301	11.6076	0.187128	2.4179	1.2492e-05	0.001515	TRUE
GSMUA_Achr10G22560_001	chr10	27715366	27716808	1338	72.1303	0	33.4243	0	0	Inf	2.5929e-12	8.5913e-10	TRUE
GSMUA_Achr10G22580_001	chr10	27730055	27731234	1014	333.412	20.4873	117.25	7.26477	0.0619599	4.0125	9.1908e-09	1.9602e-06	TRUE
GSMUA_Achr10G23480_001	chr10	28211808	28212853	859	54.1937	0	16.1361	0	0	Inf	1.2942e-06	0.00020524	TRUE
GSMUA_Achr10G24450_001	chr10	28908720	28909228	509	181.253	0	31.9575	0	0	Inf	7.0894e-12	2.2295e-09	TRUE
GSMUA_Achr10G24630_001	chr10	28998731	28999666	696	139.881	0	33.739	0	0	Inf	1.6479e-12	6.1153e-10	TRUE
GSMUA_Achr10G25070_001	chr10	29216425	29217236	746	889.024	93.7696	229.887	24.4688	0.106438	3.2319	1.1089e-21	1.7147e-18	TRUE
GSMUA_Achr10G26880_001	chr10	30215003	30216592	1307	120.112	398.302	54.3802	182.23	3.35104	-1.7446	1.1416e-07	2.0368e-05	TRUE
GSMUA_Achr10G27000_001	chr10	30289734	30297540	1692	198.82	14.8869	116.514	8.81577	0.0756629	3.7243	7.0453e-18	5.9421e-15	TRUE
GSMUA_Achr10G28690_001	chr10	31422500	31424264	1479	29.0328	0	14.8787	0	0	Inf	3.8806e-06	0.00054966	TRUE
GSMUA_Achr10G30440_001	chr10	32653533	32655093	1243	98.6704	6.59399	42.541	2.86733	0.0674016	3.8911	1.7953e-06	0.00027305	TRUE
GSMUA_Achr10G30690_001	chr10	32969555	32970778	1224	116.359	31.8077	49.3511	13.6198	0.275979	1.8574	0.00010678	0.010108	TRUE
GSMUA_Achr11G00890_001	chr11	585778	590130	1366	179.818	620.289	85.0803	296.63	3.48647	-1.8018	1.379e-09	3.1983e-07	TRUE
GSMUA_Achr11G01740_001	chr11	1173206	1175997	1516	68.6384	17.9668	36.0439	9.53261	0.264472	1.9188	0.00056839	0.044313	TRUE
GSMUA_Achr11G02820_001	chr11	2006067	2008724	2238	95.5042	25.0331	74.0792	19.631	0.265	1.9159	7.6397e-06	0.00098441	TRUE
GSMUA_Achr11G02890_001	chr11	2097983	2099179	1197	190.635	779.708	79.109	326.695	4.12968	-2.046	1.1886e-11	3.6756e-09	TRUE
GSMUA_Achr11G04410_001	chr11	3259312	3260823	1440	77.0568	3.26235	38.4541	1.64744	0.0428417	4.5448	5.2891e-10	1.2582e-07	TRUE
GSMUA_Achr11G04930_001	chr8	3696160	6146937	434	103.838	0	15.6121	0	0	Inf	2.2043e-06	0.00032721	TRUE
GSMUA_Achr11G05140_001	chr11	3857197	3857827	631	838.01	194.153	183.153	42.9008	0.234235	2.094	3.8505e-10	9.5783e-08	TRUE
GSMUA_Achr11G09090_001	chr11	7008897	7009762	770	53.835	175.807	14.3546	47.3947	3.3017	-1.7232	0.00064567	0.049505	TRUE
GSMUA_Achr11G10700_001	chr11	8480786	8487716	3129	13.1458	0.654869	14.2499	0.716834	0.0503043	4.3132	0.00016286	0.014813	TRUE
GSMUA_Achr11G15530_001	chr11	17188580	17189162	583	4449.9	14518.5	899.22	2961.18	3.29305	-1.7194	2.3565e-08	4.6025e-06	TRUE
GSMUA_Achr11G15850_001	chr11	17550352	17552729	2378	32.5848	3.44673	26.8231	2.86733	0.106898	3.2257	1.1918e-05	0.0014645	TRUE
GSMUA_Achr11G18110_001	chr11	19573996	19574772	627	299.205	20.5648	64.9625	4.51477	0.0694981	3.8469	1.3216e-12	5.1088e-10	TRUE
GSMUA_Achr11G19780_001	chr11	20835084	20836285	1056	26.1753	133.683	9.53428	49.4069	5.18203	-2.3735	1.4487e-05	0.0017342	TRUE
GSMUA_Achr11G20670_001	chr11	21539128	21539628	501	309.517	37.5072	53.7521	6.58975	0.122595	3.028	1.8857e-08	3.7223e-06	TRUE
GSMUA_Achr1G00680_001	chr1	567965	569426	1462	103.595	13.8219	52.4946	7.07191	0.134717	2.892	3.4317e-08	6.5644e-06	TRUE
GSMUA_Achr1G01000_001	chr1	734789	736262	1043	422.084	153.669	152.559	56.114	0.367819	1.4429	1.1669e-05	0.0014434	TRUE
GSMUA_Achr1G03980_001	chr1	3312128	3312669	542	524.574	52.9893	98.4922	10.0566	0.102105	3.2919	6.4346e-14	2.8427e-11	TRUE
GSMUA_Achr1G05200_001	chr1	4305611	4306317	618	403.309	145.08	86.3377	31.3896	0.363568	1.4597	0.00017596	0.015772	TRUE
GSMUA_Achr1G06140_001	chr1	4944737	4949750	3045	66.875	183.168	70.6222	195.23	2.76443	-1.467	5.4551e-06	0.00073883	TRUE
GSMUA_Achr1G07240_001	chr1	5694719	5695613	895	297.597	60.5129	92.3108	18.9479	0.205262	2.2845	1.1128e-08	2.32e-06	TRUE
GSMUA_Achr1G08710_001	chr1	6621961	6624000	1728	49.5135	1.86069	29.6526	1.12347	0.0378876	4.7221	1.1263e-08	2.3221e-06	TRUE
GSMUA_Achr1G08716_001	chr1	6624269	6625480	1212	126.889	4.10979	53.3333	1.74387	0.0326975	4.9347	2.6897e-10	6.9315e-08	TRUE
GSMUA_Achr1G09750_001	chr1	7424216	7425701	1252	236.336	14.9825	102.58	6.56884	0.0640365	3.965	6.6449e-18	5.8713e-15	TRUE
GSMUA_Achr1G10150_001	chr1	7678884	7680444	691	207.663	613.856	49.6645	148.476	2.98958	-1.5799	2.7094e-06	0.00039585	TRUE
GSMUA_Achr1G11430_001	chr1	8776164	8777026	773	344.421	119.372	92.3114	32.2993	0.349895	1.515	4.8048e-05	0.0049256	TRUE
GSMUA_Achr1G20910_001	chr1	15715308	15715915	608	345.445	73.2126	72.7159	15.5775	0.214224	2.2228	1.1442e-06	0.00018303	TRUE
GSMUA_Achr1G22700_001	chr1	17097590	17098347	657	1368	454.08	311.297	104.46	0.335564	1.5753	7.6955e-08	1.3999e-05	TRUE
GSMUA_Achr1G23190_001	chr1	17426176	17428275	2010	24.9578	92.5369	17.3935	65.1017	3.74287	-1.9041	4.4623e-05	0.0046256	TRUE
GSMUA_Achr1G23790_001	chr1	18220751	18221908	1158	113.728	14.156	45.5782	5.73467	0.12582	2.9906	0.00012535	0.011687	TRUE
GSMUA_Achr1G24700_001	chr1	19160489	19161136	648	176.493	7.68683	39.6062	1.74387	0.0440302	4.5054	3.3823e-10	8.5971e-08	TRUE
GSMUA_Achr1G26160_001	chr1	21282514	21282924	342	814.232	10.2297	96.5019	1.2199	0.0126412	6.3057	1.4249e-25	2.9376e-22	TRUE
GSMUA_Achr1G27980_001	chr1	26739743	26741092	1172	158.255	31.4988	64.2291	12.9239	0.201216	2.3132	6.6919e-07	0.00011186	TRUE
GSMUA_Achr2G02570_001	chr2	8367836	8368703	868	227.642	27.3492	68.4202	8.31271	0.121495	3.041	5.3605e-10	1.259e-07	TRUE
GSMUA_Achr2G03260_001	chr2	8940323	8941175	688	365.83	137.97	87.1758	33.2299	0.381183	1.3914	0.0003128	0.026502	TRUE
GSMUA_Achr2G05120_001	chr2	10341727	10343136	933	431.068	35.7824	139.356	11.6831	0.0838362	3.5763	4.7389e-19	4.885e-16	TRUE
GSMUA_Achr2G06930_001	chr2	11594530	11597420	1238	159.516	442.476	68.4208	191.742	2.80239	-1.4867	3.1529e-06	0.00045001	TRUE
GSMUA_Achr2G07300_001	chr2	11835193	11837658	1293	746.961	171.653	334.665	77.7445	0.232305	2.1059	1.4657e-12	5.5504e-10	TRUE
GSMUA_Achr2G07910_001	chr2	12139288	12140306	456	124.247	999.951	19.5932	159.573	8.14431	-3.0258	4.816e-15	2.7079e-12	TRUE
GSMUA_Achr2G08560_001	chr2	12516256	12517908	1374	147.52	15.3256	70.2017	7.3612	0.104858	3.2535	2.0896e-11	6.2537e-09	TRUE
GSMUA_Achr2G13410_001	chr2	15558515	15559420	906	301.025	7.75955	94.5111	2.4607	0.0260361	5.2633	5.0544e-22	8.5258e-19	TRUE
GSMUA_Achr2G13670_001	chr2	15713657	15714466	640	403.733	128.665	89.4807	28.8325	0.32222	1.6339	3.3046e-05	0.0035858	TRUE
GSMUA_Achr2G13700_001	chr2	15724676	15728323	2697	81.811	11.4087	76.4894	10.7734	0.140848	2.8278	4.4511e-10	1.0867e-07	TRUE
GSMUA_Achr2G13780_001	chr2	15799817	15802088	1982	63.2761	18.6426	43.4838	12.9448	0.297693	1.7481	0.00058279	0.045246	TRUE
GSMUA_Achr2G14250_001	chr2	16074509	16077388	1293	25.8895	107.157	11.631	48.4972	4.16966	-2.0599	0.00015691	0.014413	TRUE
GSMUA_Achr2G15240_001	chr2	16605264	16606027	764	1052.99	81.7035	278.712	21.857	0.0784215	3.6726	5.3431e-27	1.6031e-23	TRUE
GSMUA_Achr2G17220_001	chr2	17835083	17835678	596	76.1503	2.96274	15.7168	0.620403	0.039474	4.663	6.1082e-05	0.0061264	TRUE
GSMUA_Achr2G17260_001	chr2	17867709	17871221	2188	33.4194	4.02008	25.3569	3.08111	0.12151	3.0409	3.4457e-05	0.0036957	TRUE
GSMUA_Achr2G19080_001	chr2	19266923	19267524	602	212.391	42.7827	44.3219	9.00864	0.203255	2.2986	1.006e-05	0.0012785	TRUE
GSMUA_Achr2G21310_001	chr2	20844976	20845323	348	106.898	424.138	12.8878	51.6538	4.00796	-2.0029	9.5307e-05	0.0092106	TRUE
GSMUA_Achr2G22290_001	chr2	21406177	21406922	746	217.853	21.5943	56.2658	5.63824	0.100207	3.3189	2.2414e-09	4.951e-07	TRUE
GSMUA_Achr2G22400_001	chr2	21494639	21500139	1300	75.8743	9.91855	34.1578	4.51477	0.132174	2.9195	5.2165e-06	0.00072234	TRUE
GSMUA_Achr3G01650_001	chr3	1111536	1113206	1671	331.391	18.3939	191.85	10.7525	0.0560463	4.1572	6.0476e-27	1.6031e-23	TRUE
GSMUA_Achr3G03820_001	chr3	2478553	2479823	1271	81.1144	312.355	35.7298	138.986	3.8899	-1.9597	6.3613e-08	1.1923e-05	TRUE
GSMUA_Achr3G04360_001	chr3	2815616	2816728	753	2.82369	110.73	0.733406	29.1555	39.7536	-5.313	1.1616e-05	0.0014434	TRUE
GSMUA_Achr3G05220_001	chr3	3386844	3387772	789	78.5339	0	21.4799	0	0	Inf	1.6912e-08	3.3743e-06	TRUE
GSMUA_Achr3G06040_001	chr3	4079054	4079914	637	50.7196	198.158	11.2116	44.1753	3.94013	-1.9782	0.00036891	0.030423	TRUE
GSMUA_Achr3G08470_001	chr3	6039110	6040505	1396	120.299	23.9147	58.1519	11.6831	0.200907	2.3154	1.4505e-06	0.00022617	TRUE
GSMUA_Achr3G11070_001	chr3	8213227	8213944	718	2592.58	148.934	645.128	37.4345	0.0580265	4.1071	1.7336e-41	3.2167e-37	TRUE
GSMUA_Achr3G16560_001	chr3	17901205	17909877	3759	22.506	62.9004	29.3386	82.7751	2.82138	-1.4964	0.0002525	0.021791	TRUE
GSMUA_Achr3G16870_001	chr3	18089528	18090174	647	282.394	4.53166	63.2864	1.02704	0.0162284	5.9453	1.0703e-17	8.6346e-15	TRUE
GSMUA_Achr3G23710_001	chr3	24470514	24471439	609	199.66	4.81442	42.1211	1.02704	0.0243829	5.358	3.8046e-12	1.2385e-09	TRUE
GSMUA_Achr3G25160_001	chr3	25443739	25447995	2139	22.3091	0.545202	16.5554	0.406632	0.0245618	5.3474	2.102e-05	0.0023928	TRUE
GSMUA_Achr3G25420_001	chr3	25629934	25631816	1598	13.4354	60.7044	7.43933	33.9677	4.56596	-2.1909	0.00044484	0.036044	TRUE
GSMUA_Achr3G26020_001	chr3	26014321	26016555	977	627.709	146.624	212.492	50.1447	0.235983	2.0832	6.6911e-11	1.853e-08	TRUE
GSMUA_Achr3G27970_001	chr3	27383499	27383994	496	299.359	49.5746	51.4466	8.602	0.167203	2.5803	4.322e-07	7.3573e-05	TRUE
GSMUA_Achr3G29120_001	chr3	28400432	28400901	390	98.3776	0	13.3072	0	0	Inf	1.2326e-05	0.0015046	TRUE
GSMUA_Achr3G31260_001	chr3	29650421	29650687	267	1827.12	6673.16	169.115	623.364	3.68604	-1.8821	7.9408e-11	2.1668e-08	TRUE
GSMUA_Achr4G00200_001	chr4	193350	195464	2115	130.204	10.3737	95.4544	7.6714	0.0803671	3.6373	6.7086e-16	4.0154e-13	TRUE
GSMUA_Achr4G02390_001	chr4	2120662	2122036	1079	83.2361	1.0808	31.1194	0.406632	0.0130668	6.2579	1.4655e-10	3.8846e-08	TRUE
GSMUA_Achr4G07730_001	chr4	5769542	5770375	685	68.4266	5.98273	16.2408	1.43367	0.0882758	3.5018	0.00027516	0.02342	TRUE
GSMUA_Achr4G10972_001	chr4	7923053	7923662	610	3750.99	11197	792.972	2389.49	3.01334	-1.5914	1.0128e-07	1.8246e-05	TRUE
GSMUA_Achr4G11100_001	chr4	7979638	7980209	572	606.31	1409.86	120.182	282.193	2.34805	-1.2315	2.6765e-05	0.0029917	TRUE
GSMUA_Achr4G11450_001	chr4	8247332	8248327	996	386.403	57.9224	133.384	20.1887	0.151357	2.724	3.2559e-13	1.2854e-10	TRUE
GSMUA_Achr4G14500_001	chr4	10853179	10854045	867	11.5243	106.354	3.45765	32.2575	9.32931	-3.2218	1.4156e-05	0.0017056	TRUE
GSMUA_Achr4G16700_001	chr4	15223194	15224315	1122	172.888	58.7523	67.1628	23.0769	0.343597	1.5412	0.00033106	0.027922	TRUE
GSMUA_Achr4G17770_001	chr4	18022579	18023711	933	76.0937	12.5347	24.6235	4.08723	0.165989	2.5908	0.00015158	0.013993	TRUE
GSMUA_Achr4G20150_001	chr11	20875637	24068323	535	308.313	50.3821	57.2103	9.43618	0.164938	2.6	6.2014e-05	0.0061864	TRUE
GSMUA_Achr4G20610_001	chr4	21191835	21192423	589	70.9215	0	14.4593	0	0	Inf	6.5415e-06	0.00087154	TRUE
GSMUA_Achr4G21030_001	chr4	21559883	21560990	835	52.5736	361.511	15.1927	105.701	6.95734	-2.7985	6.0696e-11	1.7326e-08	TRUE
GSMUA_Achr4G23560_001	chr4	23598096	23605690	3101	37.8033	128.03	40.6549	138.915	3.41693	-1.7727	1.0246e-06	0.00016531	TRUE
GSMUA_Achr4G26750_001	chr4	25904988	25907294	1787	90.8192	25.5806	56.2669	16.005	0.284448	1.8138	7.3402e-05	0.0072062	TRUE
GSMUA_Achr4G28700_001	chr4	27034155	27037098	2755	75.2666	26.6849	71.879	25.7305	0.357969	1.4821	0.00024137	0.021116	TRUE
GSMUA_Achr4G29160_001	chr4	27253778	27254800	954	68.8559	4.59272	22.7367	1.5301	0.0672963	3.8933	5.0123e-06	0.00069927	TRUE
GSMUA_Achr4G30280_001	chr4	27957097	27959652	2241	110.65	3.38988	85.919	2.65356	0.0308845	5.017	3.5575e-20	5.0777e-17	TRUE
GSMUA_Achr4G30670_001	chr4	28159531	28160834	1104	29.3666	120.19	11.211	46.4431	4.14262	-2.0505	0.00010117	0.0097262	TRUE
GSMUA_Achr4G30690_001	chr4	28175071	28177870	1055	284.497	38.5767	104.047	14.2402	0.136864	2.8692	1.775e-12	6.4422e-10	TRUE
GSMUA_Achr4G32370_001	chr4	29171657	29173389	1664	68.1537	19.3424	39.2922	11.2556	0.286458	1.8036	0.0005141	0.040592	TRUE
GSMUA_Achr4G33270_001	chr4	29740405	29741634	801	162.819	2.20449	45.1594	0.620403	0.0137381	6.1857	1.1052e-13	4.5571e-11	TRUE
GSMUA_Achr5G01410_001	chr5	804099	805546	1448	75.8252	10.5155	38.0347	5.32804	0.140083	2.8356	2.1613e-06	0.00032342	TRUE
GSMUA_Achr5G01760_001	chr5	1042842	1045294	975	502.548	44.4924	169.742	15.1918	0.0894992	3.482	4.3263e-20	5.7339e-17	TRUE
GSMUA_Achr5G03220_001	chr5	2213109	2214315	1120	50.2002	3.91201	19.4891	1.5301	0.0785106	3.671	3.051e-05	0.0033498	TRUE
GSMUA_Achr5G04650_001	chr5	3421782	3436478	5237	27.1345	66.0066	49.2464	121.002	2.45707	-1.2969	0.00024354	0.021116	TRUE
GSMUA_Achr5G06470_001	chr5	4736685	4741443	2920	11.174	0	11.3163	0	0	Inf	6.7394e-05	0.0066543	TRUE
GSMUA_Achr5G07190_001	chr5	5199428	5203436	1851	57.8223	14.256	37.092	9.24332	0.2492	2.0046	0.00034114	0.028642	TRUE
GSMUA_Achr5G07340_001	chr5	5291704	5293587	1302	108.897	0.678109	49.1417	0.310202	0.00631239	7.3076	6.0588e-16	3.7474e-13	TRUE
GSMUA_Achr5G07510_001	chr5	5400199	5404193	1992	24.9187	0.443222	17.1836	0.310202	0.0180522	5.7917	5.3854e-06	0.00073475	TRUE
GSMUA_Achr5G07590_001	chr5	5446773	5448236	1201	208.222	0	86.7588	0	0	Inf	2.1411e-09	4.7865e-07	TRUE
GSMUA_Achr5G07600_001	chr5	5456834	5458429	1299	116.348	10.5804	52.39	4.80406	0.0916982	3.447	3.8716e-10	9.5783e-08	TRUE
GSMUA_Achr5G08730_001	chr2	6325535	16179995	480	458.145	23.843	76.1742	4.01171	0.052665	4.247	2.0401e-15	1.183e-12	TRUE
GSMUA_Achr5G09420_001	chr5	6785109	6785899	719	417.051	1031.06	103.729	259.385	2.5006	-1.3223	0.00034974	0.029101	TRUE
GSMUA_Achr5G11190_001	chr5	8050553	8051207	655	218.733	33.1146	49.6657	7.59588	0.15294	2.709	3.0221e-07	5.1921e-05	TRUE
GSMUA_Achr5G11970_001	chr5	8684444	8685307	864	58.0617	5.43724	17.3935	1.64744	0.0947156	3.4003	0.00025883	0.022234	TRUE
GSMUA_Achr5G12160_001	chr5	8774160	8775786	1501	43.124	0	22.4227	0	0	Inf	9.5879e-09	2.0216e-06	TRUE
GSMUA_Achr5G15820_001	chr5	12318051	12322360	1495	99.2439	251.067	51.4472	131.411	2.55428	-1.3529	0.00010899	0.010266	TRUE
GSMUA_Achr5G21050_001	chr5	22938677	22939971	1229	100.667	2.38566	42.8545	1.02704	0.0239656	5.3829	2.4617e-12	8.5913e-10	TRUE
GSMUA_Achr5G21240_001	chr5	23252421	23256707	2359	29.4654	1.1228	24.0994	0.930605	0.0386152	4.6947	4.4932e-07	7.5791e-05	TRUE
GSMUA_Achr5G21880_001	chr5	24028950	24030181	1067	139.053	0	51.4472	0	0	Inf	9.5683e-17	6.5755e-14	TRUE
GSMUA_Achr5G22180_001	chr5	24306728	24308482	1389	841.523	6.74048	405.397	3.27397	0.00807596	6.9522	9.8783e-15	5.2369e-12	TRUE
GSMUA_Achr5G26360_001	chr5	27195430	27196009	580	79.7114	3.04447	16.0314	0.620403	0.0386992	4.6916	3.8743e-05	0.0040614	TRUE
GSMUA_Achr5G27160_001	chr5	27729428	27736400	2973	0	11.728	0	12.2071	Inf	#NAME?	0.00059447	0.04596	TRUE
GSMUA_Achr6G01040_001	chr6	681578	682574	997	68.2269	2.9408	23.5754	1.02704	0.0435638	4.5207	6.9826e-07	0.00011568	TRUE
GSMUA_Achr6G03290_001	chr6	2247449	2250881	1910	32.4415	4.58791	21.4799	3.0602	0.142468	2.8113	0.0001732	0.0156	TRUE
GSMUA_Achr6G05710_001	chr6	3852604	3854034	1274	152.084	4.82516	67.1639	2.1505	0.0320187	4.9649	1.0551e-16	6.9917e-14	TRUE
GSMUA_Achr6G06682_001	chr6	34650099	34650369	270	344.833	1183.11	32.2722	111.771	3.4634	-1.7922	3.1186e-06	0.00044857	TRUE
GSMUA_Achr6G07480_001	chr6	5077521	5079196	1319	91.2158	0.884144	41.7024	0.406632	0.00975082	6.6803	8.1867e-14	3.4524e-11	TRUE
GSMUA_Achr6G09160_001	chr6	6135030	6135860	831	34.9161	0	10.0589	0	0	Inf	0.00020967	0.018438	TRUE
GSMUA_Achr6G10300_001	chr6	6881454	6882619	1166	322.045	34.6047	130.136	14.102	0.108363	3.2061	1.5933e-16	1.0194e-13	TRUE
GSMUA_Achr6G10590_001	chr6	7046518	7051988	2443	32.1954	108.008	27.2424	92.3414	3.38961	-1.7611	1.1584e-05	0.0014434	TRUE
GSMUA_Achr6G12910_001	chr6	8622468	8623805	1159	32.6489	0	13.0972	0	0	Inf	2.0222e-05	0.0023161	TRUE
GSMUA_Achr6G13020_001	chr6	8733188	8733889	702	604.09	20.8831	147.006	5.13518	0.0349317	4.8393	4.1707e-27	1.5477e-23	TRUE
GSMUA_Achr6G14410_001	chr6	9513192	9513485	294	138.821	0	14.1453	0	0	Inf	6.8512e-06	0.00088898	TRUE
GSMUA_Achr6G14530_001	chr6	9634276	9635880	1359	66.0867	10.763	31.1194	5.11427	0.164343	2.6052	3.3436e-05	0.003607	TRUE
GSMUA_Achr6G14750_001	chr6	9773303	9775367	1150	35.4898	0	14.1453	0	0	Inf	6.8512e-06	0.00088898	TRUE
GSMUA_Achr6G15760_001	chr6	10547740	10548408	669	526.5	78.4146	122.068	18.3693	0.150484	2.7323	1.8054e-12	6.4422e-10	TRUE
GSMUA_Achr6G15840_001	chr6	10586828	10588187	1261	165.709	3.24993	72.4025	1.43367	0.0198014	5.6583	3.3092e-19	3.8377e-16	TRUE
GSMUA_Achr6G16830_001	chr6	11230717	11232405	1689	247.813	68.8361	145.014	40.6876	0.280576	1.8335	7.6561e-08	1.3999e-05	TRUE
GSMUA_Achr6G17230_001	chr6	11589820	11591547	1654	92.7972	2.66898	53.1222	1.55101	0.029197	5.098	1.682e-07	2.9723e-05	TRUE
GSMUA_Achr6G18950_001	chr6	13143050	13144292	273	501.845	104.165	47.4649	9.96015	0.209842	2.2526	1.4845e-05	0.0017657	TRUE
GSMUA_Achr6G18960_001	chr6	13144295	13154986	767	1352.07	286.158	359.287	76.8476	0.213889	2.2251	4.2473e-14	2.0124e-11	TRUE
GSMUA_Achr6G19450_001	chr6	13756947	13757967	913	59.9535	2.90109	18.965	0.930605	0.0490695	4.349	1.7783e-05	0.0020495	TRUE
GSMUA_Achr6G21800_001	chr6	18424267	18427938	3672	36.7007	4.13765	46.7321	5.30713	0.113565	3.1384	7.0113e-08	1.301e-05	TRUE
GSMUA_Achr6G23230_001	chr6	23279568	23280532	965	41.9622	3.33189	14.0406	1.12347	0.0800157	3.6436	0.00045162	0.036434	TRUE
GSMUA_Achr6G25670_001	chr6	26728664	26729950	1287	1264.79	103.786	563.92	46.7533	0.0829077	3.5924	4.2339e-33	3.928e-29	TRUE
GSMUA_Achr6G28040_001	chr6	28496103	28498067	1618	83.3607	24.9784	46.7315	14.1438	0.302661	1.7242	0.00041047	0.0337	TRUE
GSMUA_Achr6G31140_001	chr6	31030852	31031970	1026	153.43	22.0009	54.4843	7.90608	0.145107	2.7848	0.00010556	0.010044	TRUE
GSMUA_Achr6G32080_001	chr6	31615018	31615721	704	160.796	7.47778	39.1869	1.8403	0.0469621	4.4124	2.6962e-09	5.8856e-07	TRUE
GSMUA_Achr6G32330_001	chr6	31765624	31766950	1146	72.0646	5.61129	28.6046	2.24693	0.0785515	3.6702	7.3779e-07	0.00012115	TRUE
GSMUA_Achr6G32740_001	chr6	31998429	32000170	1742	56.2554	8.90343	33.9484	5.42447	0.159786	2.6458	1.5023e-05	0.0017755	TRUE
GSMUA_Achr6G32910_001	chr6	32109776	32112024	1904	627.937	61.3607	414.404	40.8804	0.0986487	3.3416	7.5595e-28	3.5067e-24	TRUE
GSMUA_Achr6G33100_001	chr6	32266629	32269856	1543	52.7668	4.18896	28.1852	2.26784	0.0804621	3.6355	2.5986e-06	0.00038268	TRUE
GSMUA_Achr6G33320_001	chr6	32430535	32433239	984	494.702	197.574	168.695	68.0237	0.403235	1.3103	2.7834e-05	0.0030925	TRUE
GSMUA_Achr6G35120_001	chr8	5499021	33446040	471	1825.57	768.404	297.993	126.724	0.425258	1.2336	1.6097e-05	0.0018904	TRUE
GSMUA_Achr6G36680_001	chr6	34649235	34649995	762	495.851	1254.53	130.975	334.48	2.55377	-1.3526	2.9987e-06	0.00043469	TRUE
GSMUA_Achr6G36960_001	chr1	13244854	34846046	741	155.485	5.14829	39.9209	1.33724	0.0334972	4.8998	6.2299e-11	1.7514e-08	TRUE
GSMUA_Achr7G00180_001	chr7	183999	185479	1175	1680.04	262.662	683.361	107.994	0.158034	2.6617	1.9972e-06	0.00030128	TRUE
GSMUA_Achr7G01430_001	chr7	1145623	1146356	734	204.753	60.3038	52.0753	15.502	0.297684	1.7481	0.00024267	0.021116	TRUE
GSMUA_Achr7G03640_001	chr7	2883378	2884556	1068	150.269	5.75585	55.6382	2.1505	0.0386515	4.6933	6.0108e-14	2.7202e-11	TRUE
GSMUA_Achr7G05200_001	chr7	3897004	3898522	1280	23.1679	0	10.2683	0	0	Inf	0.00020291	0.017929	TRUE
GSMUA_Achr7G05410_001	chr7	4011245	4012090	747	143.984	6.28886	37.3019	1.64744	0.044165	4.501	2.7125e-08	5.2428e-06	TRUE
GSMUA_Achr7G05900_001	chr7	4373251	4374267	921	1227.6	5.06487	392.089	1.62653	0.00414837	7.9132	1.3238e-19	1.6375e-16	TRUE
GSMUA_Achr7G06910_001	chr7	5067600	5068515	916	2156.87	71.3466	684.948	22.8841	0.03341	4.9036	6.9222e-26	1.6055e-22	TRUE
GSMUA_Achr7G08410_001	chr7	6278452	6280340	1526	94.0956	7.27083	49.7704	3.87346	0.0778266	3.6836	1.2839e-10	3.4525e-08	TRUE
GSMUA_Achr7G08810_001	chr7	7180380	7183194	2547	20.1981	2.41353	17.8123	2.1505	0.120731	3.0501	0.00050515	0.040056	TRUE
GSMUA_Achr7G10150_001	chr7	8230018	8232992	906	123.762	10.9957	38.8734	3.48774	0.0897204	3.4784	4.3187e-08	8.1769e-06	TRUE
GSMUA_Achr7G10990_001	chr7	8824248	8824688	441	93.9976	6.64848	14.3546	1.02704	0.0715473	3.805	0.00044477	0.036044	TRUE
GSMUA_Achr7G11200_001	chr7	8932244	8935943	1960	176.348	51.4053	119.763	35.2631	0.294441	1.7639	7.7981e-07	0.00012692	TRUE
GSMUA_Achr7G12120_001	chr7	9627585	9628818	1133	1282.88	363.605	503.355	144.146	0.286371	1.804	1.9157e-10	5.0066e-08	TRUE
GSMUA_Achr7G12260_001	chr7	9825289	9827871	1280	53.1423	9.16244	23.5754	4.10814	0.174255	2.5207	0.0004824	0.038581	TRUE
GSMUA_Achr7G13610_001	chr7	10946590	10947943	1141	67.8126	6.68691	26.8237	2.67447	0.0997056	3.3262	8.3408e-06	0.0010673	TRUE
GSMUA_Achr7G13960_001	chr7	11187155	11187782	628	107.297	396.424	23.366	87.1307	3.72895	-1.8988	6.5759e-06	0.00087154	TRUE
GSMUA_Achr7G14140_001	chr7	11295612	11297600	1770	78.6045	4.15055	48.1983	2.57804	0.0534882	4.2246	5.713e-11	1.6563e-08	TRUE
GSMUA_Achr7G21070_001	chr7	23962026	23966140	3230	152.485	11.6047	170.686	13.1168	0.0768475	3.7019	3.5012e-22	6.4965e-19	TRUE
GSMUA_Achr7G21780_001	chr7	24464178	24465453	1070	198.56	12.8757	73.6605	4.82497	0.0655029	3.9323	2.5769e-14	1.2923e-11	TRUE
GSMUA_Achr7G22100_001	chr7	24666476	24667758	1104	29.6563	217.911	11.3157	84.2297	7.44359	-2.896	5.1293e-10	1.236e-07	TRUE
GSMUA_Achr7G22130_001	chr7	24687902	24690206	2122	225.082	0.416069	165.658	0.310202	0.00187254	9.0608	2.8921e-14	1.4122e-11	TRUE
GSMUA_Achr7G22310_001	chr7	24826923	24827791	764	104.477	11.1422	27.6618	2.98468	0.107899	3.2122	1.1265e-05	0.001422	TRUE
GSMUA_Achr7G24010_001	chr7	26041663	26046174	1574	84.7465	0.740906	46.2075	0.406632	0.00880013	6.8283	5.275e-15	2.8788e-12	TRUE
GSMUA_Achr7G24630_001	chr7	26561724	26564482	2759	57.6299	145.699	55.1142	140.729	2.55341	-1.3524	7.4763e-05	0.0073012	TRUE
GSMUA_Achr7G26200_001	chr7	27563932	27566559	1832	90.6736	7.82947	57.6296	5.01784	0.0870704	3.5217	0.00010556	0.010044	TRUE
GSMUA_Achr7G26580_001	chr7	27837827	27838318	393	1106.93	34.3352	150.778	4.72854	0.031361	4.9949	3.7011e-28	2.2891e-24	TRUE
GSMUA_Achr7G26970_001	chr7	28147524	28149122	1458	85.5786	3.00511	43.2744	1.5301	0.035358	4.8218	8.5427e-09	1.8431e-06	TRUE
GSMUA_Achr7G27650_001	chr7	28599128	28599999	698	1014.11	423.471	245.395	103.467	0.421634	1.2459	1.7432e-05	0.002029	TRUE
GSMUA_Achr8G03020_001	chr8	2080731	2081666	936	88.4545	10.0027	28.7098	3.27397	0.114036	3.1324	5.3447e-06	0.0007346	TRUE
GSMUA_Achr8G03610_001	chr8	2471183	2472051	869	140.291	4.71596	42.2258	1.43367	0.0339524	4.8803	1.7119e-11	5.2072e-09	TRUE
GSMUA_Achr8G04940_001	chr8	3264288	3266015	1665	43.0241	5.98326	24.8329	3.48774	0.140449	2.8319	8.8855e-05	0.008632	TRUE
GSMUA_Achr8G05900_001	chr8	3829659	3830783	927	56.0644	6.32574	18.0222	2.05407	0.113974	3.1332	0.00034549	0.028876	TRUE
GSMUA_Achr8G06200_001	chr6	4033436	12828689	769	1394.85	585.238	371.652	157.477	0.423721	1.2388	5.7733e-06	0.00077626	TRUE
GSMUA_Achr8G06850_001	chr8	4460910	4461786	802	225.306	31.3661	62.5524	8.79486	0.1406	2.8303	1.3858e-06	0.00021791	TRUE
GSMUA_Achr8G06870_001	chr8	4472928	4473758	831	361.819	3.18736	104.256	0.930605	0.00892611	6.8078	5.4621e-18	5.0675e-15	TRUE
GSMUA_Achr8G07360_001	chr8	4865321	4866251	655	116.347	15.6419	26.4044	3.58417	0.135742	2.8811	4.3194e-05	0.0045026	TRUE
GSMUA_Achr8G09020_001	chr8	6140498	6143367	612	246.431	64.0782	52.2853	13.7163	0.262335	1.9305	3.4843e-05	0.0037155	TRUE
GSMUA_Achr8G11980_001	chr8	8692625	8693522	898	28.6439	0	8.90614	0	0	Inf	0.00064856	0.049522	TRUE
GSMUA_Achr8G21550_001	chr8	26409122	26411360	2239	282.872	50.9147	219.513	39.9161	0.181839	2.4593	4.3382e-14	2.0124e-11	TRUE
GSMUA_Achr8G22080_001	chr8	26772487	26773510	1024	288.755	122.959	102.474	44.058	0.429941	1.2178	0.00054337	0.042541	TRUE
GSMUA_Achr8G25220_001	chr8	29114006	29115668	1447	63.758	0	31.9575	0	0	Inf	7.0894e-12	2.2295e-09	TRUE
GSMUA_Achr8G25980_001	chr8	29701236	29702860	1481	235.176	97.0197	120.706	50.2539	0.416333	1.2642	0.00014685	0.013624	TRUE
GSMUA_Achr8G27070_001	chr8	30359124	30361318	1897	7.34014	40.7826	4.81977	27.0886	5.62031	-2.4907	0.00051754	0.040691	TRUE
GSMUA_Achr8G30530_001	chr8	32558124	32559507	1237	20.0185	125.031	8.59207	54.1355	6.30063	-2.6555	1.5313e-06	0.00023677	TRUE
GSMUA_Achr8G32370_001	chr8	33792754	33793986	1233	186.366	39.9384	79.6324	17.2458	0.216568	2.2071	2.0488e-07	3.5863e-05	TRUE
GSMUA_Achr8G33590_001	chr8	34598151	34599017	750	69.2956	0	18.0222	0	0	Inf	2.5393e-07	4.4034e-05	TRUE
GSMUA_Achr9G01100_001	chr9	854172	858538	1946	68.3819	16.1027	46.1028	10.9663	0.237866	2.0718	4.6914e-05	0.0048361	TRUE
GSMUA_Achr9G01390_001	chr9	1065056	1065913	858	9.16706	104.79	2.72424	31.4652	11.55	-3.5298	6.6458e-06	0.00087456	TRUE
GSMUA_Achr9G01670_001	chr9	1306678	1309170	1515	52.1275	147.37	27.3471	78.1639	2.85821	-1.5151	0.00020191	0.017925	TRUE
GSMUA_Achr9G03090_001	chr9	2197708	2202676	2514	21.9828	0.463877	19.175	0.406632	0.0212064	5.5594	3.6396e-05	0.0038371	TRUE
GSMUA_Achr9G04780_001	chr9	3116668	3118101	1194	157.547	4.40901	65.2789	1.8403	0.0281913	5.1486	6.7422e-05	0.0066543	TRUE
GSMUA_Achr9G07530_001	chr9	4831711	4833443	1571	193.149	13.4038	105.199	7.3612	0.0699739	3.837	3.6201e-17	2.7988e-14	TRUE
GSMUA_Achr9G07610_001	chr9	4860250	4861585	1336	266.18	0	123.327	0	0	Inf	6.0489e-17	4.3168e-14	TRUE
GSMUA_Achr9G07990_001	chr9	5113642	5114307	666	285.668	66.0356	65.9059	15.4055	0.23375	2.097	3.911e-06	0.00054976	TRUE
GSMUA_Achr9G08750_001	chr9	5638998	5640625	1403	239.09	19.8413	116.2	9.74638	0.0838761	3.5756	5.7121e-17	4.2395e-14	TRUE
GSMUA_Achr9G09130_001	chr9	5904745	5921139	2486	111.674	230.091	96.1873	200.277	2.08215	-1.0581	0.00046846	0.037629	TRUE
GSMUA_Achr9G11480_001	chr9	7452511	7453433	923	135.183	20.901	43.2744	6.74079	0.155768	2.6825	3.2061e-05	0.0034993	TRUE
GSMUA_Achr9G11620_001	chr9	7551867	7552743	797	603.171	242.426	166.599	67.5961	0.40574	1.3014	3.0293e-05	0.0033457	TRUE
GSMUA_Achr9G12070_001	chr9	7836644	7842970	1563	120.353	1.87587	65.2789	1.02704	0.015733	5.9901	2.217e-05	0.0025083	TRUE
GSMUA_Achr9G12270_001	chr9	8005992	8006682	691	239.334	14.007	57.3144	3.39131	0.0591702	4.079	2.5813e-12	8.5913e-10	TRUE
GSMUA_Achr9G13120_001	chr9	8492085	8493105	1021	123.57	4.60115	43.6926	1.64744	0.0377052	4.7291	2.874e-11	8.4646e-09	TRUE
GSMUA_Achr9G13820_001	chr9	8955780	8957002	1039	144.431	3.36724	52.0765	1.2199	0.0234251	5.4158	5.5053e-05	0.0055517	TRUE
GSMUA_Achr9G14370_001	chr9	9342283	9343824	1156	71.6206	11.6442	28.7098	4.70763	0.163973	2.6085	5.4723e-05	0.0055486	TRUE
GSMUA_Achr9G17060_001	chr9	11600969	11604232	3264	19.4393	2.51113	22.0039	2.86733	0.13031	2.94	0.00011984	0.011231	TRUE
GSMUA_Achr9G17080_001	chr5	10022012	11616137	1147	303.281	92.983	120.602	37.3381	0.309598	1.6915	1.603e-06	0.00024582	TRUE
GSMUA_Achr9G19860_001	chr9	22551840	22552307	468	354.058	20.6813	57.4191	3.39131	0.0590624	4.0816	2.5746e-12	8.5913e-10	TRUE
GSMUA_Achr9G20310_001	chr9	24214329	24215516	1188	65.2244	203.723	26.8231	84.7327	3.15895	-1.6594	3.6052e-05	0.0038225	TRUE
GSMUA_Achr9G20550_001	chr9	24600436	24602466	1771	299.399	3.96959	183.89	2.4607	0.0133814	6.2236	1.6245e-13	6.5527e-11	TRUE
GSMUA_Achr9G21690_001	chr9	26835087	26835700	614	951.008	65.8764	202.435	14.1647	0.0699717	3.8371	4.553e-19	4.885e-16	TRUE
GSMUA_Achr9G25940_001	chr9	30419059	30421639	1481	93.7274	27.4803	48.0936	14.2402	0.296094	1.7559	0.00027028	0.023111	TRUE
GSMUA_Achr9G26190_001	chr9	30691241	30692120	662	83.6513	4.00105	19.1744	0.930605	0.0485337	4.3649	1.7496e-05	0.002029	TRUE
GSMUA_Achr9G26580_001	chr9	30971150	30972088	831	113.579	3.52826	32.6909	1.02704	0.0314165	4.9923	1.8171e-09	4.1118e-07	TRUE
GSMUA_Achr9G28820_001	chr9	32677125	32679340	1892	62.636	5.2654	41.0736	3.48774	0.0849143	3.5578	1.4378e-08	2.9316e-06	TRUE
GSMUA_Achr9G29680_001	chr9	33278791	33279699	909	143.35	2.25422	45.16	0.716834	0.0158732	5.9773	7.4593e-14	3.2188e-11	TRUE
GSMUA_Achr9G29700_001	chr9	33284549	33285502	759	333.84	15.0351	87.8051	3.9908	0.0454506	4.4596	2.2663e-18	2.2132e-15	TRUE
GSMUA_Achr9G30820_001	chr9	33958017	33959149	1133	55.8186	6.73412	21.8986	2.67447	0.12213	3.0335	0.00017306	0.0156	TRUE
Achr8G31213	chr8	32960911	32961625	540	0	2.1596	0	0.406632	Inf	#NAME?	1	1	FALSE
GSMUA_Achr10G00010_001	chr10	12994	13801	414	0	2.1326	0	0.310202	Inf	#NAME?	1	1	FALSE
GSMUA_Achr10G00020_001	chr10	209469	211703	1932	0	0.456986	0	0.310202	Inf	#NAME?	1	1	FALSE
GSMUA_Achr10G00030_001	chr10	440405	441432	774	2.33389	0	0.628717	0	0	Inf	0.8551	1	FALSE
GSMUA_Achr10G00040_001	chr10	461589	462985	453	0	1.949	0	0.310202	Inf	#NAME?	1	1	FALSE
GSMUA_Achr10G00060_001	chr10	481753	484968	500	7.22572	3.53159	1.25743	0.620403	0.493389	1.0192	0.91421	1	FALSE
GSMUA_Achr10G00070_001	chr10	485915	488369	665	5.43287	6.16266	1.25743	1.43367	1.14015	-0.18923	1	1	FALSE
GSMUA_Achr10G00080_001	chr10	489415	491349	999	3.93661	0	1.36212	0	0	Inf	0.47189	1	FALSE
GSMUA_Achr10G00130_001	chr10	502600	505829	1050	1.72041	0	0.628717	0	0	Inf	0.8551	1	FALSE
GSMUA_Achr10G00150_001	chr10	516312	521537	1175	0	2.4953	0	1.02704	Inf	#NAME?	0.76998	1	FALSE
GSMUA_Achr10G00160_001	chr10	523149	539661	1446	1.47043	0.806491	0.733406	0.406632	0.554443	0.85089	1	1	FALSE
GSMUA_Achr10G00170_001	chr10	546302	546976	675	0	7.79904	0	1.8403	Inf	#NAME?	0.4736	1	FALSE
GSMUA_Achr10G00180_001	chr10	547350	551808	1589	11.4391	12.004	6.28658	6.68618	1.06356	-0.088907	0.93781	1	FALSE
GSMUA_Achr10G00200_001	chr10	559140	560358	1219	0	1.68095	0	0.716834	Inf	#NAME?	0.94334	1	FALSE
GSMUA_Achr10G00210_001	chr10	561222	563940	357	5.06003	9.00636	0.628717	1.12347	1.78692	-0.83747	1	1	FALSE
GSMUA_Achr10G00220_001	chr10	567079	568548	1260	0	2.77663	0	1.2199	Inf	#NAME?	0.74772	1	FALSE
GSMUA_Achr10G00230_001	chr10	606938	609244	1309	1.38001	0.674483	0.628717	0.310202	0.493389	1.0192	1	1	FALSE
GSMUA_Achr10G00240_001	chr10	747814	751960	635	9.03795	19.8596	1.99084	4.41834	2.21934	-1.1501	0.52455	1	FALSE
GSMUA_Achr10G00270_001	chr10	765205	765936	597	12.6391	3.4323	2.61956	0.716834	0.273647	1.8696	0.44144	1	FALSE
GSMUA_Achr10G00290_001	chr10	851603	852867	828	2.56792	2.81687	0.733406	0.813264	1.10889	-0.14911	1	1	FALSE
GSMUA_Achr10G00320_001	chr1	854679	12155297	639	21.2902	28.8603	4.71508	6.4515	1.36827	-0.45235	0.78933	1	FALSE
GSMUA_Achr10G00330_001	chr10	868002	882703	2434	1.61572	2.2928	1.36212	1.95764	1.4372	-0.52326	0.95171	1	FALSE
GSMUA_Achr10G00340_001	chr10	884109	891830	2356	9.11281	4.34865	7.43933	3.58417	0.481786	1.0535	0.34544	1	FALSE
GSMUA_Achr10G00350_001	chr10	894063	897850	1772	1.01943	0	0.628717	0	0	Inf	0.8551	1	FALSE
GSMUA_Achr10G00360_001	chr10	898585	901281	882	4.45881	10.2939	1.36212	3.17754	2.33278	-1.2221	0.62465	1	FALSE
GSMUA_Achr10G00370_001	chr10	902030	904523	1440	746.955	954.56	372.7	480.928	1.29039	-0.36781	0.17514	1	FALSE
GSMUA_Achr10G00380_001	chr10	905367	910033	1490	2.63938	12.9917	1.36212	6.78261	4.97945	-2.316	0.11977	1	FALSE
GSMUA_Achr10G00400_001	chr10	947312	953726	1242	0	1.64983	0	0.716834	Inf	#NAME?	0.94334	1	FALSE
GSMUA_Achr10G00410_001	chr10	971711	974134	1249	9.70201	23.2478	4.19106	10.1739	2.42753	-1.2795	0.18304	1	FALSE
GSMUA_Achr10G00430_001	chr10	995031	996014	906	0	0.974501	0	0.310202	Inf	#NAME?	1	1	FALSE
GSMUA_Achr10G00450_001	chr10	1028675	1032194	1299	3.02746	4.07805	1.36212	1.86121	1.3664	-0.45038	0.96003	1	FALSE
GSMUA_Achr10G00460_001	chr4	1032196	7420934	417	0	2.79661	0	0.406632	Inf	#NAME?	1	1	FALSE
GSMUA_Achr10G00490_001	chr10	1050394	1055097	2030	17.593	14.5665	12.3638	10.3459	0.836788	0.25707	0.79553	1	FALSE
GSMUA_Achr10G00500_001	chr10	1055620	1061832	1080	3.64136	4.8744	1.36212	1.8403	1.35105	-0.43408	1	1	FALSE
GSMUA_Achr10G00530_001	chr10	1120134	1127431	897	4.38425	6.88995	1.36212	2.17141	1.59414	-0.67278	0.86962	1	FALSE
GSMUA_Achr10G00550_001	chr10	1141180	1142029	708	15.7604	2.49406	3.87699	0.620403	0.160022	2.6437	0.25113	1	FALSE
GSMUA_Achr10G00560_001	chr10	1142095	1142423	189	30.3656	12.3406	1.99084	0.813264	0.408503	1.2916	0.64948	1	FALSE
GSMUA_Achr10G00570_001	chr10	1175243	1182487	1738	6.97228	3.02897	4.19106	1.8403	0.439102	1.1874	0.49588	1	FALSE
GSMUA_Achr10G00600_001	chr10	1191470	1195096	456	7.92294	2.55743	1.25743	0.406632	0.323383	1.6287	0.72831	1	FALSE
GSMUA_Achr10G00610_001	chr10	1199114	1200540	528	10.8695	23.2225	1.99084	4.28009	2.14989	-1.1043	0.68689	1	FALSE
GSMUA_Achr10G00620_001	chr10	1200550	1202376	335	58.6966	46.2978	6.81061	5.42447	0.796473	0.3283	0.80718	1	FALSE
GSMUA_Achr10G00650_001	chr10	1216938	1218693	1517	404.688	611.004	212.702	324.54	1.5258	-0.60956	0.023235	0.75562	FALSE
GSMUA_Achr10G00660_001	chr10	1222113	1223619	1243	5.13171	5.65579	2.20022	2.4607	1.11839	-0.16142	1	1	FALSE
GSMUA_Achr10G00670_001	chr10	1225999	1232580	1329	0	1.54182	0	0.716834	Inf	#NAME?	0.94334	1	FALSE
GSMUA_Achr10G00680_001	chr10	1232732	1234329	1320	9.42244	0	4.29575	0	0	Inf	0.14431	1	FALSE
GSMUA_Achr10G00700_001	chr10	1277698	1279024	126	0	39.5323	0	1.74387	Inf	#NAME?	0.48924	1	FALSE
GSMUA_Achr10G00710_001	chr10	1279030	1283892	614	26.1409	18.1781	5.55318	3.91528	0.705052	0.5042	0.83739	1	FALSE
GSMUA_Achr10G00720_001	chr10	1285154	1293888	2440	3.7017	2.04142	3.14358	1.74387	0.554739	0.85012	0.74509	1	FALSE
GSMUA_Achr10G00790_001	chr10	1416063	1418850	829	2.56482	0	0.733406	0	0	Inf	0.85518	1	FALSE
GSMUA_Achr10G00800_001	chr10	1441746	1449784	2972	0	1.28361	0	1.33724	Inf	#NAME?	0.6252	1	FALSE
GSMUA_Achr10G00840_001	chr10	1472512	1474473	1374	169.87	180.293	80.8898	86.6823	1.07161	-0.099778	0.83359	1	FALSE
GSMUA_Achr10G00850_001	chr10	1478453	1484720	1074	0	1.64413	0	0.620403	Inf	#NAME?	0.96612	1	FALSE
GSMUA_Achr10G00870_001	chr10	1485927	1488849	1495	0	1.37062	0	0.716834	Inf	#NAME?	0.94334	1	FALSE
GSMUA_Achr10G00890_001	chr10	1493544	1495988	1519	4.19929	3.27917	2.20022	1.74387	0.792589	0.33535	1	1	FALSE
GSMUA_Achr10G00900_001	chr10	1502679	1506701	2302	4.20146	10.4642	3.35296	8.45096	2.52045	-1.3337	0.40405	1	FALSE
GSMUA_Achr10G00910_001	chr10	1507465	1508235	771	63.137	119.682	16.8695	32.2993	1.91466	-0.93709	0.087012	1	FALSE
GSMUA_Achr10G00920_001	chr10	1547088	1558090	3257	3.16592	7.65685	3.56234	8.74025	2.45352	-1.2949	0.21135	1	FALSE
GSMUA_Achr10G00940_001	chr10	1595423	1596179	594	9.66178	2.97272	1.99084	0.620403	0.311629	1.6821	0.64461	1	FALSE
GSMUA_Achr10G00950_001	chr10	1596762	1599683	504	4.21873	6.3795	0.733406	1.12347	1.53185	-0.61527	1	1	FALSE
GSMUA_Achr10G00960_001	chr10	1623230	1624195	966	25.6344	10.0195	8.59207	3.39131	0.394702	1.3412	0.20622	1	FALSE
GSMUA_Achr10G00970_001	chr10	1649929	1659056	4051	1.41671	1.5874	1.99084	2.24693	1.12864	-0.17458	1	1	FALSE
GSMUA_Achr10G00980_001	chr10	1660113	1665089	1353	13.4344	18.3587	6.28658	8.67752	1.38032	-0.46501	0.76118	1	FALSE
GSMUA_Achr10G00990_001	chr10	1675206	1675676	471	0	4.95196	0	0.813264	Inf	#NAME?	0.92368	1	FALSE
GSMUA_Achr10G01020_001	chr10	1711766	1712995	750	2.40857	2.35439	0.628717	0.620403	0.986777	0.019204	1	1	FALSE
GSMUA_Achr10G01070_001	chr10	1866991	1868400	1194	6.58739	9.82238	2.72424	4.10814	1.50799	-0.59263	0.76809	1	FALSE
GSMUA_Achr10G01080_001	chr10	1907456	1911148	1506	2.61133	3.11937	1.36212	1.64744	1.20946	-0.27437	1	1	FALSE
GSMUA_Achr10G01110_001	chr10	1934654	1935574	921	6.57862	4.75728	2.09553	1.5301	0.730173	0.45369	0.96556	1	FALSE
GSMUA_Achr10G01120_001	chr10	1955583	1959307	690	11.8625	1.27956	2.82893	0.310202	0.109653	3.189	0.29145	1	FALSE
GSMUA_Achr10G01130_001	chr10	1960473	1969163	2586	4.56226	2.93764	4.08637	2.65356	0.64937	0.62289	0.70601	1	FALSE
GSMUA_Achr10G01140_001	chr10	1978893	1982689	1069	15.0145	8.78911	5.55318	3.29488	0.593332	0.75309	0.67309	1	FALSE
GSMUA_Achr10G01160_001	chr10	2065937	2072923	1990	3.04468	2.6454	2.09553	1.8403	0.878203	0.18737	1	1	FALSE
GSMUA_Achr10G01170_001	chr10	2074317	2074547	231	9.2045	3.82207	0.733406	0.310202	0.42296	1.2414	1	1	FALSE
GSMUA_Achr10G01190_001	chr10	2087967	2095268	1740	23.8235	11.7953	14.3546	7.18925	0.500831	0.9976	0.22637	1	FALSE
GSMUA_Achr10G01210_001	chr10	2248870	2251839	718	2.51592	5.3132	0.628717	1.33724	2.12693	-1.0888	0.95308	1	FALSE
GSMUA_Achr10G01220_001	chr10	2251843	2252737	532	0	4.97875	0	0.930605	Inf	#NAME?	0.79441	1	FALSE
GSMUA_Achr10G01230_001	chr10	2252739	2253786	168	0	5.25534	0	0.310202	Inf	#NAME?	1	1	FALSE
GSMUA_Achr10G01260_001	chr10	2525209	2534288	876	64.913	31.7778	19.6984	9.74638	0.494779	1.0151	0.1348	1	FALSE
GSMUA_Achr10G01280_001	chr10	2866326	2872274	969	1.86422	5.43277	0.628717	1.8403	2.92707	-1.5495	0.79773	1	FALSE
GSMUA_Achr10G01330_001	chr10	3158241	3158624	384	9.40849	13.7953	1.25743	1.86121	1.48017	-0.56576	0.98529	1	FALSE
GSMUA_Achr10G01350_001	chr10	3205823	3208575	952	0	2.1524	0	0.716834	Inf	#NAME?	0.94334	1	FALSE
GSMUA_Achr10G01360_001	chr10	3267382	3268266	696	2.59545	2.53706	0.628717	0.620403	0.986777	0.019204	1	1	FALSE
GSMUA_Achr10G01370_001	chr10	3323372	3323544	173	0	5.10346	0	0.310202	Inf	#NAME?	1	1	FALSE
GSMUA_Achr10G01390_001	chr10	3380622	3386947	1031	3.81442	12.7812	1.36212	4.6112	3.38531	-1.7593	0.34512	1	FALSE
GSMUA_Achr10G01400_001	chr10	3402121	3405669	2492	0.724892	2.82109	0.628717	2.4607	3.91385	-1.9686	0.58137	1	FALSE
GSMUA_Achr10G01420_001	chr10	3460482	3462952	1738	3.30213	1.01599	1.99084	0.620403	0.311629	1.6821	0.64461	1	FALSE
GSMUA_Achr10G01430_001	chr10	3469716	3472069	983	0	0.898167	0	0.310202	Inf	#NAME?	1	1	FALSE
GSMUA_Achr10G01440_001	chr10	3474611	3478787	1975	16.8444	24.3265	11.5257	16.8183	1.4592	-0.54518	0.45087	1	FALSE
GSMUA_Achr10G01460_001	chr10	3506638	3508565	1806	8.53315	9.72251	5.3438	6.1413	1.14924	-0.20068	1	1	FALSE
GSMUA_Achr10G01470_001	chr10	3538973	3539335	240	0	8.53785	0	0.716834	Inf	#NAME?	0.94334	1	FALSE
GSMUA_Achr10G01480_001	chr10	3618327	3618703	255	8.33819	31.0316	0.733406	2.7709	3.77813	-1.9177	0.48451	1	FALSE
GSMUA_Achr10G01490_001	chr10	3649423	3649848	426	51.1493	127.134	7.54402	18.9479	2.51164	-1.3286	0.071802	1	FALSE
GSMUA_Achr10G01500_001	chr10	3662943	3669715	861	12.9598	8.86151	3.87699	2.67447	0.689833	0.53568	0.78654	1	FALSE
GSMUA_Achr10G01510_001	chrUn_random	3681554	134267009	410	23.5897	62.8981	3.35296	9.02955	2.69301	-1.4292	0.20462	1	FALSE
GSMUA_Achr10G01520_001	chr10	3688404	3691089	965	2.20336	0	0.733406	0	0	Inf	0.85518	1	FALSE
GSMUA_Achr10G01530_001	chr10	3691757	3691918	162	65.6247	0	3.66703	0	0	Inf	0.36547	1	FALSE
GSMUA_Achr10G01540_001	chr10	3691936	3692529	594	57.6216	3.92655	11.8398	0.813264	0.0686892	3.8638	0.0039506	0.20756	FALSE
GSMUA_Achr10G01550_001	chr10	3698054	3704268	1645	4.39254	1.95457	2.51487	1.12347	0.44673	1.1625	0.68501	1	FALSE
GSMUA_Achr10G01560_001	chr10	3705553	3705966	414	19.7709	26.1957	2.82893	3.79794	1.34253	-0.42496	0.84434	1	FALSE
GSMUA_Achr10G01570_001	chr10	3719670	3721300	601	0	3.40946	0	0.716834	Inf	#NAME?	0.94334	1	FALSE
GSMUA_Achr10G01590_001	chr10	3732472	3736118	2301	0.785063	0	0.628717	0	0	Inf	0.8551	1	FALSE
GSMUA_Achr10G01600_001	chr10	3748380	3756087	806	2.63801	0	0.733406	0	0	Inf	0.85518	1	FALSE
GSMUA_Achr10G01680_001	chr10	3946386	3949226	1737	1.22409	0	0.733406	0	0	Inf	0.85518	1	FALSE
GSMUA_Achr10G01710_001	chr10	3966004	3975461	1570	42.9904	35.2601	23.3655	19.3754	0.829233	0.27015	0.69525	1	FALSE
GSMUA_Achr10G01720_001	chr10	3981128	3985366	1694	33.1902	39.6218	19.4891	23.5045	1.20603	-0.27027	0.65921	1	FALSE
GSMUA_Achr10G01740_001	chr10	3993103	3995488	1258	0	0.701827	0	0.310202	Inf	#NAME?	1	1	FALSE
GSMUA_Achr10G01750_001	chr10	4012507	4024512	1950	33.1944	33.1902	22.4227	22.6494	1.01011	-0.014513	1	1	FALSE
GSMUA_Achr10G01760_001	chr10	4071175	4071761	587	12.8544	8.00303	2.61956	1.64744	0.6289	0.6691	0.84047	1	FALSE
GSMUA_Achr10G01770_001	chr10	4094177	4094626	297	26.4826	2.97272	2.72424	0.310202	0.113867	3.1346	0.29269	1	FALSE
GSMUA_Achr10G01790_001	chr10	4106871	4122822	1473	1.22636	2.97451	0.628717	1.5301	2.43368	-1.2831	0.93184	1	FALSE
GSMUA_Achr10G01800_001	chr10	4126368	4132595	2225	1.76749	2.23868	1.36212	1.74387	1.28026	-0.35644	1	1	FALSE
GSMUA_Achr10G01810_001	chr6	4195699	32760204	134	0	6.58879	0	0.310202	Inf	#NAME?	1	1	FALSE
GSMUA_Achr10G01830_001	chr10	4222061	4226545	1133	17.6374	27.6574	6.9153	10.9663	1.5858	-0.66521	0.46235	1	FALSE
GSMUA_Achr10G01850_001	chr10	4273878	4278784	975	0	0.905536	0	0.310202	Inf	#NAME?	1	1	FALSE
GSMUA_Achr10G01880_001	chr10	4376879	4382198	1512	0	1.16785	0	0.620403	Inf	#NAME?	0.96612	1	FALSE
GSMUA_Achr10G01890_001	chr10	4383823	4401429	1014	0	0.870708	0	0.310202	Inf	#NAME?	1	1	FALSE
GSMUA_Achr10G01960_001	chr10	4690916	4694643	518	0	1.70444	0	0.310202	Inf	#NAME?	1	1	FALSE
GSMUA_Achr10G01970_001	chr10	4705527	4712034	858	4.58353	0	1.36212	0	0	Inf	0.47189	1	FALSE
GSMUA_Achr10G01980_001	chr10	4823499	4833106	3172	47.9846	42.1889	52.7034	46.8289	0.888535	0.1705	0.71249	1	FALSE
GSMUA_Achr10G02030_001	chr10	5065700	5067610	1761	20.2804	4.17176	12.3638	2.57804	0.208516	2.2618	0.026462	0.82939	FALSE
GSMUA_Achr10G02040_001	chr10	5089046	5090653	1188	3.31033	1.72482	1.36212	0.716834	0.526262	0.92615	0.92882	1	FALSE
GSMUA_Achr10G02050_001	chr10	5255842	5257559	1411	5.5743	1.25145	2.72424	0.620403	0.227734	2.1346	0.44149	1	FALSE
GSMUA_Achr10G02080_001	chr10	5389282	5392075	1672	3.62375	0	2.09553	0	0	Inf	0.25549	1	FALSE
GSMUA_Achr10G02110_001	chr10	5504695	5511419	276	6.54504	4.22531	0.628717	0.406632	0.646765	0.62869	1	1	FALSE
GSMUA_Achr10G02140_001	chr10	5665072	5673652	1756	0	0.664115	0	0.406632	Inf	#NAME?	1	1	FALSE
GSMUA_Achr10G02150_001	chr10	5751448	5764057	1622	0	2.52661	0	1.43367	Inf	#NAME?	0.60537	1	FALSE
GSMUA_Achr10G02160_001	chr10	5766179	5776486	1851	0.975921	0	0.628717	0	0	Inf	0.8551	1	FALSE
GSMUA_Achr10G02170_001	chr10	5784434	5784728	210	0	9.75754	0	0.716834	Inf	#NAME?	0.94334	1	FALSE
GSMUA_Achr10G02200_001	chr10	5998477	6025516	666	2.71236	1.32567	0.628717	0.310202	0.493389	1.0192	1	1	FALSE
GSMUA_Achr10G02220_001	chr10	6318234	6323451	225	8.02858	0	0.628717	0	0	Inf	0.8551	1	FALSE
GSMUA_Achr10G02240_001	chr10	6604038	6641839	1860	3.25748	3.94972	2.09553	2.57804	1.23026	-0.29896	0.95091	1	FALSE
GSMUA_Achr10G02250_001	chr10	6734284	6741786	1241	1.71333	0	0.733406	0	0	Inf	0.85518	1	FALSE
GSMUA_Achr10G02260_001	chr10	6742116	6753693	746	2.42149	8.24028	0.628717	2.1505	3.42046	-1.7742	0.68174	1	FALSE
GSMUA_Achr10G02270_001	chr10	6802119	6804110	990	2.14772	0	0.733406	0	0	Inf	0.85518	1	FALSE
GSMUA_Achr10G02290_001	chr10	6870809	6872188	1112	3.82417	8.704	1.46681	3.39131	2.31203	-1.2092	0.54408	1	FALSE
GSMUA_Achr10G02320_001	chr10	6959536	6961663	1784	10.0095	12.653	6.1819	7.90608	1.27891	-0.35491	0.75018	1	FALSE
GSMUA_Achr10G02340_001	chr10	7014764	7015208	309	5.84605	0	0.628717	0	0	Inf	0.8551	1	FALSE
GSMUA_Achr10G02370_001	chr10	7071082	7071947	866	31.419	34.4727	9.43017	10.4423	1.10733	-0.14708	0.97236	1	FALSE
GSMUA_Achr10G02400_001	chr10	7108924	7109796	624	3.40743	3.28379	0.733406	0.716834	0.977404	0.032973	1	1	FALSE
GSMUA_Achr10G02410_001	chr8	7128996	34032155	951	209.555	216.568	69.0495	72.0981	1.04415	-0.062331	0.87538	1	FALSE
GSMUA_Achr10G02420_001	chr10	7134329	7138339	840	18.727	3.49045	5.44849	1.02704	0.188499	2.4074	0.13362	1	FALSE
GSMUA_Achr10G02430_001	chr4	7155465	20634587	641	3.31707	0	0.733406	0	0	Inf	0.85518	1	FALSE
GSMUA_Achr10G02440_001	chr10	7180242	7183113	2419	10.5012	7.01085	8.80145	5.92753	0.673472	0.57031	0.53818	1	FALSE
GSMUA_Achr10G02460_001	chr10	7219973	7223180	1456	2.48136	0	1.25743	0	0	Inf	0.51996	1	FALSE
GSMUA_Achr10G02480_001	chr10	7251294	7253630	691	26.7678	17.7923	6.39127	4.301	0.672949	0.57143	0.74843	1	FALSE
GSMUA_Achr10G02490_001	chr10	7254951	7259929	1351	4.48476	1.30703	2.09553	0.620403	0.296061	1.756	0.64732	1	FALSE
GSMUA_Achr10G02510_001	chr10	7272446	7276729	1056	2.01348	0	0.733406	0	0	Inf	0.85518	1	FALSE
GSMUA_Achr10G02520_001	chr10	7309595	7312512	1478	12.6549	13.2665	6.49655	6.85813	1.05566	-0.078143	1	1	FALSE
GSMUA_Achr10G02540_001	chr10	7353267	7355661	2395	3.28407	6.23933	2.72424	5.23161	1.92039	-0.9414	0.5465	1	FALSE
GSMUA_Achr10G02550_001	chr10	7365749	7367670	966	0	1.20723	0	0.406632	Inf	#NAME?	1	1	FALSE
GSMUA_Achr10G02560_001	chr10	7404271	7404847	577	10.5007	0	2.09553	0	0	Inf	0.25549	1	FALSE
GSMUA_Achr10G02570_001	chr10	7414267	7415662	878	6.90081	8.65231	2.09553	2.65356	1.2663	-0.34062	1	1	FALSE
GSMUA_Achr10G02580_001	chr10	7430883	7431581	591	24.1016	1.97324	4.92446	0.406632	0.0825739	3.5982	0.06521	1	FALSE
GSMUA_Achr10G02710_001	chr10	8629521	8676172	2814	1.28389	1.35568	1.25743	1.33724	1.06347	-0.088773	1	1	FALSE
GSMUA_Achr10G02720_001	chr10	8721261	8733808	3881	0	0.755471	0	1.02704	Inf	#NAME?	0.76998	1	FALSE
GSMUA_Achr10G02730_001	chr10	8782220	8783184	243	14.8677	0	1.25743	0	0	Inf	0.51996	1	FALSE
GSMUA_Achr10G02740_001	chr10	8783368	8796709	483	4.40215	0	0.733406	0	0	Inf	0.85518	1	FALSE
GSMUA_Achr10G02760_001	chr10	9028636	9036552	1335	2.70626	1.7471	1.25743	0.813264	0.646765	0.62869	0.92826	1	FALSE
GSMUA_Achr10G02790_001	chr10	9195145	9204126	1528	1.39152	5.1787	0.733406	2.7709	3.77813	-1.9177	0.48451	1	FALSE
GSMUA_Achr10G02820_001	chr10	9465478	9489961	2928	2.17852	1.20614	2.20022	1.24081	0.563947	0.82637	0.96948	1	FALSE
GSMUA_Achr10G02830_001	chr10	9596196	9600334	2593	0	0.790237	0	0.716834	Inf	#NAME?	0.94334	1	FALSE
GSMUA_Achr10G02840_001	chr10	9611146	9615031	821	30.9409	21.3872	8.80145	6.1413	0.69776	0.5192	0.59718	1	FALSE
GSMUA_Achr10G02870_001	chr10	9662669	9668284	1680	4.49139	2.7963	2.61956	1.64744	0.6289	0.6691	0.84047	1	FALSE
GSMUA_Achr10G02880_001	chr10	9673552	9677361	2301	39.6777	38.0317	31.6435	30.6101	0.967343	0.047901	0.89678	1	FALSE
GSMUA_Achr10G02890_001	chr10	9860730	9860981	252	332.353	445.103	29.0239	39.2539	1.35247	-0.43559	0.37847	1	FALSE
GSMUA_Achr10G02900_001	chr10	9874174	9877655	1410	0	0.626169	0	0.310202	Inf	#NAME?	1	1	FALSE
GSMUA_Achr10G02910_001	chr10	9878441	9878941	501	54.9475	48.5144	9.53486	8.50557	0.89205	0.1648	0.91732	1	FALSE
GSMUA_Achr10G02920_001	chr10	9881119	9883561	1959	0.922119	1.04598	0.628717	0.716834	1.14015	-0.18923	1	1	FALSE
GSMUA_Achr10G02930_001	chr10	9884216	9885739	1368	61.3745	50.3063	29.1292	24.0831	0.826767	0.27445	0.5495	1	FALSE
GSMUA_Achr10G02980_001	chr10	9978010	9979919	462	3.91002	0	0.628717	0	0	Inf	0.8551	1	FALSE
GSMUA_Achr10G03010_001	chr10	10105609	10111907	1461	5.38353	2.61114	2.72424	1.33724	0.490865	1.0266	0.71999	1	FALSE
GSMUA_Achr10G03030_001	chr10	10139865	10140788	924	50.3814	67.1776	16.1361	21.7188	1.34598	-0.42865	0.53157	1	FALSE
GSMUA_Achr10G03040_001	chr10	10214602	10218572	813	0	1.08598	0	0.310202	Inf	#NAME?	1	1	FALSE
GSMUA_Achr10G03050_001	chr10	10222225	10226897	1145	18.1923	23.8172	7.22995	9.55352	1.32138	-0.40205	0.72577	1	FALSE
GSMUA_Achr10G03070_001	chr10	10253273	10257953	1935	0	1.20536	0	0.813264	Inf	#NAME?	0.92368	1	FALSE
GSMUA_Achr10G03090_001	chr10	10402385	10405101	570	3.73024	4.64683	0.733406	0.930605	1.26888	-0.34356	1	1	FALSE
GSMUA_Achr10G03110_001	chr10	10560641	10563550	1007	24.9083	30.5226	8.69676	10.7525	1.23638	-0.30612	0.81714	1	FALSE
GSMUA_Achr10G03120_001	chr10	10564118	10567145	1064	24.1751	30.0145	8.90614	11.18	1.25532	-0.32805	0.72025	1	FALSE
GSMUA_Achr10G03180_001	chr10	10661297	10665148	3705	0	0.238299	0	0.310202	Inf	#NAME?	1	1	FALSE
GSMUA_Achr10G03200_001	chr10	10707669	10711282	999	6.06497	7.03719	2.09553	2.4607	1.17426	-0.23176	1	1	FALSE
GSMUA_Achr10G03220_001	chr10	10721650	10728675	1031	2.06231	5.65561	0.733406	2.03316	2.77222	-1.471	0.8169	1	FALSE
GSMUA_Achr10G03230_001	chr10	10735136	10739477	1582	10.1457	5.56002	5.55318	3.08111	0.554836	0.84987	0.59182	1	FALSE
GSMUA_Achr10G03240_001	chr10	10874358	10876487	2130	0	0.414506	0	0.310202	Inf	#NAME?	1	1	FALSE
GSMUA_Achr10G03250_001	chr10	10894603	10898565	1473	31.6038	34.5851	16.1361	17.8244	1.10463	-0.14356	0.91071	1	FALSE
GSMUA_Achr10G03260_001	chr10	10899921	10903424	701	3.03315	4.99081	0.733406	1.2199	1.66333	-0.73407	1	1	FALSE
GSMUA_Achr10G03280_001	chr10	10926668	10930055	354	16.2121	10.7765	1.99084	1.33724	0.671695	0.57412	0.94722	1	FALSE
GSMUA_Achr10G03310_001	chr10	11060045	11061111	1067	3.98545	10.164	1.46681	3.79794	2.58925	-1.3725	0.46654	1	FALSE
GSMUA_Achr10G03360_001	chr8	11146179	13733825	160	75.7364	67.7814	4.19106	3.79794	0.906201	0.1421	1	1	FALSE
GSMUA_Achr10G03370_001	chr10	11146786	11151824	689	17.5875	27.2251	4.19106	6.56884	1.56735	-0.64833	0.59099	1	FALSE
GSMUA_Achr10G03380_001	chr10	11188382	11196670	2823	0.753184	0	0.733406	0	0	Inf	0.85518	1	FALSE
GSMUA_Achr10G03400_001	chr10	11253936	11254354	309	48.8384	10.4054	5.23911	1.12347	0.214438	2.2214	0.13383	1	FALSE
GSMUA_Achr10G03410_001	chr10	11258303	11260160	1676	0	1.2226	0	0.716834	Inf	#NAME?	0.94334	1	FALSE
GSMUA_Achr10G03470_001	chr10	11379489	11380131	534	3.98172	0	0.733406	0	0	Inf	0.85518	1	FALSE
GSMUA_Achr10G03480_001	chr10	11382215	11383206	717	2.51943	0	0.628717	0	0	Inf	0.8551	1	FALSE
GSMUA_Achr10G03490_001	chr10	11394817	11396566	1544	0	4.94155	0	2.67447	Inf	#NAME?	0.25758	1	FALSE
GSMUA_Achr10G03500_001	chr10	11435314	11439281	1515	14.5937	19.166	7.64871	10.1739	1.33015	-0.41159	0.61651	1	FALSE
GSMUA_Achr10G03510_001	chr10	11441930	11447177	3749	0.567148	0.622132	0.733406	0.813264	1.10889	-0.14911	1	1	FALSE
GSMUA_Achr10G03520_001	chr10	11527026	11530423	2135	4.6799	4.38526	3.45765	3.27397	0.946876	0.078753	1	1	FALSE
GSMUA_Achr10G03550_001	chr10	11546760	11556558	2046	18.4947	25.1923	13.0972	18.0382	1.37726	-0.4618	0.49094	1	FALSE
GSMUA_Achr10G03580_001	chr10	11833984	11835511	660	20.6128	7.54707	4.71508	1.74387	0.369849	1.435	0.36414	1	FALSE
GSMUA_Achr10G03590_001	chr10	11840986	11844032	625	9.69425	11.2482	2.09553	2.4607	1.17426	-0.23176	1	1	FALSE
GSMUA_Achr10G03600_001	chr10	11844926	11850916	1017	2.0907	3.44008	0.733406	1.2199	1.66333	-0.73407	1	1	FALSE
GSMUA_Achr10G03630_001	chr9	9668625	11890427	1075	5.3387	2.72742	1.99084	1.02704	0.515881	0.95489	0.80586	1	FALSE
GSMUA_Achr10G03650_001	chr10	11893656	11897702	611	13.3963	20.5856	2.82893	4.39743	1.55445	-0.6364	0.74528	1	FALSE
GSMUA_Achr10G03670_001	chr10	11927284	11931101	858	0	1.02902	0	0.310202	Inf	#NAME?	1	1	FALSE
GSMUA_Achr10G03680_001	chr10	12000219	12002285	807	7.11165	5.82129	1.99084	1.64744	0.82751	0.27315	1	1	FALSE
GSMUA_Achr10G03690_001	chr10	12002969	12006847	1077	39.8696	21.4852	14.8787	8.09894	0.544333	0.87744	0.24623	1	FALSE
GSMUA_Achr10G03730_001	chr10	12131567	12134692	1637	3.89659	1.42478	2.20022	0.813264	0.369629	1.4359	0.74989	1	FALSE
GSMUA_Achr10G03740_001	chr10	12141750	12142814	810	7.48013	6.88972	2.09553	1.95764	0.934199	0.098198	1	1	FALSE
GSMUA_Achr10G03780_001	chr10	12186514	12190649	1419	0	1.64367	0	0.813264	Inf	#NAME?	0.92368	1	FALSE
GSMUA_Achr10G03790_001	chr10	12190923	12194128	567	10.1219	14.9552	1.99084	2.96376	1.4887	-0.57405	0.93219	1	FALSE
GSMUA_Achr10G03810_001	chr10	12533343	12550814	1230	2.93728	1.89624	1.25743	0.813264	0.646765	0.62869	0.92826	1	FALSE
GSMUA_Achr10G03840_001	chr10	13082361	30050072	701	8.64324	19.6534	2.09553	4.82497	2.30251	-1.2032	0.45171	1	FALSE
GSMUA_Achr10G03850_001	chr10	13107989	13117437	1174	6.97202	6.98155	2.82893	2.86733	1.01357	-0.019452	1	1	FALSE
GSMUA_Achr10G03870_001	chr10	13390372	13394103	723	2.49852	0	0.628717	0	0	Inf	0.8551	1	FALSE
GSMUA_Achr10G03880_001	chr10	13394709	13402437	1149	12.3969	22.9659	4.92446	9.24332	1.87702	-0.90844	0.34066	1	FALSE
GSMUA_Achr10G03900_001	chr10	13419925	13424002	2080	5.67212	4.78949	4.08637	3.48774	0.853506	0.22853	0.99012	1	FALSE
GSMUA_Achr10G03930_001	chr10	13454462	13460845	1641	2.20162	1.7867	1.25743	1.02704	0.816771	0.292	1	1	FALSE
GSMUA_Achr10G03940_001	chr10	13463519	13468459	2550	0	0.346234	0	0.310202	Inf	#NAME?	1	1	FALSE
GSMUA_Achr10G04050_001	chr10	13593572	13599222	1117	9.98961	4.71294	3.87699	1.8403	0.474672	1.075	0.49003	1	FALSE
GSMUA_Achr10G04060_001	chr9	13638597	31081842	485	0	4.22492	0	0.716834	Inf	#NAME?	0.94334	1	FALSE
GSMUA_Achr10G04110_001	chr10	13694003	13701800	6500	3.25384	2.56045	7.33464	5.81019	0.792157	0.33614	0.71352	1	FALSE
GSMUA_Achr10G04120_001	chr10	13701884	13702502	432	66.4248	174.418	9.9542	26.3927	2.65142	-1.4068	0.026455	0.82939	FALSE
GSMUA_Achr10G04130_001	chr10	13702509	13703423	207	55.4502	89.2502	3.98168	6.47241	1.62555	-0.70093	0.6051	1	FALSE
GSMUA_Achr10G04140_001	chr10	13703431	13704869	225	63.3069	37.6872	4.92446	2.96376	0.601845	0.73254	0.65022	1	FALSE
GSMUA_Achr10G04150_001	chr10	13704918	13705458	225	0	3.92399	0	0.310202	Inf	#NAME?	1	1	FALSE
GSMUA_Achr10G04170_001	chr6	11142806	13755633	636	15.71	6.88908	3.45765	1.5301	0.442525	1.1762	0.53878	1	FALSE
GSMUA_Achr10G04180_001	chr10	13755637	13755759	123	0	7.17803	0	0.310202	Inf	#NAME?	1	1	FALSE
GSMUA_Achr10G04190_001	chr10	13756692	13760326	2002	5.15054	7.76364	3.56234	5.44538	1.5286	-0.61221	0.63409	1	FALSE
GSMUA_Achr10G04210_001	chr10	13766906	13767155	171	0	6.8198	0	0.406632	Inf	#NAME?	1	1	FALSE
GSMUA_Achr10G04250_001	chr10	13791652	13799371	767	2.35519	1.15111	0.628717	0.310202	0.493389	1.0192	1	1	FALSE
GSMUA_Achr10G04260_001	chr10	13800970	13813273	3641	2.07238	1.36805	2.61956	1.74387	0.665712	0.58703	0.84534	1	FALSE
GSMUA_Achr10G04280_001	chr10	13959693	13970140	547	7.77418	0	1.46681	0	0	Inf	0.55234	1	FALSE
GSMUA_Achr10G04300_001	chr10	13972117	13974610	1445	5.66446	13.7884	2.82893	6.97548	2.46576	-1.302	0.29329	1	FALSE
GSMUA_Achr10G04320_001	chr10	13989617	13991213	1020	3.54202	4.57328	1.25743	1.62653	1.29353	-0.37131	1	1	FALSE
GSMUA_Achr10G04370_001	chr10	14044530	14050585	528	0	5.01646	0	0.930605	Inf	#NAME?	0.79441	1	FALSE
GSMUA_Achr10G04430_001	chr10	14089217	14091925	796	19.3604	27.6047	5.3438	7.69231	1.43948	-0.52555	0.68429	1	FALSE
GSMUA_Achr10G04460_001	chr10	14097949	14105578	846	2.13526	0	0.628717	0	0	Inf	0.8551	1	FALSE
GSMUA_Achr10G04470_001	chr10	14119666	14124778	1170	1.8173	0.754613	0.733406	0.310202	0.42296	1.2414	1	1	FALSE
GSMUA_Achr10G04480_001	chr10	14137593	14142649	1092	0	1.06794	0	0.406632	Inf	#NAME?	1	1	FALSE
GSMUA_Achr10G04490_001	chr10	14155146	14155783	282	12.8116	18.6679	1.25743	1.8403	1.46354	-0.54946	1	1	FALSE
GSMUA_Achr10G04500_001	chr10	14155797	14159300	768	2.35212	1.51847	0.628717	0.406632	0.646765	0.62869	1	1	FALSE
GSMUA_Achr10G04530_001	chr10	14177192	14179334	1254	0	2.56401	0	1.12347	Inf	#NAME?	0.74826	1	FALSE
GSMUA_Achr10G04540_001	chr10	14179337	14180027	594	3.57953	3.44964	0.733406	0.716834	0.977404	0.032973	1	1	FALSE
GSMUA_Achr10G04560_001	chr10	14186434	14189507	1792	15.362	16.6961	9.53486	10.4841	1.09956	-0.13692	0.88465	1	FALSE
GSMUA_Achr10G04570_001	chr10	14196233	14197599	1107	36.0017	18.796	13.8312	7.28568	0.526757	0.92479	0.22506	1	FALSE
GSMUA_Achr10G04610_001	chr10	14236304	14237929	1323	7.31048	1.33469	3.35296	0.620403	0.185031	2.4342	0.29565	1	FALSE
GSMUA_Achr10G04620_001	chr10	14238409	14239014	606	9.47046	1.45693	1.99084	0.310202	0.155815	2.6821	0.46717	1	FALSE
GSMUA_Achr10G04650_001	chr10	14302165	14304222	1317	4.35771	2.22626	1.99084	1.02704	0.515881	0.95489	0.80586	1	FALSE
GSMUA_Achr10G04670_001	chr10	14321870	14322650	781	2.72246	0	0.733406	0	0	Inf	0.85518	1	FALSE
GSMUA_Achr10G04690_001	chr10	14329663	14335799	1292	3.04386	9.97996	1.36212	4.51477	3.31451	-1.7288	0.35074	1	FALSE
GSMUA_Achr10G04710_001	chr10	14336768	14341693	828	9.4992	2.1326	2.72424	0.620403	0.227734	2.1346	0.44149	1	FALSE
GSMUA_Achr10G04720_001	chr10	14357627	14358928	1134	51.8366	0.778569	20.3266	0.310202	0.0152609	6.034	0.0033149	0.18392	FALSE
GSMUA_Achr10G04730_001	chr10	14362013	14367891	1399	57.2838	90.4995	27.7665	44.3345	1.59669	-0.67508	0.13593	1	FALSE
GSMUA_Achr10G04740_001	chr10	14391914	14393246	1333	6.1404	13.8348	2.82893	6.4515	2.28054	-1.1894	0.36967	1	FALSE
GSMUA_Achr10G04770_001	chr10	14405945	14408711	1190	11.9698	21.1391	4.92446	8.79486	1.78595	-0.8367	0.43884	1	FALSE
GSMUA_Achr10G04780_001	chr10	14415033	14418575	1387	2.83538	3.15894	1.36212	1.5301	1.12332	-0.16777	1	1	FALSE
GSMUA_Achr10G04790_001	chr10	14419140	14426953	1175	26.5034	19.1829	10.7923	7.88517	0.73063	0.45279	0.60091	1	FALSE
GSMUA_Achr10G04800_001	chr10	14444975	14446239	778	2.73296	0	0.733406	0	0	Inf	0.85518	1	FALSE
GSMUA_Achr10G04810_001	chr10	14447099	14449018	1608	3.76798	0	2.09553	0	0	Inf	0.25549	1	FALSE
GSMUA_Achr10G04820_001	chr10	14449685	14453496	1146	1.85536	0.770417	0.733406	0.310202	0.42296	1.2414	1	1	FALSE
GSMUA_Achr10G04850_001	chr10	14480133	14481503	1005	33.1023	4.35966	11.5257	1.5301	0.132755	2.9132	0.0055822	0.27186	FALSE
GSMUA_Achr10G04860_001	chr10	14502529	14504518	1386	1.53408	0.637011	0.733406	0.310202	0.42296	1.2414	1	1	FALSE
GSMUA_Achr10G04870_001	chr10	14510213	14515451	2537	0	0.348009	0	0.310202	Inf	#NAME?	1	1	FALSE
GSMUA_Achr10G04890_001	chr10	14533529	14536035	393	0	2.24656	0	0.310202	Inf	#NAME?	1	1	FALSE
GSMUA_Achr10G04920_001	chr10	14555356	14556231	876	4.12427	25.7305	1.25743	7.88517	6.27084	-2.6487	0.080564	1	FALSE
GSMUA_Achr10G04930_001	chr10	14585589	14588658	2301	2.35519	3.05526	1.88615	2.4607	1.30462	-0.38363	1	1	FALSE
GSMUA_Achr10G04940_001	chr10	14589204	14592718	614	3.46293	10.0118	0.733406	2.1505	2.93221	-1.552	0.67025	1	FALSE
GSMUA_Achr10G04950_001	chr10	14592953	14603579	2359	5.76704	8.05779	4.71508	6.64436	1.40917	-0.49485	0.78098	1	FALSE
GSMUA_Achr10G04960_001	chr10	14604401	14609677	2480	6.94246	5.08501	5.97252	4.41834	0.739779	0.43483	0.77328	1	FALSE
GSMUA_Achr10G04970_001	chr10	14622282	14622521	240	58.0177	0	4.81977	0	0	Inf	0.022669	0.74979	FALSE
GSMUA_Achr10G05000_001	chr10	14642247	14644554	2163	7.95992	5.96122	5.97252	4.51477	0.755925	0.40369	0.77655	1	FALSE
GSMUA_Achr10G05030_001	chr10	14667646	14674381	2159	0.836698	1.76697	0.628717	1.33724	2.12693	-1.0888	0.95308	1	FALSE
GSMUA_Achr10G05060_001	chr10	14687683	14693998	1604	12.787	22.2883	7.12526	12.5173	1.75675	-0.81291	0.38958	1	FALSE
GSMUA_Achr10G05070_001	chr10	14698063	14699516	687	0	1.28515	0	0.310202	Inf	#NAME?	1	1	FALSE
GSMUA_Achr10G05080_001	chr10	14706223	14707936	1401	1.51766	1.89057	0.733406	0.930605	1.26888	-0.34356	1	1	FALSE
GSMUA_Achr10G05100_001	chr10	14720186	14722830	874	16.2975	23.8068	4.92446	7.28568	1.47949	-0.5651	0.60562	1	FALSE
GSMUA_Achr10G05110_001	chr10	14728746	14732265	1436	0	6.71714	0	3.3704	Inf	#NAME?	0.18108	1	FALSE
GSMUA_Achr10G05120_001	chr10	14734077	14737749	1761	1.0258	0	0.628717	0	0	Inf	0.8551	1	FALSE
GSMUA_Achr10G05160_001	chr10	14851909	14856392	949	0	0.930345	0	0.310202	Inf	#NAME?	1	1	FALSE
GSMUA_Achr10G05170_001	chr10	14859562	14863956	645	3.29649	1.36883	0.733406	0.310202	0.42296	1.2414	1	1	FALSE
GSMUA_Achr10G05240_001	chr10	14930619	14931453	678	22.2582	18.1335	5.23911	4.301	0.820941	0.28465	0.84006	1	FALSE
GSMUA_Achr10G05340_001	chr10	15074913	15079861	1224	11.1147	8.11201	4.71508	3.46683	0.735263	0.44367	0.74246	1	FALSE
GSMUA_Achr10G05360_001	chr10	15107617	15119136	2311	9.15187	6.46612	7.33464	5.23161	0.713274	0.48747	0.6742	1	FALSE
GSMUA_Achr10G05380_001	chr10	15130862	15141255	1826	0	0.638656	0	0.406632	Inf	#NAME?	1	1	FALSE
GSMUA_Achr10G05390_001	chr10	15145586	15155073	1349	11.4239	6.10035	5.3438	2.88824	0.540485	0.88767	0.58128	1	FALSE
GSMUA_Achr10G05400_001	chr10	15159126	15159674	453	21.3505	0	3.35296	0	0	Inf	0.077035	1	FALSE
GSMUA_Achr10G05420_001	chr10	15162763	15167402	1160	44.3487	25.2188	17.8123	10.2285	0.57424	0.80027	0.23251	1	FALSE
GSMUA_Achr10G05440_001	chr10	15200882	15205233	1377	5.71194	2.33498	2.72424	1.12347	0.412395	1.2779	0.58744	1	FALSE
GSMUA_Achr10G05450_001	chr10	15206721	15215116	2139	0.844521	0.545202	0.628717	0.406632	0.646765	0.62869	1	1	FALSE
GSMUA_Achr10G05470_001	chr10	15231781	15248879	1848	0.977506	3.47973	0.628717	2.24693	3.57384	-1.8375	0.67113	1	FALSE
GSMUA_Achr10G05480_001	chr10	15251891	15252973	1083	5.00396	3.78409	1.88615	1.43367	0.760102	0.39573	0.94668	1	FALSE
GSMUA_Achr10G05490_001	chr10	15253008	15256677	612	12.3293	0	2.61956	0	0	Inf	0.14243	1	FALSE
GSMUA_Achr10G05500_001	chr10	15263489	15263919	320	12.2896	7.28866	1.36212	0.813264	0.597056	0.74406	0.93518	1	FALSE
GSMUA_Achr10G05510_001	chr10	15263960	15266552	1899	0	0.464928	0	0.310202	Inf	#NAME?	1	1	FALSE
GSMUA_Achr10G05530_001	chr10	15379249	15383847	2977	0	0.593146	0	0.620403	Inf	#NAME?	0.96612	1	FALSE
GSMUA_Achr10G05580_001	chr10	15597482	15599108	795	27.8106	24.3077	7.64871	6.7617	0.884032	0.17783	0.96198	1	FALSE
GSMUA_Achr10G05630_001	chr10	15960314	15965822	300	6.02143	3.88729	0.628717	0.406632	0.646765	0.62869	1	1	FALSE
GSMUA_Achr10G05640_001	chr10	16091626	16100308	1365	1.55768	2.14797	0.733406	1.02704	1.40036	-0.4858	1	1	FALSE
GSMUA_Achr10G05650_001	chr10	16134507	16137953	2088	7.53385	10.6751	5.44849	7.80965	1.43336	-0.5194	0.63398	1	FALSE
GSMUA_Achr10G05660_001	chr10	16138352	16139309	958	1.88563	0.921605	0.628717	0.310202	0.493389	1.0192	1	1	FALSE
GSMUA_Achr10G05680_001	chr10	16162501	16165534	748	2.41501	0	0.628717	0	0	Inf	0.8551	1	FALSE
GSMUA_Achr10G05690_001	chr10	16166409	16173934	1413	26.5536	57.3584	12.9925	28.3422	2.18143	-1.1253	0.062437	1	FALSE
GSMUA_Achr10G05700_001	chr10	16178225	16178503	279	0	3.16451	0	0.310202	Inf	#NAME?	1	1	FALSE
GSMUA_Achr10G05710_001	chr10	16180170	16181069	672	2.68814	0	0.628717	0	0	Inf	0.8551	1	FALSE
GSMUA_Achr10G05720_001	chr10	16192075	16201254	940	0	1.87851	0	0.620403	Inf	#NAME?	0.96612	1	FALSE
GSMUA_Achr10G05730_001	chr10	16201842	16206824	1116	1.61867	0	0.628717	0	0	Inf	0.8551	1	FALSE
GSMUA_Achr10G05740_001	chr10	16208180	16216391	1341	136.081	100.452	63.2875	47.1391	0.74484	0.425	0.23735	1	FALSE
GSMUA_Achr10G05750_001	chr10	16224653	16228484	902	0	1.95764	0	0.620403	Inf	#NAME?	0.96612	1	FALSE
GSMUA_Achr10G05770_001	chr10	16238531	16245008	2079	0.868894	0	0.628717	0	0	Inf	0.8551	1	FALSE
GSMUA_Achr10G05790_001	chr10	16247880	16256570	1671	12.1502	16.1307	7.01999	9.43618	1.34419	-0.42673	0.64139	1	FALSE
GSMUA_Achr10G05800_001	chr10	16257353	16266023	1876	0	1.7139	0	1.12347	Inf	#NAME?	0.74826	1	FALSE
GSMUA_Achr10G05830_001	chr10	16313543	16316504	1457	2.69916	0.800402	1.36212	0.406632	0.298528	1.7441	0.73089	1	FALSE
GSMUA_Achr10G05850_001	chr10	16319903	16323546	1294	1.396	0.901226	0.628717	0.406632	0.646765	0.62869	1	1	FALSE
GSMUA_Achr10G05860_001	chr5	15084939	16354890	1569	6.57195	5.04337	3.56234	2.7709	0.777833	0.36247	0.9883	1	FALSE
GSMUA_Achr10G05870_001	chr10	16355370	16361967	1199	16.9332	12.9356	7.01999	5.42447	0.772717	0.37199	0.81373	1	FALSE
GSMUA_Achr10G05880_001	chr10	16363896	16375805	3925	2.8429	4.54577	3.87699	6.23773	1.60891	-0.68608	0.71312	1	FALSE
GSMUA_Achr10G05890_001	chr10	16383796	16384653	858	4.21079	4.77642	1.25743	1.43367	1.14015	-0.18923	1	1	FALSE
GSMUA_Achr10G05900_001	chr10	16386212	16390735	948	4.48574	0.931327	1.46681	0.310202	0.21148	2.2414	0.75662	1	FALSE
GSMUA_Achr10G05910_001	chr10	16399873	16403575	1183	9.16195	5.46371	3.7723	2.26784	0.601183	0.73412	0.80194	1	FALSE
GSMUA_Achr10G05930_001	chr10	16427333	16433429	3105	9.92649	12.8337	10.6876	13.951	1.30534	-0.38443	0.66002	1	FALSE
GSMUA_Achr10G05940_001	chr10	16435135	16438347	687	5.72441	1.69751	1.36212	0.406632	0.298528	1.7441	0.73089	1	FALSE
GSMUA_Achr10G05950_001	chr10	16439332	16442434	913	155.067	199.069	49.0364	63.6553	1.29812	-0.37643	0.30089	1	FALSE
GSMUA_Achr10G05960_001	chr10	16442562	16451137	3270	2.95773	2.94979	3.35296	3.3704	1.0052	-0.0074825	1	1	FALSE
GSMUA_Achr10G05970_001	chr10	16454759	16456821	1997	0.904572	0	0.628717	0	0	Inf	0.8551	1	FALSE
GSMUA_Achr10G06040_001	chr10	16524247	16529036	2242	1.75409	0.787598	1.36212	0.620403	0.455468	1.1346	0.92206	1	FALSE
GSMUA_Achr10G06050_001	chr10	16529877	16531080	970	25.8584	0.910204	8.69676	0.310202	0.0356686	4.8092	0.0030114	0.17246	FALSE
GSMUA_Achr10G06060_001	chr10	16537394	16542229	1422	4.03593	3.30364	1.99084	1.64744	0.82751	0.27315	1	1	FALSE
GSMUA_Achr10G06080_001	chr10	16551885	16555018	1671	5.08974	2.28299	2.93362	1.33724	0.455831	1.1334	0.81562	1	FALSE
GSMUA_Achr10G06090_001	chr10	16555027	16556452	336	6.32809	8.72614	0.733406	1.02704	1.40036	-0.4858	1	1	FALSE
GSMUA_Achr10G06100_001	chr10	16556897	16558399	1272	3.34314	5.30414	1.46681	2.36427	1.61184	-0.68871	0.8228	1	FALSE
GSMUA_Achr10G06120_001	chr10	16567284	16568953	1072	10.7073	6.58879	3.98168	2.48161	0.623258	0.6821	0.78284	1	FALSE
GSMUA_Achr10G06190_001	chr10	16635121	16642191	952	6.3644	6.4572	2.09553	2.1505	1.02623	-0.037359	1	1	FALSE
GSMUA_Achr10G06200_001	chr10	16642547	16646414	2103	8.18702	6.95524	5.97252	5.11427	0.8563	0.22381	0.86227	1	FALSE
GSMUA_Achr10G06220_001	chr10	16674578	16675837	927	0	0.952425	0	0.310202	Inf	#NAME?	1	1	FALSE
GSMUA_Achr10G06250_001	chr10	16685484	16687616	1607	28.6405	41.9431	15.9261	23.6009	1.4819	-0.56745	0.30907	1	FALSE
GSMUA_Achr10G06260_001	chr10	16688155	16692039	1528	7.51191	20.1154	3.98168	10.7525	2.7005	-1.4332	0.175	1	FALSE
GSMUA_Achr10G06270_001	chr10	16693179	16699114	725	2.49163	2.43558	0.628717	0.620403	0.986777	0.019204	1	1	FALSE
GSMUA_Achr10G06280_001	chr10	16699861	16708478	2973	4.89871	2.37578	5.02915	2.48161	0.493446	1.019	0.77673	1	FALSE
GSMUA_Achr10G06300_001	chr10	16716273	16719233	1049	9.21999	11.9588	3.35296	4.37652	1.30527	-0.38435	0.99977	1	FALSE
GSMUA_Achr10G06310_001	chr10	16719989	16723149	2020	2.84114	4.05759	1.99084	2.86733	1.44026	-0.52633	0.93845	1	FALSE
GSMUA_Achr10G06320_001	chr10	16723585	16724148	482	4.41128	2.41947	0.733406	0.406632	0.554443	0.85089	1	1	FALSE
GSMUA_Achr10G06340_001	chr10	16739128	16740106	162	0	7.19868	0	0.406632	Inf	#NAME?	1	1	FALSE
GSMUA_Achr10G06350_001	chr10	16740869	16742859	1625	34.0783	7.21719	19.1744	4.10814	0.214251	2.2226	0.0046256	0.23579	FALSE
GSMUA_Achr10G06360_001	chr10	16743412	16748358	1690	4.46481	13.1696	2.61956	7.78874	2.97331	-1.5721	0.22922	1	FALSE
GSMUA_Achr10G06380_001	chr10	16755133	16757557	147	24.5773	43.7452	1.25743	2.24693	1.78692	-0.83747	0.93665	1	FALSE
GSMUA_Achr10G06390_001	chr10	15277793	16759347	756	230.852	242.24	60.4574	64.1165	1.06052	-0.084777	0.81233	1	FALSE
GSMUA_Achr10G06400_001	chr10	16760198	16762140	1943	3.11833	3.16379	2.09553	2.1505	1.02623	-0.037359	1	1	FALSE
GSMUA_Achr10G06430_001	chr10	16779099	16782805	1183	3.59466	8.66054	1.46681	3.58417	2.44351	-1.289	0.52985	1	FALSE
GSMUA_Achr10G06440_001	chr10	16783210	16783422	213	0	10.9501	0	0.813264	Inf	#NAME?	0.92368	1	FALSE
GSMUA_Achr10G06460_001	chr10	16808700	16813411	1399	39.1262	29.7458	18.965	14.5714	0.768328	0.38021	0.59016	1	FALSE
GSMUA_Achr10G06470_001	chr10	16813422	16814657	347	26.9509	26.8861	3.24827	3.25306	1.00147	-0.0021229	1	1	FALSE
GSMUA_Achr10G06510_001	chr10	16839226	16867040	4962	0.857009	0.946751	1.46681	1.64744	1.12314	-0.16754	1	1	FALSE
GSMUA_Achr10G06540_001	chr10	16876846	16877724	879	26.1165	17.6448	7.96336	5.42447	0.681178	0.5539	0.56836	1	FALSE
GSMUA_Achr10G06550_001	chr10	16879585	16882126	1973	0	0.44749	0	0.310202	Inf	#NAME?	1	1	FALSE
GSMUA_Achr10G06560_001	chr10	16898862	16900422	813	152.293	292.221	42.9604	83.1608	1.93576	-0.9529	0.0162	0.59643	FALSE
GSMUA_Achr10G06570_001	chr10	16907792	16908419	628	0	11.1945	0	2.4607	Inf	#NAME?	0.30809	1	FALSE
GSMUA_Achr10G06630_001	chr10	16931734	16934287	933	2.27893	3.44616	0.733406	1.12347	1.53185	-0.61527	1	1	FALSE
GSMUA_Achr10G06640_001	chr10	16956666	16971613	1807	7.88271	5.3563	4.92446	3.39131	0.688666	0.53812	0.82632	1	FALSE
GSMUA_Achr10G06650_001	chr10	16972925	16977696	2040	431.022	340.188	304.805	243.005	0.797249	0.3269	0.23004	1	FALSE
GSMUA_Achr10G06660_001	chr10	16978403	16979710	1125	1.88999	1.03661	0.733406	0.406632	0.554443	0.85089	1	1	FALSE
GSMUA_Achr10G06690_001	chr10	16997329	16999648	1347	13.0194	17.3889	6.07721	8.19537	1.34854	-0.4314	0.74302	1	FALSE
GSMUA_Achr10G06710_001	chr10	17003935	17004958	856	7.07816	0	2.09553	0	0	Inf	0.25549	1	FALSE
GSMUA_Achr10G06720_001	chr10	17006647	17012028	1803	4.36236	1.29361	2.72424	0.813264	0.298528	1.7441	0.44254	1	FALSE
GSMUA_Achr10G06730_001	chr10	17017327	17017905	492	3.67161	5.95931	0.628717	1.02704	1.63354	-0.708	1	1	FALSE
GSMUA_Achr10G06740_001	chr10	17019796	17023993	1013	243.853	184.861	85.4985	65.5711	0.766927	0.38284	0.45201	1	FALSE
GSMUA_Achr10G06770_001	chr10	17047443	17048918	1097	53.1909	106.789	20.2225	40.9978	2.02734	-1.0196	0.042919	1	FALSE
GSMUA_Achr10G06800_001	chr10	17077498	17078478	981	0	1.18877	0	0.406632	Inf	#NAME?	1	1	FALSE
GSMUA_Achr10G06820_001	chr10	17130526	17134189	1152	21.2179	26.6808	8.48738	10.7525	1.26688	-0.34128	0.82393	1	FALSE
GSMUA_Achr10G06840_001	chr10	17140356	17141681	1065	1.99647	0	0.733406	0	0	Inf	0.85518	1	FALSE
GSMUA_Achr10G06870_001	chr10	17153637	17159775	2777	3.48281	3.58737	3.35296	3.48774	1.0402	-0.056856	1	1	FALSE
GSMUA_Achr10G06880_001	chr10	17161195	17164918	1593	32.625	39.1641	18.0222	21.8361	1.21162	-0.27694	0.70761	1	FALSE
GSMUA_Achr10G06890_001	chr10	17166555	17167853	910	13.3163	15.4509	4.19106	4.9214	1.17426	-0.23176	0.93003	1	FALSE
GSMUA_Achr10G06900_001	chr10	17168382	17169989	1404	0	0.628845	0	0.310202	Inf	#NAME?	1	1	FALSE
GSMUA_Achr10G06910_001	chr10	17172120	17173217	993	8.56491	5.62002	2.93362	1.95764	0.667311	0.58357	0.98455	1	FALSE
GSMUA_Achr10G06930_001	chr10	17182016	17183714	1024	0	2.86326	0	1.02704	Inf	#NAME?	0.76998	1	FALSE
GSMUA_Achr10G06960_001	chr10	17189778	17193170	1028	3.82555	4.84539	1.36212	1.74387	1.28026	-0.35644	1	1	FALSE
GSMUA_Achr10G07010_001	chr10	17202183	17204345	1650	0	1.77696	0	1.02704	Inf	#NAME?	0.76998	1	FALSE
GSMUA_Achr10G07040_001	chr10	17206582	17243950	5595	0	0.416867	0	0.813264	Inf	#NAME?	0.92368	1	FALSE
GSMUA_Achr10G07050_001	chr10	17250407	17253874	3186	0.56699	0.277118	0.628717	0.310202	0.493389	1.0192	1	1	FALSE
GSMUA_Achr10G07060_001	chr10	17271756	17272538	783	12.3522	7.8509	3.35296	2.1505	0.641374	0.64076	0.76785	1	FALSE
GSMUA_Achr10G07080_001	chr10	17294401	17296785	2385	6.86386	11.7906	5.65787	9.84281	1.73967	-0.79881	0.38814	1	FALSE
GSMUA_Achr10G07120_001	chr10	17358716	17361934	3204	4.80988	2.2826	5.3438	2.55713	0.478523	1.0633	0.42291	1	FALSE
GSMUA_Achr10G07140_001	chr10	17413247	17416087	2760	0.770376	0.742422	0.733406	0.716834	0.977404	0.032973	1	1	FALSE
GSMUA_Achr10G07150_001	chr10	17438571	17441798	3228	4.21451	6.88464	4.71508	7.76783	1.64744	-0.72023	0.59448	1	FALSE
GSMUA_Achr10G07190_001	chr10	17485770	17498426	1863	0	0.625972	0	0.406632	Inf	#NAME?	1	1	FALSE
GSMUA_Achr10G07220_001	chr10	17518992	17519720	729	67.9364	11.2886	17.1841	2.88824	0.168076	2.5728	0.01141	0.47256	FALSE
GSMUA_Achr10G07230_001	chr10	17520716	17524504	869	15.6553	12.1159	4.71508	3.6806	0.780601	0.35734	0.82932	1	FALSE
GSMUA_Achr10G07240_001	chr10	17525761	17527212	988	14.7408	8.00916	5.02915	2.7709	0.550969	0.85996	0.73048	1	FALSE
GSMUA_Achr10G07250_001	chr10	17528379	17537649	1812	0.996926	1.13084	0.628717	0.716834	1.14015	-0.18923	1	1	FALSE
GSMUA_Achr10G07260_001	chr10	17537993	17540730	1160	8.06203	3.80559	3.24827	1.55101	0.477487	1.0665	0.64881	1	FALSE
GSMUA_Achr10G07270_001	chr10	17547001	17548231	681	70.2374	44.621	16.5548	10.6143	0.641157	0.64125	0.41572	1	FALSE
GSMUA_Achr10G07280_001	chr10	17552836	17553601	416	23.2494	15.458	3.35296	2.24693	0.670133	0.57748	0.77161	1	FALSE
GSMUA_Achr10G07290_001	chr10	17554206	17561997	1651	0	0.534765	0	0.310202	Inf	#NAME?	1	1	FALSE
GSMUA_Achr10G07300_001	chr10	17562811	17569079	2201	23.0826	28.7316	17.6029	22.1254	1.25692	-0.32989	0.6287	1	FALSE
GSMUA_Achr10G07310_001	chr10	17569262	17570212	951	1.89951	0.928389	0.628717	0.310202	0.493389	1.0192	1	1	FALSE
GSMUA_Achr10G07320_001	chr10	17571683	17576772	977	16.101	13.4876	5.44849	4.6112	0.846327	0.24071	0.9277	1	FALSE
GSMUA_Achr10G07360_001	chr10	17584822	17588874	1552	0	1.13775	0	0.620403	Inf	#NAME?	0.96612	1	FALSE
GSMUA_Achr10G07370_001	chr10	17589262	17597499	1226	10.8357	9.07693	4.6104	3.89437	0.844693	0.2435	0.90811	1	FALSE
GSMUA_Achr10G07380_001	chr10	17607536	17613447	1090	1.65728	0	0.628717	0	0	Inf	0.8551	1	FALSE
GSMUA_Achr10G07390_001	chr10	17613955	17617229	869	2.44677	1.34199	0.733406	0.406632	0.554443	0.85089	1	1	FALSE
GSMUA_Achr10G07400_001	chr10	17618160	17621930	907	26.3681	34.8977	8.27742	11.0836	1.33902	-0.42117	0.62134	1	FALSE
GSMUA_Achr10G07430_001	chr10	17647038	17649237	683	139.266	106.663	33.0062	25.4749	0.771822	0.37366	0.51263	1	FALSE
GSMUA_Achr10G07440_001	chr10	17650683	17659812	1126	5.66494	0.784101	2.20022	0.310202	0.140987	2.8264	0.61949	1	FALSE
GSMUA_Achr10G07450_001	chr10	17661636	17669879	1767	0	4.63856	0	2.86733	Inf	#NAME?	0.24014	1	FALSE
GSMUA_Achr10G07460_001	chr2	17678469	19243507	1522	13.8962	16.9436	7.33464	9.02955	1.23108	-0.29993	0.82215	1	FALSE
GSMUA_Achr10G07480_001	chr10	17696581	17698863	2130	6.38706	0.414506	4.71508	0.310202	0.0657892	3.926	0.066864	1	FALSE
GSMUA_Achr10G07490_001	chr10	17699559	17708018	1855	0.973817	2.99064	0.628717	1.93673	3.08045	-1.6231	0.78714	1	FALSE
GSMUA_Achr10G07500_001	chr10	17713789	17714143	165	32.8442	19.4865	1.88615	1.12347	0.59564	0.74749	0.8214	1	FALSE
GSMUA_Achr10G07510_001	chr10	17714313	17715760	930	0	6.60995	0	2.1505	Inf	#NAME?	0.38195	1	FALSE
GSMUA_Achr10G07520_001	chr10	17716237	17720622	1368	8.62427	17.9986	4.08637	8.62291	2.11017	-1.0774	0.32025	1	FALSE
GSMUA_Achr10G07530_001	chr10	17721878	17737722	2756	0	0.423144	0	0.406632	Inf	#NAME?	1	1	FALSE
GSMUA_Achr10G07560_001	chr10	17751568	17753911	327	16.5728	5.39999	1.88615	0.620403	0.328926	1.6042	0.71214	1	FALSE
GSMUA_Achr10G07570_001	chr10	17755293	17757034	1224	0	0.952767	0	0.406632	Inf	#NAME?	1	1	FALSE
GSMUA_Achr10G07580_001	chr10	17757413	17758154	174	0	21.9246	0	1.33724	Inf	#NAME?	0.6252	1	FALSE
GSMUA_Achr10G07590_001	chr10	17761750	17764926	492	0	2.3703	0	0.406632	Inf	#NAME?	1	1	FALSE
GSMUA_Achr10G07610_001	chr10	17773348	17778389	869	22.2595	10.1219	6.70592	3.08111	0.45946	1.122	0.36592	1	FALSE
GSMUA_Achr10G07660_001	chr10	17822233	17828476	2096	5.47624	6.84331	3.98168	5.01784	1.26023	-0.33369	0.9353	1	FALSE
GSMUA_Achr10G07670_001	chr10	17834182	17839196	1368	4.42903	6.42978	2.09553	3.08111	1.47032	-0.55613	0.83932	1	FALSE
GSMUA_Achr10G07690_001	chr10	17847048	17847965	918	2.31616	0	0.733406	0	0	Inf	0.85518	1	FALSE
GSMUA_Achr10G07700_001	chr10	17853095	17859719	2201	2.6075	1.73325	1.99084	1.33724	0.671695	0.57412	0.94722	1	FALSE
GSMUA_Achr10G07720_001	chr10	17870452	17871473	945	1.91157	0	0.628717	0	0	Inf	0.8551	1	FALSE
GSMUA_Achr10G07730_001	chr10	17871717	17876432	1243	0	5.42789	0	2.36427	Inf	#NAME?	0.31904	1	FALSE
GSMUA_Achr10G07760_001	chr10	17892146	17897448	1055	5.4399	4.72139	1.99084	1.74387	0.875947	0.19109	1	1	FALSE
GSMUA_Achr10G07770_001	chr4	7282137	17899297	663	3.207	1.75895	0.733406	0.406632	0.554443	0.85089	1	1	FALSE
GSMUA_Achr10G07780_001	chr10	17900091	17900248	60	0	14.715	0	0.310202	Inf	#NAME?	1	1	FALSE
GSMUA_Achr10G07810_001	chr10	17913550	17914617	1068	0	1.09193	0	0.406632	Inf	#NAME?	1	1	FALSE
GSMUA_Achr10G07840_001	chr10	17931386	17933820	1336	41.2106	35.3256	19.0697	16.529	0.866767	0.20628	0.82251	1	FALSE
GSMUA_Achr10G07850_001	chr10	17934306	17936418	882	46.9988	93.6088	14.3546	28.8871	2.01239	-1.0089	0.08154	1	FALSE
GSMUA_Achr10G07890_001	chr10	17948287	17953729	2134	15.7393	18.3922	11.6304	13.7372	1.18115	-0.24019	0.78017	1	FALSE
GSMUA_Achr10G07910_001	chr10	17962545	17969297	1407	87.4766	48.1065	42.6451	23.6973	0.555687	0.84766	0.073069	1	FALSE
GSMUA_Achr10G07920_001	chr10	17970079	17970734	579	178.97	154.738	35.9398	31.3478	0.872231	0.19722	0.62484	1	FALSE
GSMUA_Achr10G07930_001	chr10	17979405	17987862	1503	0	1.36333	0	0.716834	Inf	#NAME?	0.94334	1	FALSE
GSMUA_Achr10G07950_001	chr10	18000440	18003191	2752	13.9416	27.3436	13.3072	26.33	1.97863	-0.9845	0.11712	1	FALSE
GSMUA_Achr10G08010_001	chr10	18025032	18044088	2178	17.6674	8.88783	13.3066	6.78261	0.509719	0.97223	0.39892	1	FALSE
GSMUA_Achr10G08020_001	chr10	18047391	18050213	1177	1.53477	1.50025	0.628717	0.620403	0.986777	0.019204	1	1	FALSE
GSMUA_Achr10G08030_001	chr10	18051799	18057822	975	12.4285	6.01432	4.19106	2.05407	0.490108	1.0288	0.59787	1	FALSE
GSMUA_Achr10G08040_001	chr10	18062511	18068028	1993	5.59879	6.32756	3.87699	4.41834	1.13963	-0.18857	1	1	FALSE
GSMUA_Achr10G08050_001	chr10	18068338	18086604	2405	4.77264	4.99427	3.98168	4.20457	1.05598	-0.078582	1	1	FALSE
GSMUA_Achr10G08060_001	chr10	18089396	18092916	724	13.3588	23.0787	3.35296	5.85201	1.74533	-0.8035	0.57863	1	FALSE
GSMUA_Achr10G08070_001	chr10	18092917	18098000	894	2.02062	0	0.628717	0	0	Inf	0.8551	1	FALSE
GSMUA_Achr10G08090_001	chr10	18125829	18126450	441	0	2.64441	0	0.406632	Inf	#NAME?	1	1	FALSE
GSMUA_Achr10G08120_001	chr10	18149716	18153863	1269	1.42351	1.39149	0.628717	0.620403	0.986777	0.019204	1	1	FALSE
GSMUA_Achr10G08130_001	chr10	18153878	18159834	926	12.0501	5.68505	3.87699	1.8403	0.474672	1.075	0.49003	1	FALSE
GSMUA_Achr10G08140_001	chr10	18162482	18176158	5591	0	0.208583	0	0.406632	Inf	#NAME?	1	1	FALSE
GSMUA_Achr10G08150_001	chr10	18177237	18187081	2364	0	0.986621	0	0.813264	Inf	#NAME?	0.92368	1	FALSE
GSMUA_Achr10G08170_001	chr10	18199292	18206564	1668	3.63244	3.85524	2.09553	2.24693	1.07225	-0.10064	1	1	FALSE
GSMUA_Achr10G08180_001	chr10	18207521	18215379	1452	2.9287	3.82069	1.46681	1.93673	1.32037	-0.40094	1	1	FALSE
GSMUA_Achr10G08210_001	chr10	18233872	18240174	1029	12.9102	11.1221	4.6104	4.01171	0.870145	0.20067	0.9825	1	FALSE
GSMUA_Achr10G08220_001	chr10	18246737	18257886	1189	14.2115	29.0868	5.86783	12.1107	2.06391	-1.0454	0.26813	1	FALSE
GSMUA_Achr10G08230_001	chr10	18259332	18261606	757	0	1.16631	0	0.310202	Inf	#NAME?	1	1	FALSE
GSMUA_Achr10G08260_001	chr10	18283693	18285870	1998	0	1.90935	0	1.33724	Inf	#NAME?	0.6252	1	FALSE
GSMUA_Achr10G08270_001	chr10	18287440	18289148	1176	0	8.71209	0	3.58417	Inf	#NAME?	0.15096	1	FALSE
GSMUA_Achr10G08300_001	chr10	18326981	18331322	1438	1.47861	0	0.733406	0	0	Inf	0.85518	1	FALSE
GSMUA_Achr10G08330_001	chr10	18339514	18342949	2074	1.89618	0.562288	1.36212	0.406632	0.298528	1.7441	0.73089	1	FALSE
GSMUA_Achr10G08360_001	chr10	18363061	18367709	1391	0	0.83838	0	0.406632	Inf	#NAME?	1	1	FALSE
GSMUA_Achr10G08370_001	chr10	18384519	18385199	681	11.5497	8.61081	2.72424	2.05407	0.753996	0.40737	0.96799	1	FALSE
GSMUA_Achr10G08380_001	chr10	18394137	18397576	2318	34.4349	8.71767	27.6618	7.07191	0.255656	1.9677	0.0015726	0.10062	FALSE
GSMUA_Achr10G08410_001	chr10	18403030	18403620	495	7.29871	0	1.25743	0	0	Inf	0.51996	1	FALSE
GSMUA_Achr10G08440_001	chr10	18424059	18431064	1394	6.93814	4.40979	3.35296	2.1505	0.641374	0.64076	0.76785	1	FALSE
GSMUA_Achr10G08450_001	chr10	18432733	18437227	1569	21.743	27.9673	11.8403	15.3428	1.29581	-0.37385	0.75234	1	FALSE
GSMUA_Achr10G08460_001	chr10	18437914	18438525	360	10.0357	21.1938	1.25743	2.67447	2.12693	-1.0888	0.74015	1	FALSE
GSMUA_Achr10G08470_001	chr10	18439814	18441155	1247	101.341	75.387	43.7979	32.8988	0.751151	0.41282	0.3417	1	FALSE
GSMUA_Achr10G08480_001	chr10	18445578	18448458	770	20.4295	11.7912	5.44849	3.17754	0.583196	0.77795	0.59161	1	FALSE
GSMUA_Achr10G08500_001	chr10	18452583	18469128	3873	0	0.227962	0	0.310202	Inf	#NAME?	1	1	FALSE
GSMUA_Achr10G08510_001	chr10	18470266	18474794	924	18.9796	10.4749	6.07721	3.39131	0.558037	0.84157	0.54321	1	FALSE
GSMUA_Achr10G08550_001	chr10	18498221	18498598	378	10.4039	11.5912	1.36212	1.5301	1.12332	-0.16777	1	1	FALSE
GSMUA_Achr10G08560_001	chr10	18500390	18503192	977	19.7989	19.5234	6.70592	6.68618	0.997056	0.0042529	1	1	FALSE
GSMUA_Achr10G08590_001	chr10	18512693	18519259	5013	0	2.45252	0	4.301	Inf	#NAME?	0.094992	1	FALSE
GSMUA_Achr10G08620_001	chr10	18532820	18536062	677	6.28136	1.72258	1.46681	0.406632	0.277222	1.8509	0.75464	1	FALSE
GSMUA_Achr10G08630_001	chr10	18537717	18541144	1516	1.40253	2.12089	0.733406	1.12347	1.53185	-0.61527	1	1	FALSE
GSMUA_Achr10G08640_001	chr10	18542872	18544644	513	44.7493	39.4553	7.96336	7.09282	0.890682	0.16702	0.94435	1	FALSE
GSMUA_Achr10G08660_001	chr10	18550056	18550400	345	0	2.55912	0	0.310202	Inf	#NAME?	1	1	FALSE
GSMUA_Achr10G08670_001	chr10	18551938	18557090	994	0	1.17323	0	0.406632	Inf	#NAME?	1	1	FALSE
GSMUA_Achr10G08710_001	chr10	18635656	18636209	159	0	5.55282	0	0.310202	Inf	#NAME?	1	1	FALSE
GSMUA_Achr10G08720_001	chr10	18636237	18638518	1512	6.8197	10.8636	3.56234	5.75558	1.61567	-0.69214	0.57299	1	FALSE
GSMUA_Achr10G08730_001	chr10	18639473	18644385	1556	0	1.31689	0	0.716834	Inf	#NAME?	0.94334	1	FALSE
GSMUA_Achr10G08740_001	chr10	18645552	18651892	819	2.20565	1.42391	0.628717	0.406632	0.646765	0.62869	1	1	FALSE
GSMUA_Achr10G08770_001	chr10	18736990	18738339	756	0	1.16785	0	0.310202	Inf	#NAME?	1	1	FALSE
GSMUA_Achr10G08810_001	chr10	18863860	18867847	1321	2.73494	0.668356	1.25743	0.310202	0.246694	2.0192	0.72572	1	FALSE
GSMUA_Achr10G08820_001	chr10	18876078	18878817	2254	0	1.55216	0	1.2199	Inf	#NAME?	0.74772	1	FALSE
GSMUA_Achr10G08830_001	chr10	18879227	18881954	712	0	1.6379	0	0.406632	Inf	#NAME?	1	1	FALSE
GSMUA_Achr10G08840_001	chr10	18882991	18884634	1218	3.22879	15.141	1.36212	6.4515	4.73636	-2.2438	0.15395	1	FALSE
GSMUA_Achr10G08850_001	chr10	18885349	18891882	1383	2.61234	0	1.25743	0	0	Inf	0.51996	1	FALSE
GSMUA_Achr10G08880_001	chr10	18915259	18917078	1478	139.941	202.039	71.669	104.557	1.45888	-0.54486	0.10586	1	FALSE
GSMUA_Achr10G08890_001	chr10	18922043	18925880	1145	0	0.77109	0	0.310202	Inf	#NAME?	1	1	FALSE
GSMUA_Achr10G08920_001	chr10	18938642	18948549	942	4.17481	0	1.36212	0	0	Inf	0.47189	1	FALSE
GSMUA_Achr10G08960_001	chr10	18974522	18989059	2124	1.85154	0	1.36212	0	0	Inf	0.47189	1	FALSE
GSMUA_Achr10G08970_001	chr10	18991982	18995227	1729	79.0538	93.1717	47.3602	56.3824	1.1905	-0.25157	0.55279	1	FALSE
GSMUA_Achr10G08990_001	chr10	19005252	19009334	1932	0	0.456986	0	0.310202	Inf	#NAME?	1	1	FALSE
GSMUA_Achr10G09010_001	chr10	19014439	19018838	780	2.31594	4.12214	0.628717	1.12347	1.78692	-0.83747	1	1	FALSE
GSMUA_Achr10G09060_001	chr10	19070275	19071033	555	3.25483	0	0.628717	0	0	Inf	0.8551	1	FALSE
GSMUA_Achr10G09070_001	chr10	19072071	19074012	889	0	2.30493	0	0.716834	Inf	#NAME?	0.94334	1	FALSE
GSMUA_Achr10G09090_001	chr10	19081059	19082888	1149	0	0.768405	0	0.310202	Inf	#NAME?	1	1	FALSE
GSMUA_Achr10G09110_001	chr10	19100355	19101666	984	1.8358	3.55545	0.628717	1.2199	1.9403	-0.95628	1	1	FALSE
GSMUA_Achr10G09140_001	chr10	19110173	19111770	765	0	1.15411	0	0.310202	Inf	#NAME?	1	1	FALSE
GSMUA_Achr10G09160_001	chr10	19114861	19115826	530	73.5979	110.578	13.5165	20.5198	1.51813	-0.60229	0.35152	1	FALSE
GSMUA_Achr10G09170_001	chr10	19115856	19116776	819	0	3.92585	0	1.12347	Inf	#NAME?	0.74826	1	FALSE
GSMUA_Achr10G09180_001	chr10	19120161	19124856	1343	62.9932	51.0318	29.3386	23.9866	0.81758	0.29057	0.5501	1	FALSE
GSMUA_Achr10G09190_001	chr10	19128892	19129938	1047	1.72534	0	0.628717	0	0	Inf	0.8551	1	FALSE
GSMUA_Achr10G09200_001	chr10	19133920	19136531	615	0	1.43561	0	0.310202	Inf	#NAME?	1	1	FALSE
GSMUA_Achr10G09210_001	chr10	19136983	19141328	2505	0.848798	1.74908	0.733406	1.5301	2.08629	-1.0609	0.92132	1	FALSE
GSMUA_Achr10G09220_001	chr10	19142480	19143112	461	32.7355	54.0962	5.23911	8.74025	1.66827	-0.73835	0.49885	1	FALSE
GSMUA_Achr10G09240_001	chr10	19153073	19157517	1688	4.28064	5.71434	2.51487	3.3704	1.34019	-0.42244	1	1	FALSE
GSMUA_Achr10G09250_001	chr10	19157802	19166489	1401	4.55297	2.49719	2.20022	1.2199	0.554443	0.85089	0.87907	1	FALSE
GSMUA_Achr10G09260_001	chr10	19169169	19170416	1092	1.65424	0.808514	0.628717	0.310202	0.493389	1.0192	1	1	FALSE
GSMUA_Achr10G09270_001	chr10	19173531	19181043	1891	97.5162	127.67	63.9157	84.519	1.32235	-0.40311	0.27022	1	FALSE
GSMUA_Achr10G09280_001	chr10	19181541	19187356	1308	4.38769	9.18289	1.99084	4.20457	2.11196	-1.0786	0.58592	1	FALSE
GSMUA_Achr10G09290_001	chr10	19190135	19197251	2363	1.66427	5.20292	1.36212	4.301	3.15757	-1.6588	0.39903	1	FALSE
GSMUA_Achr10G09300_001	chr10	19197634	19198839	1206	7.0522	3.89534	2.93362	1.64744	0.561571	0.83246	0.90248	1	FALSE
GSMUA_Achr10G09310_001	chr10	19200029	19200343	315	0	2.80285	0	0.310202	Inf	#NAME?	1	1	FALSE
GSMUA_Achr10G09320_001	chr10	19200751	19202961	1706	0	3.08579	0	1.8403	Inf	#NAME?	0.4736	1	FALSE
GSMUA_Achr10G09350_001	chr10	19212035	19227550	1587	0	0.556331	0	0.310202	Inf	#NAME?	1	1	FALSE
GSMUA_Achr10G09360_001	chr10	19242961	19244579	1287	3.05569	1.81226	1.36212	0.813264	0.597056	0.74406	0.93518	1	FALSE
GSMUA_Achr10G09380_001	chr10	19251166	19257271	2669	3.50392	9.75589	3.24827	9.10507	2.80305	-1.487	0.22232	1	FALSE
GSMUA_Achr10G09390_001	chr10	19257780	19258702	797	0	2.21555	0	0.620403	Inf	#NAME?	0.96612	1	FALSE
GSMUA_Achr10G09400_001	chr10	19260369	19266901	2970	1.82468	3.95992	1.88615	4.12905	2.18914	-1.1304	0.71771	1	FALSE
GSMUA_Achr10G09410_001	chr10	19267447	19270078	2013	1.79476	8.73914	1.25743	6.16221	4.90063	-2.293	0.16666	1	FALSE
GSMUA_Achr10G09440_001	chr10	19290968	19291602	540	7.87496	3.26999	1.46681	0.620403	0.42296	1.2414	0.93527	1	FALSE
GSMUA_Achr10G09450_001	chr10	19291616	19292842	1155	10.4916	1.7741	4.19106	0.716834	0.171039	2.5476	0.19365	1	FALSE
GSMUA_Achr10G09470_001	chr10	19304386	19308709	1209	21.0111	20.8343	8.80145	8.81577	1.00163	-0.0023458	1	1	FALSE
GSMUA_Achr10G09480_001	chr10	19309708	19310118	342	22.9981	0	2.72424	0	0	Inf	0.14013	1	FALSE
GSMUA_Achr10G09490_001	chr10	19310186	19315704	1522	16.6902	28.8309	8.80145	15.3428	1.74321	-0.80175	0.33282	1	FALSE
GSMUA_Achr10G09520_001	chr10	19335562	19339461	1435	1.4817	5.09647	0.733406	2.55713	3.48665	-1.8018	0.56075	1	FALSE
GSMUA_Achr10G09530_001	chr10	19340609	19344284	1389	2.8313	8.64738	1.36212	4.20457	3.08678	-1.6261	0.40516	1	FALSE
GSMUA_Achr10G09540_001	chr10	19344993	19345429	159	0	14.669	0	0.813264	Inf	#NAME?	0.92368	1	FALSE
GSMUA_Achr10G09560_001	chr10	19348905	19350689	885	2.40253	0	0.733406	0	0	Inf	0.85518	1	FALSE
GSMUA_Achr10G09570_001	chr10	19357755	19358969	1152	21.4955	5.09025	8.59207	2.05407	0.239066	2.0645	0.068969	1	FALSE
GSMUA_Achr10G09580_001	chr10	19362216	19367839	2391	0	0.369259	0	0.310202	Inf	#NAME?	1	1	FALSE
GSMUA_Achr10G09590_001	chr10	19367894	19370328	1083	1.66799	0	0.628717	0	0	Inf	0.8551	1	FALSE
GSMUA_Achr10G09610_001	chr10	19387659	19389677	1104	0	1.59945	0	0.620403	Inf	#NAME?	0.96612	1	FALSE
GSMUA_Achr10G09660_001	chr10	19390779	19394077	1323	7.55221	4.64645	3.45765	2.1505	0.621954	0.68512	0.77193	1	FALSE
GSMUA_Achr10G09690_001	chr10	19398172	19399491	1320	1.61079	0	0.733406	0	0	Inf	0.85518	1	FALSE
GSMUA_Achr10G09720_001	chr10	19405665	19405775	111	0	39.4726	0	1.5301	Inf	#NAME?	0.58735	1	FALSE
GSMUA_Achr10G09730_001	chr10	19405792	19407284	1215	1.74999	2.41315	0.733406	1.02704	1.40036	-0.4858	1	1	FALSE
GSMUA_Achr10G09740_001	chr10	19414813	19425484	3582	7.68528	10.227	9.53486	12.8275	1.34533	-0.42796	0.6004	1	FALSE
GSMUA_Achr10G09750_001	chr10	19426374	19430662	1164	1.82667	4.52264	0.733406	1.8403	2.50925	-1.3273	0.78626	1	FALSE
GSMUA_Achr10G09760_001	chr10	19431424	19432999	623	5.79913	2.83434	1.25743	0.620403	0.493389	1.0192	0.91421	1	FALSE
GSMUA_Achr10G09840_001	chr10	19506023	19509055	933	0	4.39246	0	1.43367	Inf	#NAME?	0.60537	1	FALSE
GSMUA_Achr10G09850_001	chr10	19509944	19514967	1867	0.967558	0	0.628717	0	0	Inf	0.8551	1	FALSE
GSMUA_Achr10G09870_001	chr10	19520348	19524712	1617	16.629	14.3306	9.32548	8.11985	0.870717	0.19972	0.89926	1	FALSE
GSMUA_Achr10G09880_001	chr10	19525442	19532188	2251	0.944575	0.392225	0.733406	0.310202	0.42296	1.2414	1	1	FALSE
GSMUA_Achr10G09890_001	chr1	12351870	19535834	588	3.61605	15.4409	0.733406	3.17754	4.33258	-2.1152	0.40266	1	FALSE
GSMUA_Achr10G09910_001	chr10	19537059	19537528	386	0	3.02121	0	0.406632	Inf	#NAME?	1	1	FALSE
GSMUA_Achr10G09920_001	chr10	19537572	19562018	5970	0.356154	0.195341	0.733406	0.406632	0.554443	0.85089	1	1	FALSE
GSMUA_Achr10G09930_001	chr10	19567192	19570815	1451	2.71032	0.608475	1.36212	0.310202	0.227734	2.1346	0.72852	1	FALSE
GSMUA_Achr10G09940_001	chr10	19576698	19577100	315	6.74997	13.9094	0.733406	1.5301	2.08629	-1.0609	0.92132	1	FALSE
GSMUA_Achr10G09950_001	chr10	19578851	19583938	2141	1.83684	4.65303	1.36212	3.48774	2.56052	-1.3564	0.54471	1	FALSE
GSMUA_Achr10G09960_001	chr10	19640859	19641535	153	49.3172	114.764	2.61956	6.1413	2.34441	-1.2292	0.42623	1	FALSE
GSMUA_Achr10G09970_001	chrUn_random	19641536	85433126	642	54.6327	54.3621	12.1544	12.228	1.00605	-0.0087073	1	1	FALSE
GSMUA_Achr10G09980_001	chr10	19647479	19649671	1095	3.29942	6.16152	1.25743	2.36427	1.88024	-0.91091	0.84086	1	FALSE
GSMUA_Achr10G09990_001	chr10	19650795	19659441	2606	10.3181	17.3112	9.32548	15.7912	1.69334	-0.75988	0.33558	1	FALSE
GSMUA_Achr10G10020_001	chr10	19672102	19676166	1118	1.61577	0	0.628717	0	0	Inf	0.8551	1	FALSE
GSMUA_Achr10G10030_001	chr10	19680452	19682297	688	0	1.28328	0	0.310202	Inf	#NAME?	1	1	FALSE
GSMUA_Achr10G10060_001	chr10	19688556	19691869	570	0	3.09789	0	0.620403	Inf	#NAME?	0.96612	1	FALSE
GSMUA_Achr10G10070_001	chr10	19694264	19698515	1002	10.2908	13.1841	3.56234	4.63211	1.3003	-0.37885	0.79174	1	FALSE
GSMUA_Achr10G10080_001	chr10	19713759	19716442	862	19.9737	15.287	5.97252	4.6112	0.77207	0.3732	0.77977	1	FALSE
GSMUA_Achr10G10090_001	chr10	19717136	19720212	552	0	2.11266	0	0.406632	Inf	#NAME?	1	1	FALSE
GSMUA_Achr10G10120_001	chr10	19750535	19752095	231	53.8425	35.482	4.29575	2.86733	0.667482	0.5832	0.82696	1	FALSE
GSMUA_Achr10G10130_001	chr10	19752097	19754172	378	16.8749	7.00712	2.20022	0.930605	0.42296	1.2414	0.86513	1	FALSE
GSMUA_Achr10G10140_001	chr10	19756952	19775687	3976	1.9782	0.80867	2.72424	1.12347	0.412395	1.2779	0.58744	1	FALSE
GSMUA_Achr10G10150_001	chr10	19776344	19779907	1173	3.08002	2.74107	1.25743	1.12347	0.893459	0.16253	1	1	FALSE
GSMUA_Achr10G10180_001	chr10	19814887	19827729	2049	1.76323	2.13834	1.25743	1.5301	1.21684	-0.28314	1	1	FALSE
GSMUA_Achr10G10190_001	chr10	19829644	19830707	312	0	5.6596	0	0.620403	Inf	#NAME?	0.96612	1	FALSE
GSMUA_Achr10G10200_001	chr10	19830710	19837751	2688	2.01611	1.52462	1.88615	1.43367	0.760102	0.39573	0.94668	1	FALSE
GSMUA_Achr10G10240_001	chr10	19846165	19849142	890	2.38903	0.99202	0.733406	0.310202	0.42296	1.2414	1	1	FALSE
GSMUA_Achr10G10260_001	chr10	19854221	19855591	1305	1.6293	0.67655	0.733406	0.310202	0.42296	1.2414	1	1	FALSE
GSMUA_Achr10G10280_001	chr10	19862748	19868187	1307	5.77317	9.38139	2.61956	4.28009	1.6339	-0.70832	0.85449	1	FALSE
GSMUA_Achr10G10310_001	chr10	19895025	19897254	561	9.66005	17.194	1.88615	3.3704	1.78692	-0.83747	0.8339	1	FALSE
GSMUA_Achr10G10320_001	chr10	19897265	19898679	544	17.779	5.91042	3.35296	1.12347	0.335067	1.5775	0.41516	1	FALSE
GSMUA_Achr10G10340_001	chr10	19925783	19928662	1057	0	2.2066	0	0.813264	Inf	#NAME?	0.92368	1	FALSE
GSMUA_Achr10G10360_001	chr10	19937870	19938592	618	15.6501	9.94701	3.35296	2.1505	0.641374	0.64076	0.76785	1	FALSE
GSMUA_Achr10G10400_001	chr10	19955763	19956440	678	16.9295	1.30221	3.98168	0.310202	0.0779073	3.6821	0.11099	1	FALSE
GSMUA_Achr10G10410_001	chr10	19962094	19970635	917	4.28863	6.04977	1.36212	1.93673	1.42185	-0.50777	1	1	FALSE
GSMUA_Achr10G10440_001	chr10	19971730	19976662	945	37.454	14.5439	12.2591	4.80406	0.391877	1.3515	0.1105	1	FALSE
GSMUA_Achr10G10460_001	chr10	19995209	19996477	1269	18.3422	17.2895	8.06805	7.6714	0.950837	0.07273	0.96705	1	FALSE
GSMUA_Achr10G10480_001	chr10	20024019	20028028	2076	4.96695	4.79871	3.56234	3.48774	0.979058	0.030534	1	1	FALSE
GSMUA_Achr10G10490_001	chr10	20030578	20039311	1503	2.61655	4.27847	1.36212	2.24693	1.64958	-0.7221	0.92856	1	FALSE
GSMUA_Achr10G10500_001	chr10	20040715	20040846	132	0	6.68862	0	0.310202	Inf	#NAME?	1	1	FALSE
GSMUA_Achr10G10520_001	chr10	20059778	20066524	1119	7.0289	7.86054	2.72424	3.08111	1.13099	-0.17759	1	1	FALSE
GSMUA_Achr10G10530_001	chr10	20068707	20072795	1892	58.9859	55.7533	38.6635	36.9314	0.955203	0.066121	0.94059	1	FALSE
GSMUA_Achr10G10540_001	chr10	20124235	20127787	2902	5.12876	6.65908	5.13384	6.7617	1.31708	-0.39735	0.79244	1	FALSE
GSMUA_Achr10G10550_001	chr10	20158467	20162981	1240	0	4.729	0	2.05407	Inf	#NAME?	0.39514	1	FALSE
GSMUA_Achr10G10580_001	chr10	20195897	20218440	3887	2.48823	1.96289	3.35296	2.67447	0.797645	0.32618	0.97272	1	FALSE
GSMUA_Achr10G10590_001	chr10	20234283	20236505	2223	166.286	170.165	128.146	132.438	1.03349	-0.047525	0.91053	1	FALSE
GSMUA_Achr10G10610_001	chr10	20247522	20250518	752	5.22961	2.34813	1.36212	0.620403	0.455468	1.1346	0.92206	1	FALSE
GSMUA_Achr10G10660_001	chr10	20303245	20312365	1947	30.4622	46.6319	20.5365	31.7754	1.54726	-0.62972	0.22737	1	FALSE
GSMUA_Achr10G10670_001	chr10	20313322	20316703	888	2.03427	0.994254	0.628717	0.310202	0.493389	1.0192	1	1	FALSE
GSMUA_Achr10G10680_001	chr10	20325714	20333079	900	17.4785	13.3825	5.44849	4.22548	0.775533	0.36674	0.91238	1	FALSE
GSMUA_Achr10G10690_001	chr10	20340285	20342266	984	10.154	16.9471	3.45765	5.8311	1.68643	-0.75398	0.62014	1	FALSE
GSMUA_Achr10G10700_001	chr10	20348965	20355942	2020	0	1.88855	0	1.33724	Inf	#NAME?	0.6252	1	FALSE
GSMUA_Achr10G10710_001	chr10	20380164	20384770	1441	111.816	120.613	55.8476	60.8635	1.08981	-0.12408	0.75472	1	FALSE
GSMUA_Achr10G10730_001	chr10	20409644	20412228	826	13.5089	22.3666	3.87699	6.47241	1.66944	-0.73937	0.61009	1	FALSE
GSMUA_Achr10G10740_001	chr4	6187603	20429539	365	0	28.9363	0	3.70151	Inf	#NAME?	0.13078	1	FALSE
GSMUA_Achr10G10750_001	chr10	20431072	20442853	3662	0.986581	0.241097	1.25743	0.310202	0.246694	2.0192	0.72572	1	FALSE
GSMUA_Achr10G10770_001	chr10	20465205	20467829	1566	7.12541	0	3.87699	0	0	Inf	0.083119	1	FALSE
GSMUA_Achr10G10780_001	chr10	20469321	20478724	1763	2.04927	2.82534	1.25743	1.74387	1.38685	-0.47181	1	1	FALSE
GSMUA_Achr10G10810_001	chr10	20491287	20508786	2148	9.00537	9.26035	6.70592	6.95456	1.03708	-0.052524	1	1	FALSE
GSMUA_Achr10G10830_001	chr10	20510887	20513585	1525	13.1037	18.2756	6.9153	9.76729	1.41242	-0.49817	0.56293	1	FALSE
GSMUA_Achr10G10860_001	chr10	20523397	20525531	1321	4.34451	3.77068	1.99084	1.74387	0.875947	0.19109	1	1	FALSE
GSMUA_Achr10G10870_001	chr10	20528735	20532794	2155	0.838251	1.08231	0.628717	0.813264	1.29353	-0.37131	1	1	FALSE
GSMUA_Achr10G10880_001	chr10	20535560	20541808	678	0	6.92887	0	1.64744	Inf	#NAME?	0.50628	1	FALSE
GSMUA_Achr10G10890_001	chr10	20546572	20564514	4241	0.927298	1.04091	1.36212	1.55101	1.13867	-0.18735	1	1	FALSE
GSMUA_Achr10G10900_001	chr10	20567697	20572119	2080	0.868476	0	0.628717	0	0	Inf	0.8551	1	FALSE
GSMUA_Achr10G10910_001	chr10	20573144	20576087	1695	2.32016	1.72978	1.36212	1.02704	0.753996	0.40737	1	1	FALSE
GSMUA_Achr10G10920_001	chr10	20582335	20582439	105	20.2499	22.2131	0.733406	0.813264	1.10889	-0.14911	1	1	FALSE
GSMUA_Achr10G10930_001	chr10	20582442	20585406	1043	5.50249	7.28353	1.99084	2.65356	1.33289	-0.41455	1	1	FALSE
GSMUA_Achr10G10950_001	chr10	20595619	20598108	687	5.72441	1.69751	1.36212	0.406632	0.298528	1.7441	0.73089	1	FALSE
GSMUA_Achr10G10960_001	chr10	20598134	20598621	309	0	2.85727	0	0.310202	Inf	#NAME?	1	1	FALSE
GSMUA_Achr10G10980_001	chr10	20604467	20605818	444	4.06854	0	0.628717	0	0	Inf	0.8551	1	FALSE
GSMUA_Achr10G11000_001	chr10	20620737	20634301	3152	0	0.280107	0	0.310202	Inf	#NAME?	1	1	FALSE
GSMUA_Achr10G11010_001	chr10	20637436	20648327	1993	6.66564	9.99712	4.6104	6.97548	1.51299	-0.5974	0.67513	1	FALSE
GSMUA_Achr10G11020_001	chr10	20650358	20651206	729	0	1.59971	0	0.406632	Inf	#NAME?	1	1	FALSE
GSMUA_Achr10G11030_001	chr10	20657879	20658781	811	0	11.9345	0	3.39131	Inf	#NAME?	0.16194	1	FALSE
GSMUA_Achr10G11040_001	chr10	20659467	20661576	898	2.36775	18.2546	0.733406	5.73467	7.81923	-2.967	0.10943	1	FALSE
GSMUA_Achr10G11050_001	chr10	20661606	20662487	201	8.98721	0	0.628717	0	0	Inf	0.8551	1	FALSE
GSMUA_Achr10G11060_001	chr10	20663686	20669590	933	0	1.24993	0	0.406632	Inf	#NAME?	1	1	FALSE
GSMUA_Achr10G11080_001	chr10	20671753	20676483	1184	4.84721	34.3736	1.99084	14.2402	7.15288	-2.8385	0.0082192	0.36311	FALSE
GSMUA_Achr10G11100_001	chr10	20685764	20687242	1179	1.80343	0	0.733406	0	0	Inf	0.85518	1	FALSE
GSMUA_Achr10G11120_001	chr10	20696052	20698870	644	8.41505	4.99266	1.88615	1.12347	0.59564	0.74749	0.8214	1	FALSE
GSMUA_Achr10G11140_001	chr10	20718460	20719272	604	19.0036	30.5874	3.98168	6.47241	1.62555	-0.70093	0.6051	1	FALSE
GSMUA_Achr10G11160_001	chr10	20734329	20744695	5244	4.09416	7.93561	7.43933	14.5714	1.95869	-0.96989	0.22503	1	FALSE
GSMUA_Achr10G11170_001	chr10	20754837	20755888	1052	550.743	582.199	200.651	214.37	1.06838	-0.095419	0.70837	1	FALSE
GSMUA_Achr10G11190_001	chr10	20769482	20776004	1097	5.23163	12.2705	1.99084	4.70763	2.36465	-1.2416	0.50676	1	FALSE
GSMUA_Achr10G11200_001	chr10	20776488	20780210	1324	2.97029	5.52374	1.36212	2.55713	1.87731	-0.90867	0.8156	1	FALSE
GSMUA_Achr10G11220_001	chr10	20786897	20789795	2045	13.7742	12.024	9.74424	8.602	0.882779	0.17988	0.92631	1	FALSE
GSMUA_Achr10G11270_001	chr10	20806658	20807382	616	3.45169	8.08615	0.733406	1.74387	2.37777	-1.2496	0.7968	1	FALSE
GSMUA_Achr10G11300_001	chr10	20817061	20818086	888	2.39441	0	0.733406	0	0	Inf	0.85518	1	FALSE
GSMUA_Achr10G11320_001	chr10	20827096	20827506	411	5.17333	22.0906	0.733406	3.17754	4.33258	-2.1152	0.40266	1	FALSE
GSMUA_Achr10G11350_001	chr10	20836038	20843205	2069	1.90076	1.70691	1.36212	1.24081	0.910936	0.13458	1	1	FALSE
GSMUA_Achr10G11400_001	chr10	20881591	20884009	593	53.5939	36.4654	11.0017	7.55406	0.686628	0.5424	0.50427	1	FALSE
GSMUA_Achr10G11410_001	chr10	20884459	20885879	993	0	1.17441	0	0.406632	Inf	#NAME?	1	1	FALSE
GSMUA_Achr10G11420_001	chr10	20889583	20890903	1234	7.83774	4.52243	3.35296	1.95764	0.583854	0.77632	0.76006	1	FALSE
GSMUA_Achr10G11430_001	chr10	20891493	20896790	979	4.01703	0	1.36212	0	0	Inf	0.47189	1	FALSE
GSMUA_Achr10G11440_001	chr10	20897622	20909223	1304	7.17175	11.2169	3.24827	5.11427	1.57446	-0.65485	0.77262	1	FALSE
GSMUA_Achr10G11470_001	chr10	20915212	20915328	117	15.4396	0	0.628717	0	0	Inf	0.8551	1	FALSE
GSMUA_Achr10G11480_001	chr10	20916756	20919260	995	30.1254	17.965	10.373	6.25864	0.603362	0.72891	0.47094	1	FALSE
GSMUA_Achr10G11490_001	chr10	20919962	20920643	593	7.17113	5.42204	1.46681	1.12347	0.765924	0.38473	1	1	FALSE
GSMUA_Achr10G11510_001	chr10	20936898	20937446	549	28.6533	26.1869	5.44849	5.03875	0.924797	0.11279	1	1	FALSE
GSMUA_Achr10G11520_001	chr10	20943243	20943426	51	35.4202	0	0.628717	0	0	Inf	0.8551	1	FALSE
GSMUA_Achr10G11560_001	chr10	20967675	20969047	1208	1.76013	1.69626	0.733406	0.716834	0.977404	0.032973	1	1	FALSE
GSMUA_Achr10G11580_001	chr10	20981730	20988762	1392	2.82519	3.78186	1.36212	1.8403	1.35105	-0.43408	1	1	FALSE
GSMUA_Achr10G11600_001	chr10	20989906	20990408	264	0	3.34431	0	0.310202	Inf	#NAME?	1	1	FALSE
GSMUA_Achr10G11610_001	chr10	20990418	20998971	525	21.8632	18.373	3.98168	3.3704	0.846476	0.24046	0.90239	1	FALSE
GSMUA_Achr10G11620_001	chr10	20999632	21011447	5403	1.84926	1.30116	3.45765	2.4607	0.711669	0.49072	0.8806	1	FALSE
GSMUA_Achr10G11640_001	chr10	21023736	21028173	911	48.1877	33.7753	15.1927	10.7734	0.709117	0.49591	0.55776	1	FALSE
GSMUA_Achr10G11660_001	chr10	21038287	21039030	744	0	2.75415	0	0.716834	Inf	#NAME?	0.94334	1	FALSE
GSMUA_Achr10G11670_001	chr10	21041076	21050546	3370	7.97895	8.69044	9.32548	10.2494	1.09908	-0.1363	0.98152	1	FALSE
GSMUA_Achr10G11680_001	chr10	21052952	21054124	153	13.897	7.62213	0.733406	0.406632	0.554443	0.85089	1	1	FALSE
GSMUA_Achr10G11690_001	chr10	21054218	21055114	897	2.37039	13.0746	0.733406	4.10814	5.60146	-2.4858	0.24223	1	FALSE
GSMUA_Achr10G11700_001	chr10	21059345	21061684	1551	0	2.07303	0	1.12347	Inf	#NAME?	0.74826	1	FALSE
GSMUA_Achr10G11710_001	chr10	21061689	21073961	5261	2.06018	2.55858	3.7723	4.70763	1.24795	-0.31956	1	1	FALSE
GSMUA_Achr10G11730_001	chr10	21075153	21080491	1722	2.09806	5.437	1.25743	3.27397	2.60369	-1.3806	0.62531	1	FALSE
GSMUA_Achr10G11740_001	chr10	21083490	21085510	642	41.0621	28.2328	9.11552	6.33416	0.694877	0.52517	0.65762	1	FALSE
GSMUA_Achr10G11750_001	chr10	21086975	21088126	1007	190.932	296.852	66.6399	104.674	1.57074	-0.65144	0.057821	1	FALSE
GSMUA_Achr10G11760_001	chr10	21091360	21093327	1731	23.3931	40.6132	14.0406	24.607	1.75257	-0.80947	0.19564	1	FALSE
GSMUA_Achr10G11770_001	chr10	21094704	21098454	1788	24.3731	32.2285	15.088	20.1469	1.33529	-0.41715	0.56117	1	FALSE
GSMUA_Achr10G11780_001	chr10	21100945	21107988	1851	0	0.63003	0	0.406632	Inf	#NAME?	1	1	FALSE
GSMUA_Achr10G11790_001	chr10	21110324	21111582	1090	3.60795	4.56978	1.36212	1.74387	1.28026	-0.35644	1	1	FALSE
GSMUA_Achr10G11820_001	chr10	21126791	21129258	1367	2.64291	5.16692	1.25743	2.48161	1.97355	-0.9808	0.84867	1	FALSE
GSMUA_Achr10G11830_001	chr10	21131212	21131678	372	0	3.13491	0	0.406632	Inf	#NAME?	1	1	FALSE
GSMUA_Achr10G11840_001	chr10	21133416	21137016	1041	7.24835	3.08864	2.61956	1.12347	0.428876	1.2214	0.58508	1	FALSE
GSMUA_Achr10G11850_001	chr10	21137439	21141775	1608	0	1.82337	0	1.02704	Inf	#NAME?	0.76998	1	FALSE
GSMUA_Achr10G11890_001	chr10	21154134	21156490	1237	4.38099	0.942754	1.88615	0.406632	0.215588	2.2136	0.574	1	FALSE
GSMUA_Achr10G11910_001	chr10	21162838	21164025	912	2.3314	33.4639	0.733406	10.6979	14.5866	-3.8666	0.017298	0.62812	FALSE
GSMUA_Achr10G11980_001	chr10	21170631	21175931	1317	1.37163	0	0.628717	0	0	Inf	0.8551	1	FALSE
GSMUA_Achr10G12010_001	chr10	21191473	21195757	1901	0	1.0779	0	0.716834	Inf	#NAME?	0.94334	1	FALSE
GSMUA_Achr10G12030_001	chr10	21207016	21212888	4201	0.936127	1.04296	1.36212	1.5301	1.12332	-0.16777	1	1	FALSE
GSMUA_Achr10G12060_001	chr10	21218882	21222135	1786	0	1.80026	0	1.12347	Inf	#NAME?	0.74826	1	FALSE
GSMUA_Achr10G12070_001	chr10	21224889	21230456	2892	7.53443	6.88944	7.54402	6.97548	0.924637	0.11304	1	1	FALSE
GSMUA_Achr10G12120_001	chr10	21249561	21251566	1023	67.4307	112.916	23.8895	40.461	1.69367	-0.76016	0.099008	1	FALSE
GSMUA_Achr10G12130_001	chr10	21270531	21279117	3625	1.5832	3.46974	1.99084	4.39743	2.20883	-1.1433	0.57367	1	FALSE
GSMUA_Achr10G12140_001	chr10	21279595	21282473	568	3.74338	5.16194	0.733406	1.02704	1.40036	-0.4858	1	1	FALSE
GSMUA_Achr10G12170_001	chr10	21287368	21289675	890	13.6155	15.4427	4.19106	4.80406	1.14627	-0.19694	1	1	FALSE
GSMUA_Achr10G12180_001	chr10	21290142	21291142	723	76.5936	134.471	19.1744	34.0223	1.77436	-0.8273	0.11226	1	FALSE
GSMUA_Achr10G12190_001	chr10	21292547	21293645	684	67.2883	67.7077	15.9261	16.2188	1.01838	-0.026271	0.95435	1	FALSE
GSMUA_Achr10G12200_001	chr10	21295534	21297266	1178	15.9731	14.1562	6.49596	5.8311	0.89765	0.15578	1	1	FALSE
GSMUA_Achr10G12220_001	chr10	21304702	21307885	1526	0	0.57857	0	0.310202	Inf	#NAME?	1	1	FALSE
GSMUA_Achr10G12280_001	chr10	21321927	21324767	1130	0	2.06405	0	0.813264	Inf	#NAME?	0.92368	1	FALSE
GSMUA_Achr10G12290_001	chr10	21328226	21331560	1480	0	0.596553	0	0.310202	Inf	#NAME?	1	1	FALSE
GSMUA_Achr10G12300_001	chr10	21332661	21333349	512	3.52818	0	0.628717	0	0	Inf	0.8551	1	FALSE
GSMUA_Achr10G12320_001	chr10	21337474	21345538	3213	0	0.637748	0	0.716834	Inf	#NAME?	0.94334	1	FALSE
GSMUA_Achr10G12330_001	chr10	21348661	21351505	888	0	1.31327	0	0.406632	Inf	#NAME?	1	1	FALSE
GSMUA_Achr10G12340_001	chr10	21356037	21361244	3020	12.5985	7.87158	13.2025	8.33362	0.631217	0.66379	0.46251	1	FALSE
GSMUA_Achr10G12350_001	chr10	21394488	21395549	957	3.77519	5.20488	1.25743	1.74387	1.38685	-0.47181	1	1	FALSE
GSMUA_Achr10G12360_001	chr10	21401072	21404493	1077	311.164	407.013	116.095	153.39	1.32124	-0.40189	0.20006	1	FALSE
GSMUA_Achr10G12380_001	chr10	21420256	21422885	831	4.34761	1.06245	1.25743	0.310202	0.246694	2.0192	0.72572	1	FALSE
GSMUA_Achr10G12390_001	chr10	21423282	21425693	1717	17.5784	20.9864	10.4782	12.6137	1.2038	-0.2676	0.83881	1	FALSE
GSMUA_Achr10G12400_001	chr10	21425755	21426960	403	4.48246	9.4662	0.628717	1.33724	2.12693	-1.0888	0.95308	1	FALSE
GSMUA_Achr10G12410_001	chr10	21430002	21435687	2181	0	0.404813	0	0.310202	Inf	#NAME?	1	1	FALSE
GSMUA_Achr10G12420_001	chr10	21439206	21445289	1791	1.18718	1.30227	0.733406	0.813264	1.10889	-0.14911	1	1	FALSE
GSMUA_Achr10G12440_001	chr10	21458277	21462453	1811	2.34814	2.1065	1.46681	1.33724	0.911662	0.13343	1	1	FALSE
GSMUA_Achr10G12460_001	chr10	21473680	21479478	960	6.31136	8.53785	2.09553	2.86733	1.36831	-0.4524	0.93166	1	FALSE
GSMUA_Achr10G12560_001	chr10	21560130	21569893	1809	0.998579	8.41707	0.628717	5.32804	8.47446	-3.0831	0.13741	1	FALSE
GSMUA_Achr10G12590_001	chr10	21582568	21583290	723	12.9349	1.22116	3.24827	0.310202	0.0954974	3.3884	0.18236	1	FALSE
GSMUA_Achr10G12600_001	chr10	21590117	21595443	2223	2.58169	3.95679	1.99084	3.08111	1.54764	-0.63007	0.8466	1	FALSE
GSMUA_Achr10G12610_001	chr10	21596498	21599771	969	2.19426	5.14042	0.733406	1.74387	2.37777	-1.2496	0.7968	1	FALSE
GSMUA_Achr10G12620_001	chr10	21604252	21607342	1517	5.60643	8.29123	2.93362	4.39743	1.49898	-0.58398	0.76632	1	FALSE
GSMUA_Achr10G12630_001	chr10	21608410	21611350	1623	3.73315	9.0326	2.09553	5.13518	2.45054	-1.2931	0.39768	1	FALSE
GSMUA_Achr10G12640_001	chr10	21617224	21623087	1981	0	0.588686	0	0.406632	Inf	#NAME?	1	1	FALSE
GSMUA_Achr10G12650_001	chr8	21623825	27101295	111	0	7.95403	0	0.310202	Inf	#NAME?	1	1	FALSE
GSMUA_Achr10G12660_001	chr10	21624022	21627140	1099	29.98	54.1005	11.421	20.8091	1.822	-0.86552	0.20223	1	FALSE
GSMUA_Achr10G12690_001	chr10	21632647	21644855	3170	1.91133	0.83555	2.09553	0.930605	0.444091	1.1711	0.80627	1	FALSE
GSMUA_Achr10G12700_001	chr10	21648571	21649552	753	0	1.54872	0	0.406632	Inf	#NAME?	1	1	FALSE
GSMUA_Achr10G12730_001	chr10	21662472	21663518	1047	22.2313	42.5782	8.06805	15.6193	1.93595	-0.95304	0.20673	1	FALSE
GSMUA_Achr10G12740_001	chr10	21666711	21668457	1393	274.604	206.918	132.546	100.889	0.761162	0.39372	0.21367	1	FALSE
GSMUA_Achr10G12750_001	chr10	21672272	21673005	333	463.749	538.494	53.5427	62.7793	1.17251	-0.2296	0.58784	1	FALSE
GSMUA_Achr10G12760_001	chr10	21673006	21677874	871	10.737	15.0911	3.24827	4.59029	1.41315	-0.49891	0.93232	1	FALSE
GSMUA_Achr10G12770_001	chr10	21678785	21684045	1005	2.11566	1.16038	0.733406	0.406632	0.554443	0.85089	1	1	FALSE
GSMUA_Achr10G12790_001	chr10	21691513	21694345	707	282.17	185.089	69.1548	45.7809	0.662007	0.59508	0.10157	1	FALSE
GSMUA_Achr10G12800_001	chr10	21694136	21696458	1978	20.957	12.6079	14.3546	8.74025	0.608881	0.71577	0.4061	1	FALSE
GSMUA_Achr10G12830_001	chr10	21711545	21712802	915	0	1.27452	0	0.406632	Inf	#NAME?	1	1	FALSE
GSMUA_Achr10G12870_001	chr10	21734555	21746665	2427	0.876077	0	0.733406	0	0	Inf	0.85518	1	FALSE
GSMUA_Achr10G12890_001	chr10	21759375	21768504	1614	9.54825	10.3321	5.3438	5.8311	1.09119	-0.1259	1	1	FALSE
GSMUA_Achr10G12900_001	chr10	21769849	21773233	888	6.1028	8.91109	1.88615	2.7709	1.46908	-0.55491	0.95206	1	FALSE
GSMUA_Achr10G12910_001	chr10	21778688	21779388	701	165.565	232.325	40.2355	57.0028	1.41673	-0.50256	0.24341	1	FALSE
GSMUA_Achr10G12920_001	chr10	21785343	21787400	1313	1.61937	6.00153	0.733406	2.74999	3.74962	-1.9067	0.60114	1	FALSE
GSMUA_Achr10G12970_001	chr10	21822453	21823049	597	101.837	93.202	21.0606	19.4718	0.924565	0.11315	0.88739	1	FALSE
GSMUA_Achr10G12990_001	chr10	21833431	21834654	429	4.21079	5.43677	0.628717	0.813264	1.29353	-0.37131	1	1	FALSE
GSMUA_Achr10G13000_001	chr10	21838201	21840002	1094	3.88709	4.29413	1.46681	1.64744	1.12314	-0.16754	1	1	FALSE
GSMUA_Achr10G13010_001	chr10	21840255	21842939	478	0	1.84707	0	0.310202	Inf	#NAME?	1	1	FALSE
GSMUA_Achr10G13020_001	chr10	21852505	21855647	879	0	1.00443	0	0.310202	Inf	#NAME?	1	1	FALSE
GSMUA_Achr10G13030_001	chr10	21855995	21860126	801	74.0448	87.6434	20.5365	24.5443	1.19515	-0.2572	0.71788	1	FALSE
GSMUA_Achr10G13040_001	chr10	21860276	21862573	1141	125.103	146.02	49.4557	58.2982	1.1788	-0.23731	0.58448	1	FALSE
GSMUA_Achr10G13070_001	chr10	21872878	21881106	1534	1.17759	2.67156	0.628717	1.43367	2.28031	-1.1892	0.94214	1	FALSE
GSMUA_Achr10G13080_001	chr10	21884211	21897298	3341	2.35419	2.89699	2.72424	3.39131	1.24486	-0.31599	0.94479	1	FALSE
GSMUA_Achr10G13090_001	chr10	21898631	21900169	1229	1.73006	2.38566	0.733406	1.02704	1.40036	-0.4858	1	1	FALSE
GSMUA_Achr10G13100_001	chr10	21901449	21914627	2072	1.89801	0	1.36212	0	0	Inf	0.47189	1	FALSE
GSMUA_Achr10G13110_001	chr10	21915379	21917743	692	3.0726	0	0.733406	0	0	Inf	0.85518	1	FALSE
GSMUA_Achr10G13120_001	chr10	21917950	21920683	715	27.9485	29.5433	6.9153	7.40302	1.07053	-0.098321	0.93742	1	FALSE
GSMUA_Achr10G13130_001	chr10	21921315	21928492	1868	1.13824	3.76346	0.733406	2.4607	3.35517	-1.7464	0.57039	1	FALSE
GSMUA_Achr10G13160_001	chr10	21936144	21940264	1011	30.1701	17.4005	10.5829	6.16221	0.582279	0.78022	0.38478	1	FALSE
GSMUA_Achr10G13180_001	chr10	21957927	21960459	1140	5.31483	3.84338	2.09553	1.5301	0.730173	0.45369	0.96556	1	FALSE
GSMUA_Achr10G13190_001	chr10	21960614	21963242	2629	205.044	316.423	186.928	291.084	1.5572	-0.63895	0.030168	0.9086	FALSE
GSMUA_Achr10G13200_001	chr10	21963247	21964887	1641	200.069	318.249	113.791	182.788	1.60635	-0.68379	0.026543	0.83054	FALSE
GSMUA_Achr10G13210_001	chr10	21965254	21968813	739	8.19879	5.54556	2.09553	1.43367	0.684156	0.5476	0.95985	1	FALSE
GSMUA_Achr10G13220_001	chr10	21969390	21969996	529	125.564	141.178	23.052	26.1371	1.13383	-0.18121	0.85562	1	FALSE
GSMUA_Achr10G13230_001	chr10	21969998	21971513	806	112.877	84.6394	31.5388	23.8693	0.756823	0.40197	0.40177	1	FALSE
GSMUA_Achr10G13240_001	chr10	21971513	21973496	207	18.9984	29.6969	1.36212	2.1505	1.57879	-0.65882	0.936	1	FALSE
GSMUA_Achr10G13250_001	chr10	21974267	21978641	2133	2.54069	0.960658	1.88615	0.716834	0.380051	1.3957	0.68831	1	FALSE
GSMUA_Achr10G13260_001	chr10	21980621	21983601	1132	36.3367	20.4413	14.2499	8.09894	0.568349	0.81515	0.29479	1	FALSE
GSMUA_Achr10G13270_001	chr10	21985200	21991625	1789	1.18851	0	0.733406	0	0	Inf	0.85518	1	FALSE
GSMUA_Achr10G13280_001	chr10	21993696	21997278	1047	5.78692	0	2.09553	0	0	Inf	0.25549	1	FALSE
GSMUA_Achr10G13310_001	chr10	22004890	22008630	1530	0	0.762213	0	0.406632	Inf	#NAME?	1	1	FALSE
GSMUA_Achr10G13320_001	chr10	22010613	22015190	1517	0	1.74601	0	0.930605	Inf	#NAME?	0.79441	1	FALSE
GSMUA_Achr10G13340_001	chr10	22033774	22034917	816	2.21376	10.4322	0.628717	2.98468	4.74725	-2.2471	0.42897	1	FALSE
GSMUA_Achr10G13370_001	chr10	22040184	22046411	1312	27.9522	30.1313	12.6779	13.8336	1.09116	-0.12587	0.87308	1	FALSE
GSMUA_Achr10G13380_001	chr10	22049536	22053893	4187	20.2549	5.45097	29.4438	7.9816	0.271079	1.8832	0.094222	1	FALSE
GSMUA_Achr10G13390_001	chr10	22054946	22055437	492	34.3445	73.172	5.86783	12.5928	2.14608	-1.1017	0.25677	1	FALSE
GSMUA_Achr10G13400_001	chr10	22058878	22065359	3234	2.33319	3.89945	2.61956	4.41834	1.68668	-0.75418	0.69817	1	FALSE
GSMUA_Achr10G13440_001	chr10	22075534	22075866	333	6.3851	19.3109	0.733406	2.24693	3.06369	-1.6153	0.66018	1	FALSE
GSMUA_Achr10G13500_001	chr10	22098658	22106712	1960	1.08482	0.900916	0.733406	0.620403	0.845921	0.24141	1	1	FALSE
GSMUA_Achr10G13510_001	chr10	22108803	22109715	759	33.4683	6.18943	8.80145	1.64744	0.187178	2.4175	0.04665	1	FALSE
GSMUA_Achr10G13520_001	chr10	22118137	22119027	711	2.99049	4.12374	0.733406	1.02704	1.40036	-0.4858	1	1	FALSE
GSMUA_Achr10G13530_001	chr10	22123589	22124199	611	16.8762	0	3.56234	0	0	Inf	0.12635	1	FALSE
GSMUA_Achr10G13540_001	chr10	22127768	22128361	594	3.04113	0	0.628717	0	0	Inf	0.8551	1	FALSE
GSMUA_Achr10G13550_001	chr10	22130728	22135177	1116	3.5239	4.71716	1.36212	1.8403	1.35105	-0.43408	1	1	FALSE
GSMUA_Achr10G13560_001	chr10	22146942	22156147	1730	0	0.674096	0	0.406632	Inf	#NAME?	1	1	FALSE
GSMUA_Achr10G13570_001	chr10	22158492	22160402	1708	17.8583	18.5317	10.5829	11.0836	1.04731	-0.066692	1	1	FALSE
GSMUA_Achr10G13580_001	chr10	22161196	22164184	934	103.552	79.0504	33.5296	25.8478	0.770896	0.37539	0.44539	1	FALSE
GSMUA_Achr10G13590_001	chr10	22164262	22164735	374	0	5.47883	0	0.716834	Inf	#NAME?	0.94334	1	FALSE
GSMUA_Achr10G13640_001	chr10	22181779	22186229	2266	10.6953	5.03601	8.38211	3.9908	0.476109	1.0706	0.32798	1	FALSE
GSMUA_Achr10G13650_001	chr10	22188219	22190594	521	4.08107	0	0.733406	0	0	Inf	0.85518	1	FALSE
GSMUA_Achr10G13670_001	chr10	22197761	22204356	1685	0	0.523975	0	0.310202	Inf	#NAME?	1	1	FALSE
GSMUA_Achr10G13680_001	chr10	22205150	22209392	738	11.091	9.52595	2.82893	2.4607	0.869834	0.20119	1	1	FALSE
GSMUA_Achr10G13690_001	chr10	22210265	22213893	614	6.92586	0	1.46681	0	0	Inf	0.55234	1	FALSE
GSMUA_Achr10G13720_001	chr10	22225709	22229654	849	2.12772	1.03993	0.628717	0.310202	0.493389	1.0192	1	1	FALSE
GSMUA_Achr10G13730_001	chr10	22231120	22236626	1881	11.074	4.97742	7.22995	3.27397	0.452834	1.1429	0.28432	1	FALSE
GSMUA_Achr10G13740_001	chr10	22245450	22248865	1080	6.9866	6.5094	2.61956	2.4607	0.939359	0.090252	1	1	FALSE
GSMUA_Achr10G13750_001	chr10	22249972	22255365	1069	3.67883	5.22046	1.36212	1.95764	1.4372	-0.52326	0.95171	1	FALSE
GSMUA_Achr10G13800_001	chr10	22277927	22279621	1587	6.29589	5.00698	3.45765	2.79181	0.807431	0.30859	1	1	FALSE
GSMUA_Achr10G13810_001	chr10	22280418	22289976	3010	8.93324	8.16911	9.32548	8.602	0.922419	0.11651	0.91395	1	FALSE
GSMUA_Achr10G13830_001	chr10	22303208	22305491	1781	1.01428	0	0.628717	0	0	Inf	0.8551	1	FALSE
GSMUA_Achr10G13840_001	chr10	22307575	22308886	1228	23.3677	29.0589	9.9542	12.4755	1.25329	-0.32572	0.81554	1	FALSE
GSMUA_Achr10G13870_001	chr10	22324061	22343181	3900	5.04188	2.62703	6.81061	3.58417	0.526262	0.92615	0.43836	1	FALSE
GSMUA_Achr10G13880_001	chr10	22345835	22345939	105	20.2499	0	0.733406	0	0	Inf	0.85518	1	FALSE
GSMUA_Achr10G13910_001	chr10	22351648	22355750	720	2.50893	0	0.628717	0	0	Inf	0.8551	1	FALSE
GSMUA_Achr10G13920_001	chr10	22356727	22358292	1044	1.7303	0	0.628717	0	0	Inf	0.8551	1	FALSE
GSMUA_Achr10G13930_001	chr10	22358873	22361742	752	0	2.72485	0	0.716834	Inf	#NAME?	0.94334	1	FALSE
GSMUA_Achr10G13940_001	chr10	22362149	22364986	2567	1.40743	1.03182	1.25743	0.930605	0.740083	0.43424	1	1	FALSE
GSMUA_Achr10G13990_001	chr10	22382975	22386392	733	0	4.38645	0	1.12347	Inf	#NAME?	0.74826	1	FALSE
GSMUA_Achr10G14010_001	chr10	22397275	22407559	2933	8.04501	9.09346	8.17273	9.33975	1.14279	-0.19256	0.87529	1	FALSE
GSMUA_Achr10G14040_001	chr10	22437406	22441221	1116	19.8113	26.4965	7.64871	10.3459	1.35263	-0.43577	0.64631	1	FALSE
GSMUA_Achr10G14050_001	chr10	22446642	22448187	615	22.121	33.3184	4.71508	7.16834	1.5203	-0.60435	0.6622	1	FALSE
GSMUA_Achr10G14070_001	chr10	22460109	22460762	654	3.25113	1.78316	0.733406	0.406632	0.554443	0.85089	1	1	FALSE
GSMUA_Achr10G14080_001	chr10	22464066	22464266	201	28.5527	27.7646	1.99084	1.95764	0.983324	0.024261	1	1	FALSE
GSMUA_Achr10G14100_001	chr10	22471576	22482518	2644	17.7278	16.1927	16.2408	14.9989	0.923533	0.11476	0.95759	1	FALSE
GSMUA_Achr10G14120_001	chr10	22485677	22499561	1511	9.77581	10.0771	5.13442	5.32804	1.03771	-0.053402	1	1	FALSE
GSMUA_Achr10G14160_001	chr10	22509729	22518664	1029	0	1.13332	0	0.406632	Inf	#NAME?	1	1	FALSE
GSMUA_Achr10G14170_001	chr10	22525636	22530925	1682	5.9403	10.2708	3.45765	6.04487	1.74826	-0.80592	0.56401	1	FALSE
GSMUA_Achr10G14200_001	chr10	22556272	22561381	973	20.209	11.146	6.81061	3.79794	0.55765	0.84257	0.50695	1	FALSE
GSMUA_Achr10G14210_001	chr10	22561785	22563479	636	3.34314	1.83363	0.733406	0.406632	0.554443	0.85089	1	1	FALSE
GSMUA_Achr10G14220_001	chr10	22567405	22569609	1039	15.7558	0	5.65787	0	0	Inf	0.042097	1	FALSE
GSMUA_Achr10G14230_001	chr10	22573721	22577330	1260	3.37498	2.10214	1.46681	0.930605	0.634441	0.65644	1	1	FALSE
GSMUA_Achr10G14240_001	chr10	22577871	22578717	737	16.4421	5.17623	4.19106	1.33724	0.319069	1.6481	0.38943	1	FALSE
GSMUA_Achr10G14250_001	chr10	22588529	22590918	1718	0	0.51391	0	0.310202	Inf	#NAME?	1	1	FALSE
GSMUA_Achr10G14280_001	chr6	8504489	22604530	420	9.3635	2.10214	1.36212	0.310202	0.227734	2.1346	0.72852	1	FALSE
GSMUA_Achr10G14290_001	chr6	22605778	30031300	661	3.2167	0	0.733406	0	0	Inf	0.85518	1	FALSE
GSMUA_Achr10G14340_001	chr10	22646360	22647309	798	12.12	28.9969	3.35296	8.09894	2.41546	-1.2723	0.29025	1	FALSE
GSMUA_Achr10G14350_001	chr10	22657767	22661035	1351	4.01132	9.1003	1.88615	4.301	2.28031	-1.1892	0.58646	1	FALSE
GSMUA_Achr10G14370_001	chr10	22665176	22666612	771	0	5.31539	0	1.43367	Inf	#NAME?	0.60537	1	FALSE
GSMUA_Achr10G14420_001	chr10	22689005	22692229	1678	61.8212	58.3168	35.9392	34.257	0.953192	0.069161	0.93182	1	FALSE
GSMUA_Achr10G14440_001	chr10	22704512	22704970	279	0	4.17988	0	0.406632	Inf	#NAME?	1	1	FALSE
GSMUA_Achr10G14460_001	chr10	22711822	22713568	561	10.8002	37.5355	2.09553	7.3612	3.51281	-1.8126	0.18356	1	FALSE
GSMUA_Achr10G14470_001	chr10	22713584	22718177	726	0	6.47077	0	1.64744	Inf	#NAME?	0.50628	1	FALSE
GSMUA_Achr10G14480_001	chr10	22718456	22723061	1836	88.1082	112.295	56.057	72.1527	1.28713	-0.36416	0.35327	1	FALSE
GSMUA_Achr10G14520_001	chr10	22743662	22745335	831	2.55865	0	0.733406	0	0	Inf	0.85518	1	FALSE
GSMUA_Achr10G14530_001	chr10	22750715	22753541	615	2.93728	5.22808	0.628717	1.12347	1.78692	-0.83747	1	1	FALSE
GSMUA_Achr10G14540_001	chr10	22757839	22758316	478	20.9029	34.9561	3.45765	5.85201	1.69248	-0.75914	0.57339	1	FALSE
GSMUA_Achr10G14560_001	chr10	22762737	22763356	538	0	1.64107	0	0.310202	Inf	#NAME?	1	1	FALSE
GSMUA_Achr10G14570_001	chr10	22768097	22769188	939	0	0.940253	0	0.310202	Inf	#NAME?	1	1	FALSE
GSMUA_Achr10G14580_001	chr10	22777411	22783617	1627	2.41713	0	1.36212	0	0	Inf	0.47189	1	FALSE
GSMUA_Achr10G14590_001	chr10	22783623	22806841	3348	0.539555	0.791127	0.628717	0.930605	1.48017	-0.56576	1	1	FALSE
GSMUA_Achr10G14600_001	chr10	22809234	22815174	1530	0	4.78002	0	2.55713	Inf	#NAME?	0.29789	1	FALSE
GSMUA_Achr10G14610_001	chr10	22819298	22821237	1350	0	0.863842	0	0.406632	Inf	#NAME?	1	1	FALSE
GSMUA_Achr10G14620_001	chr10	22827853	22833920	3845	0.469813	0.532922	0.628717	0.716834	1.14015	-0.18923	1	1	FALSE
GSMUA_Achr10G14630_001	chr10	22837475	22842312	1980	2.89854	1.62387	1.99084	1.12347	0.564318	0.82542	0.81051	1	FALSE
GSMUA_Achr10G14650_001	chr10	22853622	22856860	2716	12.5607	16.4014	11.8403	15.5984	1.31739	-0.39769	0.64208	1	FALSE
GSMUA_Achr10G14660_001	chr10	22867361	22870087	2216	2.44553	1.45093	1.88615	1.12347	0.59564	0.74749	0.8214	1	FALSE
GSMUA_Achr10G14690_001	chr10	22880820	22889842	2442	0	1.6782	0	1.43367	Inf	#NAME?	0.60537	1	FALSE
GSMUA_Achr10G14710_001	chr10	22895463	22896997	1350	1.3381	0.653998	0.628717	0.310202	0.493389	1.0192	1	1	FALSE
GSMUA_Achr10G14730_001	chr10	22906170	22907156	909	40.2209	11.5827	12.6784	3.6806	0.290304	1.7844	0.037859	1	FALSE
GSMUA_Achr10G14740_001	chr10	22908348	22915680	1593	26.7544	20.8002	14.774	11.6076	0.785678	0.34799	0.67854	1	FALSE
GSMUA_Achr10G14750_001	chr10	22916327	22917822	1257	0	0.927754	0	0.406632	Inf	#NAME?	1	1	FALSE
GSMUA_Achr10G14760_001	chr2	20783469	22920359	347	6.12749	0	0.733406	0	0	Inf	0.85518	1	FALSE
GSMUA_Achr10G14800_001	chr10	22929983	22936286	2019	9.73915	18.8458	6.81061	13.3096	1.95425	-0.96661	0.2673	1	FALSE
GSMUA_Achr10G14810_001	chr2	11839537	22945714	980	9.86915	10.4545	3.35296	3.58417	1.06896	-0.096202	1	1	FALSE
GSMUA_Achr10G14820_001	chr10	22946591	22951959	960	0	2.13446	0	0.716834	Inf	#NAME?	0.94334	1	FALSE
GSMUA_Achr10G14860_001	chr10	22971546	22974811	903	0	0.977738	0	0.310202	Inf	#NAME?	1	1	FALSE
GSMUA_Achr10G14890_001	chr10	22995745	23002186	1833	4.46544	5.28033	2.82893	3.39131	1.19879	-0.26158	0.93869	1	FALSE
GSMUA_Achr10G14910_001	chr10	23011048	23013814	402	9.78276	18.8973	1.36212	2.65356	1.94811	-0.96207	0.80798	1	FALSE
GSMUA_Achr10G14920_001	chr10	23019803	23024026	306	0	2.88529	0	0.310202	Inf	#NAME?	1	1	FALSE
GSMUA_Achr10G14930_001	chr10	23024039	23030412	1643	0	2.12937	0	1.2199	Inf	#NAME?	0.74772	1	FALSE
GSMUA_Achr10G14940_001	chr10	23030611	23034085	1479	7.97702	14.4738	4.08637	7.49945	1.83524	-0.87597	0.44467	1	FALSE
GSMUA_Achr10G14950_001	chr10	23034776	23037574	1279	1.66242	0	0.733406	0	0	Inf	0.85518	1	FALSE
GSMUA_Achr10G14960_001	chr10	23037912	23045968	1801	2.00603	2.1182	1.25743	1.33724	1.06347	-0.088773	1	1	FALSE
GSMUA_Achr10G14980_001	chr10	23052388	23057239	1868	81.0186	72.2287	52.4952	47.1937	0.899009	0.15359	0.66853	1	FALSE
GSMUA_Achr10G14990_001	chr10	23059418	23066844	3415	1.68056	3.51719	1.99084	4.20457	2.11196	-1.0786	0.58592	1	FALSE
GSMUA_Achr10G15000_001	chr10	23067616	23070448	2833	6.94082	7.24457	6.81061	7.18925	1.05559	-0.078056	0.99937	1	FALSE
GSMUA_Achr10G15010_001	chr10	23096960	23097471	330	0	3.5339	0	0.406632	Inf	#NAME?	1	1	FALSE
GSMUA_Achr10G15030_001	chr10	23134172	23147811	6685	2.08291	3.81525	4.81977	8.93312	1.85343	-0.8902	0.37956	1	FALSE
GSMUA_Achr10G15050_001	chrUn_random	23155470	65382774	1798	9.10472	10.0809	5.65787	6.33416	1.11953	-0.1629	0.98095	1	FALSE
GSMUA_Achr10G15060_001	chr10	23165424	23170804	2637	2.0551	1.78149	1.88615	1.64744	0.87344	0.19522	1	1	FALSE
GSMUA_Achr10G15110_001	chr10	23189574	23195662	2015	3.74468	3.05075	2.61956	2.1505	0.820941	0.28465	0.96752	1	FALSE
GSMUA_Achr10G15120_001	chr10	23198274	23203388	1092	13.3369	13.9437	5.02915	5.32804	1.05943	-0.083289	0.99556	1	FALSE
GSMUA_Achr10G15130_001	chr10	23204421	23210479	1684	5.74333	3.65039	3.35296	2.1505	0.641374	0.64076	0.76785	1	FALSE
GSMUA_Achr10G15140_001	chr10	23217542	23220710	1963	4.33263	11.0494	2.93362	7.59588	2.58925	-1.3725	0.22541	1	FALSE
GSMUA_Achr10G15160_001	chr10	23226400	23227272	741	16.3533	3.95679	4.19106	1.02704	0.245054	2.0288	0.28882	1	FALSE
GSMUA_Achr10G15210_001	chr10	23244133	23245845	1623	17.1587	2.17596	9.63955	1.24081	0.12872	2.9577	0.019468	0.67899	FALSE
GSMUA_Achr10G15230_001	chr10	23252600	23258949	2928	1.96007	5.59859	1.99084	5.73467	2.88053	-1.5263	0.34049	1	FALSE
GSMUA_Achr10G15240_001	chr10	23262248	23270657	1849	3.44982	6.34285	2.20022	4.10814	1.86715	-0.90084	0.57867	1	FALSE
GSMUA_Achr10G15260_001	chr10	23272960	23277785	1425	13.5744	15.6419	6.70592	7.80965	1.16459	-0.21982	0.8821	1	FALSE
GSMUA_Achr10G15270_001	chr10	23279045	23280040	915	4363.81	4814.15	1383.29	1542.07	1.11478	-0.15676	0.49152	1	FALSE
GSMUA_Achr10G15280_001	chr10	23284606	23292157	2100	83.1067	97.5506	60.4574	71.7333	1.18651	-0.24672	0.48099	1	FALSE
GSMUA_Achr10G15290_001	chr10	23296894	23299071	1674	5.77764	0.527418	3.35296	0.310202	0.0925157	3.4342	0.18117	1	FALSE
GSMUA_Achr10G15320_001	chr10	23305563	23306861	1209	0	0.730271	0	0.310202	Inf	#NAME?	1	1	FALSE
GSMUA_Achr10G15400_001	chr10	23350012	23359160	1924	30.3277	36.4092	20.2225	24.5315	1.21308	-0.27868	0.63322	1	FALSE
GSMUA_Achr10G15450_001	chr10	23378911	23382854	2032	0	0.868994	0	0.620403	Inf	#NAME?	0.96612	1	FALSE
GSMUA_Achr10G15460_001	chr10	23386558	23387548	909	477.289	420.894	150.359	133.926	0.890709	0.16697	0.5807	1	FALSE
GSMUA_Achr10G15490_001	chr10	23409871	23411105	1235	8.09035	16.1063	3.45765	6.95456	2.01136	-1.0082	0.44435	1	FALSE
GSMUA_Achr10G15500_001	chr10	23413954	23417598	792	2.28085	5.57385	0.628717	1.55101	2.46694	-1.3027	0.85376	1	FALSE
GSMUA_Achr10G15540_001	chr10	23439082	23442629	2222	4.87785	3.95857	3.7723	3.08111	0.816771	0.292	0.91231	1	FALSE
GSMUA_Achr10G15550_001	chr10	23442718	23452368	1515	1.19236	0.582771	0.628717	0.310202	0.493389	1.0192	1	1	FALSE
GSMUA_Achr10G15560_001	chr10	23455019	23460734	1823	3.14816	0	1.99084	0	0	Inf	0.25926	1	FALSE
GSMUA_Achr10G15590_001	chr10	23470421	23476007	1031	21.1344	18.4368	7.54402	6.64436	0.880746	0.1832	0.89876	1	FALSE
GSMUA_Achr10G15600_001	chr10	23482601	23494061	4240	0.927516	2.76602	1.36212	4.10814	3.01598	-1.5926	0.41147	1	FALSE
GSMUA_Achr10G15610_001	chr10	23494797	23495198	402	258.566	257.844	36.0445	36.2692	1.00624	-0.0089674	0.98642	1	FALSE
GSMUA_Achr10G15620_001	chr10	23495717	23498784	565	13.3549	11.3815	2.61956	2.24693	0.857753	0.22137	0.97291	1	FALSE
GSMUA_Achr10G15640_001	chr10	23503326	23505336	1125	1.88999	0	0.733406	0	0	Inf	0.85518	1	FALSE
GSMUA_Achr10G15650_001	chr10	23505930	23514270	1911	14.4054	17.4699	9.53486	11.6831	1.22531	-0.29314	0.76988	1	FALSE
GSMUA_Achr10G15660_001	chr10	23515111	23517841	1058	15.9712	26.0123	5.86783	9.62904	1.64099	-0.71457	0.54229	1	FALSE
GSMUA_Achr10G15670_001	chr10	23518698	23519296	243	47.2354	20.4982	3.98168	1.74387	0.437973	1.1911	0.49019	1	FALSE
GSMUA_Achr10G15700_001	chr10	23527538	23532733	1985	23.291	22.4415	16.0314	15.5984	0.97299	0.039504	1	1	FALSE
GSMUA_Achr10G15710_001	chr10	23533480	23535759	558	73.7153	124.406	14.2499	24.2968	1.70505	-0.76981	0.20681	1	FALSE
GSMUA_Achr10G15720_001	chr10	23536540	23540439	1056	0	3.88084	0	1.43367	Inf	#NAME?	0.60537	1	FALSE
GSMUA_Achr10G15740_001	chr10	23565020	23567654	565	0	2.06405	0	0.406632	Inf	#NAME?	1	1	FALSE
GSMUA_Achr10G15750_001	chr10	23571555	23578131	1891	6.06991	5.26818	3.98168	3.48774	0.875947	0.19109	0.98518	1	FALSE
GSMUA_Achr10G15770_001	chr10	23580019	23581509	751	0	5.45695	0	1.43367	Inf	#NAME?	0.60537	1	FALSE
GSMUA_Achr10G15790_001	chr10	23590921	23595727	1363	8.42128	7.10113	3.98168	3.39131	0.851728	0.23154	0.98055	1	FALSE
GSMUA_Achr10G15800_001	chr10	23598339	23599538	1098	0	0.804096	0	0.310202	Inf	#NAME?	1	1	FALSE
GSMUA_Achr10G15810_001	chr10	23602826	23606782	633	0	4.63188	0	1.02704	Inf	#NAME?	0.76998	1	FALSE
GSMUA_Achr10G15820_001	chr10	23608721	23617605	2244	0.805005	0.786896	0.628717	0.620403	0.986777	0.019204	1	1	FALSE
GSMUA_Achr10G15830_001	chr10	23619082	23624423	1291	1.39925	4.07773	0.628717	1.8403	2.92707	-1.5495	0.79773	1	FALSE
GSMUA_Achr10G15850_001	chr10	23634025	23636512	978	1.84707	2.38484	0.628717	0.813264	1.29353	-0.37131	1	1	FALSE
GSMUA_Achr10G15870_001	chr10	23640502	23645066	1140	0	0.774472	0	0.310202	Inf	#NAME?	1	1	FALSE
GSMUA_Achr10G15890_001	chr10	23654020	23655568	1140	78.3198	35.4518	30.9095	14.1438	0.457588	1.1279	0.043394	1	FALSE
GSMUA_Achr10G15910_001	chr10	23658116	23668577	1739	3.66804	6.07346	2.20022	3.70151	1.68234	-0.75047	0.65948	1	FALSE
GSMUA_Achr10G15950_001	chr10	23675500	23680246	1889	5.90704	13.8192	3.87699	9.14689	2.35928	-1.2383	0.26749	1	FALSE
GSMUA_Achr10G15960_001	chr10	23683103	23683887	243	0	3.63332	0	0.310202	Inf	#NAME?	1	1	FALSE
GSMUA_Achr10G15970_001	chr10	23683919	23685639	1559	45.6112	12.5773	24.6229	6.85813	0.278527	1.8441	0.0045161	0.23212	FALSE
GSMUA_Achr10G15980_001	chr10	23687255	23696029	1677	2.34506	0.526475	1.36212	0.310202	0.227734	2.1346	0.72852	1	FALSE
GSMUA_Achr10G16000_001	chr10	23708261	23711836	1110	32.1746	21.0719	12.3638	8.17446	0.661161	0.59693	0.44686	1	FALSE
GSMUA_Achr10G16010_001	chr10	23714184	23715054	654	48.5951	60.4468	11.0017	13.8336	1.25741	-0.33046	0.68588	1	FALSE
GSMUA_Achr10G16020_001	chr10	23718475	23725461	2159	0.984826	0.540151	0.733406	0.406632	0.554443	0.85089	1	1	FALSE
GSMUA_Achr10G16030_001	chr10	23726455	23728045	766	0	2.30522	0	0.620403	Inf	#NAME?	0.96612	1	FALSE
GSMUA_Achr10G16040_001	chr10	23728624	23733311	1439	3.98826	9.55106	1.99084	4.80406	2.41308	-1.2709	0.50111	1	FALSE
GSMUA_Achr10G16060_001	chr10	23735129	23742826	2254	5.51802	8.71383	4.29575	6.87905	1.60136	-0.6793	0.53228	1	FALSE
GSMUA_Achr10G16090_001	chr10	23752255	23755061	1652	55.0718	40.0547	31.5388	23.1524	0.734095	0.44596	0.3557	1	FALSE
GSMUA_Achr10G16120_001	chr10	23773099	23780420	3131	2.3078	1.39938	2.51487	1.5301	0.608421	0.71686	0.78729	1	FALSE
GSMUA_Achr10G16140_001	chr10	23788756	23791027	1710	1.24341	0.68198	0.733406	0.406632	0.554443	0.85089	1	1	FALSE
GSMUA_Achr10G16170_001	chr10	23807112	23813621	2472	6.83555	5.81578	5.86783	5.03875	0.858707	0.21976	0.91779	1	FALSE
GSMUA_Achr10G16180_001	chr10	23814422	23814790	369	14.6864	25.4622	1.88615	3.29488	1.74688	-0.80478	0.78437	1	FALSE
GSMUA_Achr10G16190_001	chr10	23818568	23823306	1632	3.32064	1.79656	1.88615	1.02704	0.544514	0.87696	0.81376	1	FALSE
GSMUA_Achr10G16210_001	chr10	23826215	23830386	1366	1.32242	1.29268	0.628717	0.620403	0.986777	0.019204	1	1	FALSE
GSMUA_Achr10G16220_001	chr10	23831345	23833948	589	9.7438	6.95784	1.99084	1.43367	0.720132	0.47367	0.9534	1	FALSE
GSMUA_Achr10G16230_001	chr10	23835082	23837740	1654	1.09216	3.1828	0.628717	1.8403	2.92707	-1.5495	0.79773	1	FALSE
GSMUA_Achr10G16240_001	chr10	23840453	23841724	867	0	5.05358	0	1.5301	Inf	#NAME?	0.58735	1	FALSE
GSMUA_Achr10G16250_001	chr10	23842153	23853726	2058	13.5318	12.9437	9.63955	9.31884	0.96673	0.048815	1	1	FALSE
GSMUA_Achr10G16260_001	chr10	23857491	23859527	1101	3.57191	11.454	1.36212	4.41834	3.24372	-1.6976	0.35654	1	FALSE
GSMUA_Achr10G16270_001	chr10	23862503	23863033	246	40.6162	20.2482	3.45765	1.74387	0.504351	0.9875	0.65474	1	FALSE
GSMUA_Achr10G16280_001	chr10	23863084	23865465	644	23.9299	10.9164	5.3438	2.4607	0.460478	1.1188	0.42137	1	FALSE
GSMUA_Achr10G16290_001	chr9	23865921	30690920	1692	1.25664	4.67674	0.733406	2.7709	3.77813	-1.9177	0.48451	1	FALSE
GSMUA_Achr10G16300_001	chr10	23884301	23888721	975	0	2.10162	0	0.716834	Inf	#NAME?	0.94334	1	FALSE
GSMUA_Achr10G16310_001	chr10	23896093	23901282	2760	24.223	31.0243	23.1561	29.9978	1.29546	-0.37347	0.43774	1	FALSE
GSMUA_Achr10G16350_001	chr10	23915733	23919788	1876	6.28892	17.4938	4.08637	11.4902	2.81185	-1.4915	0.12507	1	FALSE
GSMUA_Achr10G16360_001	chr10	23925596	23931004	878	9.32249	6.35612	2.82893	1.95764	0.692006	0.53114	0.96846	1	FALSE
GSMUA_Achr10G16370_001	chr10	23934776	23936707	1932	0	2.1212	0	1.43367	Inf	#NAME?	0.60537	1	FALSE
GSMUA_Achr10G16380_001	chr10	23937018	23942238	1368	2.87476	3.84821	1.36212	1.8403	1.35105	-0.43408	1	1	FALSE
GSMUA_Achr10G16390_001	chr10	23942251	23948612	2710	0	0.651585	0	0.620403	Inf	#NAME?	0.96612	1	FALSE
GSMUA_Achr10G16440_001	chr10	23962287	23963581	831	5.1173	2.4658	1.46681	0.716834	0.488702	1.033	0.93571	1	FALSE
GSMUA_Achr10G16450_001	chr10	23965300	23976993	1601	1.32807	0	0.733406	0	0	Inf	0.85518	1	FALSE
GSMUA_Achr10G16490_001	chr10	23984637	23990039	734	35.3265	29.5505	9.01141	7.59588	0.842918	0.24654	0.83803	1	FALSE
GSMUA_Achr10G16500_001	chr10	23992872	24007748	2641	0	1.44448	0	1.33724	Inf	#NAME?	0.6252	1	FALSE
GSMUA_Achr10G16540_001	chr10	24022973	24033853	1905	3.01265	1.07563	1.99084	0.716834	0.360066	1.4737	0.64711	1	FALSE
GSMUA_Achr10G16560_001	chr10	24039078	24043669	1164	14.5167	7.04153	5.86783	2.86733	0.488653	1.0331	0.3912	1	FALSE
GSMUA_Achr10G16570_001	chr10	24052339	24058120	1530	2.57037	0	1.36212	0	0	Inf	0.47189	1	FALSE
GSMUA_Achr10G16590_001	chr10	24065615	24071991	819	0	1.07802	0	0.310202	Inf	#NAME?	1	1	FALSE
GSMUA_Achr10G16600_001	chr10	24072225	24080831	2907	5.08127	7.44996	5.13442	7.57497	1.47533	-0.56104	0.7468	1	FALSE
GSMUA_Achr10G16620_001	chr10	24090001	27841543	798	0	1.10639	0	0.310202	Inf	#NAME?	1	1	FALSE
GSMUA_Achr10G16640_001	chr10	24101705	24103720	917	7.87974	3.50629	2.51487	1.12347	0.44673	1.1625	0.68501	1	FALSE
GSMUA_Achr10G16650_001	chr10	24105419	24109564	684	2.64098	0	0.628717	0	0	Inf	0.8551	1	FALSE
GSMUA_Achr10G16690_001	chr10	24135138	24138154	1527	0	4.02571	0	2.1505	Inf	#NAME?	0.38195	1	FALSE
GSMUA_Achr10G16750_001	chr10	24161271	24162362	615	3.4573	3.79248	0.733406	0.813264	1.10889	-0.14911	1	1	FALSE
GSMUA_Achr10G16770_001	chr10	24168675	24177438	2408	1.50036	0	1.25743	0	0	Inf	0.51996	1	FALSE
GSMUA_Achr10G16790_001	chr10	24191032	24192814	1527	97.3735	45.1114	51.5519	24.1249	0.467973	1.0955	0.013706	0.52328	FALSE
GSMUA_Achr10G16800_001	chr10	24200559	24202981	1897	0	2.92443	0	1.93673	Inf	#NAME?	0.45919	1	FALSE
GSMUA_Achr10G16820_001	chr10	24205637	24208758	539	65.6661	73.9305	12.2591	13.951	1.13801	-0.18651	0.83141	1	FALSE
GSMUA_Achr10G16840_001	chr10	24225540	24226304	765	5.14074	1.52443	1.36212	0.406632	0.298528	1.7441	0.73089	1	FALSE
GSMUA_Achr10G16870_001	chr10	24282083	24282980	807	0	2.53914	0	0.716834	Inf	#NAME?	0.94334	1	FALSE
GSMUA_Achr10G16930_001	chr10	24324468	24326197	414	10.2717	19.7979	1.46681	2.86733	1.95481	-0.96703	0.70627	1	FALSE
GSMUA_Achr10G16940_001	chr10	24328525	24329630	950	4.13965	0	1.36212	0	0	Inf	0.47189	1	FALSE
GSMUA_Achr10G16950_001	chr10	24330682	24335229	357	16.9717	14.7461	2.09553	1.8403	0.878203	0.18737	1	1	FALSE
GSMUA_Achr10G16970_001	chr10	24352222	24352816	595	13.2191	7.89542	2.72424	1.64744	0.604732	0.72563	0.84575	1	FALSE
GSMUA_Achr10G17000_001	chr10	24358422	24360072	1651	19.2496	11.6848	11.0017	6.74079	0.612706	0.70673	0.39929	1	FALSE
GSMUA_Achr10G17010_001	chr10	24362615	24384876	10637	0	0.109635	0	0.406632	Inf	#NAME?	1	1	FALSE
GSMUA_Achr10G17030_001	chr10	24394674	24408506	3287	0.549568	0	0.628717	0	0	Inf	0.8551	1	FALSE
GSMUA_Achr10G17040_001	chr10	24412847	24413322	150	62.3464	15.5491	3.24827	0.813264	0.250368	1.9979	0.29546	1	FALSE
GSMUA_Achr10G17050_001	chr10	24413379	24415253	1875	95.057	85.6599	61.8207	56.1605	0.908441	0.13853	0.71251	1	FALSE
GSMUA_Achr10G17080_001	chr10	24421535	24423081	487	3.7093	0	0.628717	0	0	Inf	0.8551	1	FALSE
GSMUA_Achr10G17090_001	chr10	24424557	24426339	1288	6.10663	14.1238	2.72424	6.37598	2.34046	-1.2268	0.34802	1	FALSE
GSMUA_Achr10G17100_001	chr10	24428277	24441809	3003	0.708038	0.776681	0.733406	0.813264	1.10889	-0.14911	1	1	FALSE
GSMUA_Achr10G17110_001	chr10	24443035	24446022	697	58.5557	50.4789	14.1453	12.3244	0.871276	0.1988	0.85365	1	FALSE
GSMUA_Achr10G17120_001	chr10	24446918	24449504	1367	1.55541	6.02002	0.733406	2.88824	3.93813	-1.9775	0.47988	1	FALSE
GSMUA_Achr10G17140_001	chr10	24466462	24475566	2028	0.890745	1.72513	0.628717	1.2199	1.9403	-0.95628	1	1	FALSE
GSMUA_Achr10G17150_001	chr10	24479145	24482070	1692	8.22946	5.88778	4.81977	3.48774	0.723631	0.46667	0.82601	1	FALSE
GSMUA_Achr10G17160_001	chr10	24482593	24485708	1326	7.29394	13.4556	3.35296	6.23773	1.86036	-0.89559	0.55982	1	FALSE
GSMUA_Achr10G17180_001	chr10	24500879	24503893	1142	0	1.02118	0	0.406632	Inf	#NAME?	1	1	FALSE
GSMUA_Achr10G17190_001	chr10	24505254	24507862	568	3.74338	0	0.733406	0	0	Inf	0.85518	1	FALSE
GSMUA_Achr10G17210_001	chr10	24512233	24529112	3648	4.31214	8.58988	5.44849	10.9663	2.01272	-1.0091	0.29204	1	FALSE
GSMUA_Achr10G17240_001	chr10	24546238	24552124	2344	48.1093	71.7534	39.0828	58.8849	1.50667	-0.59136	0.1516	1	FALSE
GSMUA_Achr10G17260_001	chr10	24561734	24562912	1074	0	0.822065	0	0.310202	Inf	#NAME?	1	1	FALSE
GSMUA_Achr10G17270_001	chr10	24571941	24573002	867	15.3225	11.1636	4.6104	3.39131	0.735578	0.44305	0.81421	1	FALSE
GSMUA_Achr10G17290_001	chr10	24588776	24591178	1899	4.31024	0.929855	2.82893	0.620403	0.219306	2.189	0.44207	1	FALSE
GSMUA_Achr10G17310_001	chr10	24598117	24600381	1566	0	0.744691	0	0.406632	Inf	#NAME?	1	1	FALSE
GSMUA_Achr10G17330_001	chr10	24606174	24610835	1879	0.961378	2.65091	0.628717	1.74387	2.7737	-1.4718	0.80889	1	FALSE
GSMUA_Achr10G17380_001	chr10	24621350	24632186	2971	37.8865	31.5464	38.9775	32.8024	0.841572	0.24884	0.62831	1	FALSE
GSMUA_Achr10G17410_001	chr10	24641199	24648675	1794	3.19905	2.93442	1.99084	1.8403	0.924384	0.11344	1	1	FALSE
GSMUA_Achr10G17440_001	chr10	24653206	24654429	1224	9.90018	5.04925	4.19106	2.17141	0.518106	0.94868	0.70102	1	FALSE
GSMUA_Achr10G17460_001	chr10	24657462	24658466	846	11.4324	3.4657	3.35296	1.02704	0.306307	1.707	0.41427	1	FALSE
GSMUA_Achr10G17470_001	chr10	24658756	24667708	1513	21.0054	16.0428	11.0017	8.48466	0.771216	0.37479	0.66611	1	FALSE
GSMUA_Achr10G17480_001	chr10	24672414	24679248	1867	4.04153	4.08664	2.61956	2.67447	1.02096	-0.029933	1	1	FALSE
GSMUA_Achr10G17490_001	chr10	24680018	24683837	1001	12.1057	6.14111	4.19106	2.1505	0.513117	0.96264	0.60037	1	FALSE
GSMUA_Achr10G17500_001	chr10	24687920	24694272	924	5.86503	4.12866	1.88615	1.33724	0.708977	0.49619	0.94256	1	FALSE
GSMUA_Achr10G17520_001	chr10	24695342	24697700	1999	9.67661	10.2671	6.70592	7.18925	1.07207	-0.1004	1	1	FALSE
GSMUA_Achr10G17530_001	chr10	24699132	24703399	2841	1.49682	0	1.46681	0	0	Inf	0.55234	1	FALSE
GSMUA_Achr10G17550_001	chr10	24717428	24726007	2905	1.35376	2.51753	1.36212	2.55713	1.87731	-0.90867	0.8156	1	FALSE
GSMUA_Achr10G17570_001	chr10	24738302	24739894	1344	0	3.91693	0	1.8403	Inf	#NAME?	0.4736	1	FALSE
GSMUA_Achr10G17590_001	chr10	24745933	24750922	1330	0	1.54066	0	0.716834	Inf	#NAME?	0.94334	1	FALSE
GSMUA_Achr10G17600_001	chr10	24753680	24754281	521	19.1777	9.56059	3.45765	1.74387	0.504351	0.9875	0.65474	1	FALSE
GSMUA_Achr10G17620_001	chr10	24762381	24767168	1091	83.2	62.8192	31.4335	23.9866	0.763091	0.39007	0.47051	1	FALSE
GSMUA_Achr10G17630_001	chr10	24769048	24769726	556	3.24898	4.19491	0.628717	0.813264	1.29353	-0.37131	1	1	FALSE
GSMUA_Achr10G17650_001	chr10	24770759	24775087	1059	2.00778	3.03614	0.733406	1.12347	1.53185	-0.61527	1	1	FALSE
GSMUA_Achr10G17670_001	chr10	24787422	24788447	909	1.98727	12.2424	0.628717	3.89437	6.19416	-2.6309	0.28789	1	FALSE
GSMUA_Achr10G17690_001	chr10	24794633	24795451	819	24.009	8.58382	6.81061	2.4607	0.361304	1.4687	0.24209	1	FALSE
GSMUA_Achr10G17700_001	chr10	24796583	24798786	1398	1.29215	2.50255	0.628717	1.2199	1.9403	-0.95628	1	1	FALSE
GSMUA_Achr10G17710_001	chr10	24799237	24799974	738	610.214	446.773	156.016	115.377	0.739517	0.43534	0.14993	1	FALSE
GSMUA_Achr10G17720_001	chr10	24802886	24807114	634	12.9103	15.2663	2.82893	3.39131	1.19879	-0.26158	0.93869	1	FALSE
GSMUA_Achr10G17750_001	chr9	24813526	33173826	286	0	3.08706	0	0.310202	Inf	#NAME?	1	1	FALSE
GSMUA_Achr10G17760_001	chr10	24814990	24819712	2040	1.92778	4.60566	1.36212	3.29488	2.41893	-1.2744	0.55991	1	FALSE
GSMUA_Achr10G17770_001	chr10	24825356	24827714	1613	0	0.547364	0	0.310202	Inf	#NAME?	1	1	FALSE
GSMUA_Achr10G17830_001	chr10	24867107	24879595	2469	9.29785	2.73263	7.96336	2.36427	0.296894	1.752	0.13175	1	FALSE
GSMUA_Achr10G17840_001	chr10	24886671	24889328	1374	2.62945	3.18883	1.25743	1.5301	1.21684	-0.28314	1	1	FALSE
GSMUA_Achr10G17850_001	chr10	24891116	24891301	186	0	6.26982	0	0.406632	Inf	#NAME?	1	1	FALSE
GSMUA_Achr10G17860_001	chr10	24895060	24899813	2247	10.5934	8.86705	8.27801	6.97548	0.842652	0.24699	0.85176	1	FALSE
GSMUA_Achr10G17870_001	chr10	24900269	24902438	624	2.89492	1.86889	0.628717	0.406632	0.646765	0.62869	1	1	FALSE
GSMUA_Achr10G17890_001	chr10	24906830	24911123	2555	3.20358	6.31797	2.82893	5.65915	2.00045	-1.0003	0.43951	1	FALSE
GSMUA_Achr10G17900_001	chr10	24916493	24917809	1131	1.87996	0	0.733406	0	0	Inf	0.85518	1	FALSE
GSMUA_Achr10G17930_001	chr10	24922600	24925089	2061	8.6642	2.41682	6.1819	1.74387	0.282093	1.8258	0.19197	1	FALSE
GSMUA_Achr10G17950_001	chr10	24928141	24932522	1866	13.6133	5.64239	8.80145	3.6806	0.418181	1.2578	0.20941	1	FALSE
GSMUA_Achr10G17960_001	chr10	24935217	24936909	1074	0	1.08583	0	0.406632	Inf	#NAME?	1	1	FALSE
GSMUA_Achr10G17970_001	chr10	24938445	24940034	1059	0	1.10121	0	0.406632	Inf	#NAME?	1	1	FALSE
GSMUA_Achr10G18000_001	chr10	24945926	24947569	1485	1.43181	5.32865	0.733406	2.7709	3.77813	-1.9177	0.48451	1	FALSE
GSMUA_Achr10G18020_001	chr10	24958852	24968926	2463	0	0.473482	0	0.406632	Inf	#NAME?	1	1	FALSE
GSMUA_Achr10G18030_001	chr10	24969169	24970208	770	9.79939	8.39425	2.61956	2.26784	0.865735	0.208	1	1	FALSE
GSMUA_Achr10G18060_001	chr10	24980455	24982967	953	4.4622	4.30028	1.46681	1.43367	0.977404	0.032973	1	1	FALSE
GSMUA_Achr10G18070_001	chr10	24983412	24985835	620	16.1154	18.4058	3.45765	3.9908	1.15419	-0.20689	1	1	FALSE
GSMUA_Achr10G18080_001	chr10	24987683	24989842	1629	0	0.541988	0	0.310202	Inf	#NAME?	1	1	FALSE
GSMUA_Achr10G18090_001	chr10	24996346	24997057	626	12.0536	12.1881	2.61956	2.67447	1.02096	-0.029933	1	1	FALSE
GSMUA_Achr10G18100_001	chr10	24998349	24998495	147	0	7.93324	0	0.406632	Inf	#NAME?	1	1	FALSE
GSMUA_Achr10G18110_001	chr10	24998590	25002499	1041	41.8628	36.5511	15.088	13.3096	0.882132	0.18093	0.83666	1	FALSE
GSMUA_Achr10G18150_001	chr10	25013651	25020820	1424	0	0.620012	0	0.310202	Inf	#NAME?	1	1	FALSE
GSMUA_Achr10G18160_001	chr10	25021747	25023941	1542	2.55037	4.74283	1.36212	2.55713	1.87731	-0.90867	0.8156	1	FALSE
GSMUA_Achr10G18170_001	chr10	25024617	25028298	1218	0	0.724875	0	0.310202	Inf	#NAME?	1	1	FALSE
GSMUA_Achr10G18180_001	chr10	25028440	25030242	1437	2.73672	7.94127	1.36212	3.9908	2.92984	-1.5508	0.46051	1	FALSE
GSMUA_Achr10G18200_001	chr10	25036847	25038693	1383	1.30617	1.48162	0.628717	0.716834	1.14015	-0.18923	1	1	FALSE
GSMUA_Achr10G18250_001	chr10	25063017	25065312	825	2.18961	7.83463	0.628717	2.26784	3.6071	-1.8508	0.60315	1	FALSE
GSMUA_Achr10G18260_001	chr10	25065745	25069994	1086	0	1.07384	0	0.406632	Inf	#NAME?	1	1	FALSE
GSMUA_Achr10G18280_001	chr10	25075828	25077494	1355	0	1.51224	0	0.716834	Inf	#NAME?	0.94334	1	FALSE
GSMUA_Achr10G18290_001	chr10	25081306	25084259	684	10.5639	8.11059	2.51487	1.93673	0.770112	0.37686	0.88876	1	FALSE
GSMUA_Achr10G18300_001	chr10	25085298	25089210	1066	7.67837	12.3615	2.82893	4.6112	1.63001	-0.70488	0.67456	1	FALSE
GSMUA_Achr10G18320_001	chr10	25089576	25090133	558	0	1.58225	0	0.310202	Inf	#NAME?	1	1	FALSE
GSMUA_Achr10G18330_001	chr10	25090596	25093150	551	6.55692	5.3212	1.25743	1.02704	0.816771	0.292	1	1	FALSE
GSMUA_Achr10G18340_001	chr10	25093924	25103547	3448	0.523907	0.256061	0.628717	0.310202	0.493389	1.0192	1	1	FALSE
GSMUA_Achr10G18430_001	chr10	25143884	25144399	516	4.12062	1.71104	0.733406	0.310202	0.42296	1.2414	1	1	FALSE
GSMUA_Achr10G18470_001	chr10	25158381	25161601	781	2.72246	8.59645	0.733406	2.34336	3.19518	-1.6759	0.65542	1	FALSE
GSMUA_Achr10G18480_001	chr10	25164994	25166688	1695	19.627	1.56265	11.5257	0.930605	0.0807417	3.6305	0.0027941	0.16201	FALSE
GSMUA_Achr10G18500_001	chr10	25172002	25175457	907	1.99165	1.94685	0.628717	0.620403	0.986777	0.019204	1	1	FALSE
GSMUA_Achr10G18520_001	chr10	25189559	25195114	1867	3.87023	3.29258	2.51487	2.1505	0.855115	0.22581	0.96577	1	FALSE
GSMUA_Achr10G18530_001	chr10	25197321	25203483	1854	13.0721	4.42089	8.38211	2.86733	0.342078	1.5476	0.17445	1	FALSE
GSMUA_Achr10G18540_001	chr10	25211282	25214868	2255	5.09011	6.8926	3.98168	5.44538	1.36761	-0.45166	0.79841	1	FALSE
GSMUA_Achr10G18570_001	chr10	25221964	25222938	333	0	2.65134	0	0.310202	Inf	#NAME?	1	1	FALSE
GSMUA_Achr10G18600_001	chr10	25233390	25251478	1224	0	0.952767	0	0.406632	Inf	#NAME?	1	1	FALSE
GSMUA_Achr10G18610_001	chr10	25252396	25253349	954	8.24459	31.659	2.72424	10.5806	3.88385	-1.9575	0.069136	1	FALSE
GSMUA_Achr10G18630_001	chr10	25265956	25269032	504	3.58419	4.62772	0.628717	0.813264	1.29353	-0.37131	1	1	FALSE
GSMUA_Achr10G18660_001	chr10	25291305	25295732	2668	0	0.330921	0	0.310202	Inf	#NAME?	1	1	FALSE
GSMUA_Achr10G18670_001	chr10	25297890	25300087	1079	3.64474	1.89906	1.36212	0.716834	0.526262	0.92615	0.92882	1	FALSE
GSMUA_Achr10G18680_001	chr10	25301743	25308394	2477	0.858393	4.00852	0.733406	3.46683	4.72702	-2.2409	0.42026	1	FALSE
GSMUA_Achr10G18690_001	chr10	25309241	25309507	267	14.7291	27.3912	1.36212	2.55713	1.87731	-0.90867	0.8156	1	FALSE
GSMUA_Achr10G18720_001	chr10	25315661	25320930	995	13.6728	8.55543	4.71508	2.98468	0.633006	0.65971	0.72617	1	FALSE
GSMUA_Achr10G18730_001	chr10	25321041	25326520	1969	0	1.63295	0	1.12347	Inf	#NAME?	0.74826	1	FALSE
GSMUA_Achr10G18750_001	chr11	4890729	25345435	932	1.93823	1.89463	0.628717	0.620403	0.986777	0.019204	1	1	FALSE
GSMUA_Achr10G18770_001	chr10	25356129	25358253	1123	0	18.7805	0	7.38211	Inf	#NAME?	0.01271	0.50424	FALSE
GSMUA_Achr10G18780_001	chr10	25361653	25366127	1608	0	0.72524	0	0.406632	Inf	#NAME?	1	1	FALSE
GSMUA_Achr10G18800_001	chr10	25371992	25376928	1795	1.00637	2.12528	0.628717	1.33724	2.12693	-1.0888	0.95308	1	FALSE
GSMUA_Achr10G18810_001	chr10	25380621	25384721	1854	4.06986	1.73423	2.61956	1.12347	0.428876	1.2214	0.58508	1	FALSE
GSMUA_Achr10G18820_001	chr10	25386163	25395821	1029	32.641	34.4675	11.6304	12.4209	1.06797	-0.094865	0.92478	1	FALSE
GSMUA_Achr10G18860_001	chr10	25421398	25423223	861	4.56756	4.75978	1.36212	1.43367	1.05252	-0.073854	1	1	FALSE
GSMUA_Achr10G18890_001	chr10	25444483	25451218	1941	12.4862	4.84057	8.38211	3.29488	0.393084	1.3471	0.27861	1	FALSE
GSMUA_Achr10G18900_001	chr10	25451298	25454630	1647	5.87235	4.63252	3.35296	2.67447	0.797645	0.32618	0.97272	1	FALSE
GSMUA_Achr10G18910_001	chr10	25461757	25466766	2252	84.5747	144.206	66.0112	113.724	1.72281	-0.78476	0.020341	0.69723	FALSE
GSMUA_Achr10G18920_001	chr10	25468230	25469922	842	24.7389	2.77004	7.22995	0.813264	0.112485	3.1522	0.020547	0.69953	FALSE
GSMUA_Achr10G18930_001	chr10	25469942	25478519	1504	1.20108	1.36242	0.628717	0.716834	1.14015	-0.18923	1	1	FALSE
GSMUA_Achr10G18960_001	chr10	25485015	25497146	2292	5.28701	3.06726	4.19106	2.4607	0.587132	0.76824	0.70315	1	FALSE
GSMUA_Achr10G18970_001	chr10	25501705	25508191	3174	0.669893	1.11266	0.733406	1.24081	1.69184	-0.75859	0.95211	1	FALSE
GSMUA_Achr10G18980_001	chr10	25509240	25512827	1826	0	0.483515	0	0.310202	Inf	#NAME?	1	1	FALSE
GSMUA_Achr10G18990_001	chr10	25514709	25525111	1749	7.77841	17.0688	4.71508	10.4423	2.21466	-1.1471	0.26837	1	FALSE
GSMUA_Achr10G19000_001	chr10	25531575	25546755	7239	4.34609	1.25421	10.897	3.17754	0.291598	1.7779	0.069602	1	FALSE
GSMUA_Achr10G19010_001	chr10	25552388	25554182	713	27.1298	40.6781	6.70592	10.153	1.51404	-0.5984	0.55688	1	FALSE
GSMUA_Achr10G19020_001	chr10	25555932	25568338	2835	1.49999	2.47977	1.46681	2.4607	1.67759	-0.74639	0.81494	1	FALSE
GSMUA_Achr10G19060_001	chr10	25588919	25591744	1853	16.0037	6.94068	10.2683	4.49386	0.437646	1.1922	0.19115	1	FALSE
GSMUA_Achr10G19080_001	chr10	25599103	25603756	1859	16.0636	24.4197	10.3735	15.8877	1.53156	-0.615	0.5022	1	FALSE
GSMUA_Achr10G19110_001	chr10	25613699	25614067	369	45.2306	72.2795	5.76256	9.33975	1.62076	-0.69667	0.47638	1	FALSE
GSMUA_Achr10G19120_001	chr10	25616711	25622996	1339	1.58793	1.31874	0.733406	0.620403	0.845921	0.24141	1	1	FALSE
GSMUA_Achr10G19140_001	chr10	25632284	25635442	2267	0	1.80775	0	1.43367	Inf	#NAME?	0.60537	1	FALSE
GSMUA_Achr10G19150_001	chr10	25640270	25641890	1340	14.6741	19.9285	6.81061	9.36066	1.37442	-0.45883	0.61512	1	FALSE
GSMUA_Achr10G19160_001	chr10	25643242	25646531	989	0	8.86038	0	3.0602	Inf	#NAME?	0.22485	1	FALSE
GSMUA_Achr10G19170_001	chr10	25647584	25650315	922	228.371	189.629	72.9259	61.1864	0.839022	0.25322	0.51186	1	FALSE
GSMUA_Achr10G19200_001	chr10	25673332	25677244	1083	1.66799	0	0.628717	0	0	Inf	0.8551	1	FALSE
GSMUA_Achr10G19210_001	chr10	25679877	25680117	162	0	7.19868	0	0.406632	Inf	#NAME?	1	1	FALSE
GSMUA_Achr10G19240_001	chr10	25688262	25693165	1449	1.46738	3.63309	0.733406	1.8403	2.50925	-1.3273	0.78626	1	FALSE
GSMUA_Achr10G19250_001	chr10	25693221	25695023	509	16.0808	18.394	2.82893	3.27397	1.15731	-0.21078	1	1	FALSE
GSMUA_Achr10G19270_001	chr10	25698341	25705333	1229	2.93967	0	1.25743	0	0	Inf	0.51996	1	FALSE
GSMUA_Achr10G19280_001	chr10	25710029	25711463	1435	26.8151	24.7157	13.3066	12.4209	0.933437	0.099375	1	1	FALSE
GSMUA_Achr10G19290_001	chr10	25720687	25724220	960	0	1.21478	0	0.406632	Inf	#NAME?	1	1	FALSE
GSMUA_Achr10G19300_001	chr10	25724630	25729686	1977	13.0108	6.80864	8.90614	4.70763	0.528583	0.9198	0.36078	1	FALSE
GSMUA_Achr10G19310_001	chr10	25732549	25740402	1512	5.20194	11.8222	2.72424	6.25864	2.29739	-1.2	0.38273	1	FALSE
GSMUA_Achr10G19350_001	chr10	25775084	25778375	2633	14.25	20.0314	12.9925	18.4657	1.42126	-0.50717	0.44042	1	FALSE
GSMUA_Achr10G19370_001	chr10	25784514	25792318	1416	0	0.623515	0	0.310202	Inf	#NAME?	1	1	FALSE
GSMUA_Achr10G19380_001	chr10	25793513	25799143	1302	6.04097	3.60812	2.72424	1.64744	0.604732	0.72563	0.84575	1	FALSE
GSMUA_Achr10G19420_001	chr10	25811465	25814660	2703	0	0.431441	0	0.406632	Inf	#NAME?	1	1	FALSE
GSMUA_Achr10G19430_001	chr10	25818228	25822004	1199	0	0.736362	0	0.310202	Inf	#NAME?	1	1	FALSE
GSMUA_Achr10G19440_001	chr10	25823018	25824102	570	3.73024	1.54894	0.733406	0.310202	0.42296	1.2414	1	1	FALSE
GSMUA_Achr10G19460_001	chr10	25827696	25828343	648	3.28123	0	0.733406	0	0	Inf	0.85518	1	FALSE
GSMUA_Achr10G19490_001	chr10	25841902	25843366	520	25.5474	63.5935	4.6104	11.5658	2.50863	-1.3269	0.19375	1	FALSE
GSMUA_Achr10G19500_001	chr10	25846850	25853791	1295	8.86347	7.01099	3.98168	3.17754	0.798039	0.32547	0.89404	1	FALSE
GSMUA_Achr10G19510_001	chr10	25857399	25857844	237	7.62207	21.0172	0.628717	1.74387	2.7737	-1.4718	0.80889	1	FALSE
GSMUA_Achr10G19520_001	chr11	8517904	25864369	535	44.1047	45.493	8.17273	8.52648	1.04328	-0.061132	0.99267	1	FALSE
GSMUA_Achr10G19530_001	chr10	25869513	25870432	840	5.06247	11.1459	1.46681	3.27397	2.23203	-1.1584	0.60913	1	FALSE
GSMUA_Achr10G19540_001	chr10	25870455	25872780	303	0	3.8488	0	0.406632	Inf	#NAME?	1	1	FALSE
GSMUA_Achr10G19550_001	chr10	25873600	25880697	2203	1.78514	1.73167	1.36212	1.33724	0.98173	0.026601	1	1	FALSE
GSMUA_Achr10G19570_001	chr10	25904150	25913736	2664	3.0725	1.86977	2.82893	1.74387	0.61644	0.69797	0.85546	1	FALSE
GSMUA_Achr10G19580_001	chr10	25913977	25914846	682	0	1.29457	0	0.310202	Inf	#NAME?	1	1	FALSE
GSMUA_Achr10G19590_001	chr10	25918428	25922587	2376	0	0.37159	0	0.310202	Inf	#NAME?	1	1	FALSE
GSMUA_Achr10G19620_001	chr10	25931925	25935897	1227	29.7969	38.6946	12.6784	16.6254	1.31131	-0.39101	0.60849	1	FALSE
GSMUA_Achr10G19640_001	chr10	25944940	25960910	1633	0	1.08132	0	0.620403	Inf	#NAME?	0.96612	1	FALSE
GSMUA_Achr10G19650_001	chr10	25965545	25967622	1618	2.43057	0	1.36212	0	0	Inf	0.47189	1	FALSE
GSMUA_Achr10G19680_001	chr10	25976302	25977390	1018	5.95178	2.88014	2.09553	1.02704	0.490108	1.0288	0.81089	1	FALSE
GSMUA_Achr10G19720_001	chr10	25988060	25995877	1305	7.90145	5.82125	3.56234	2.65356	0.744893	0.42489	0.89694	1	FALSE
GSMUA_Achr10G19730_001	chr10	25996260	25997040	781	75.1219	69.7085	20.3271	19.0443	0.93689	0.094048	0.88673	1	FALSE
GSMUA_Achr10G19740_001	chr10	25999322	26000338	1017	4.18139	0.868139	1.46681	0.310202	0.21148	2.2414	0.75662	1	FALSE
GSMUA_Achr10G19770_001	chr10	26014906	26018791	991	13.4053	16.8941	4.6104	5.87292	1.27384	-0.34919	0.84254	1	FALSE
GSMUA_Achr10G19790_001	chr10	26028410	26029489	840	0	1.38832	0	0.406632	Inf	#NAME?	1	1	FALSE
GSMUA_Achr10G19820_001	chr10	26035724	26035873	150	0	7.77457	0	0.406632	Inf	#NAME?	1	1	FALSE
GSMUA_Achr10G19840_001	chr10	26059137	26060484	914	0	0.965971	0	0.310202	Inf	#NAME?	1	1	FALSE
GSMUA_Achr10G19860_001	chr10	26072927	26079596	2052	5.90537	2.42742	4.19106	1.74387	0.416093	1.265	0.49413	1	FALSE
GSMUA_Achr10G19870_001	chr1	16450085	26093326	1488	1.42892	7.09794	0.733406	3.70151	5.04701	-2.3354	0.29381	1	FALSE
GSMUA_Achr10G19900_001	chr10	26113694	26114879	987	1.83022	0	0.628717	0	0	Inf	0.8551	1	FALSE
GSMUA_Achr10G19930_001	chr10	26118672	26119802	957	45.5373	41.6045	15.088	13.93	0.923251	0.11521	0.92583	1	FALSE
GSMUA_Achr10G19980_001	chr10	26143317	26151089	1830	5.11036	9.14865	3.24827	5.87292	1.80801	-0.85441	0.62446	1	FALSE
GSMUA_Achr10G20000_001	chr10	26164344	26165183	840	7.21299	20.1896	2.09553	5.92753	2.82866	-1.5001	0.3269	1	FALSE
GSMUA_Achr10G20020_001	chr10	26166866	26169539	1443	1.25186	2.22818	0.628717	1.12347	1.78692	-0.83747	1	1	FALSE
GSMUA_Achr10G20030_001	chr10	26170431	26177387	2345	4.89475	4.35496	3.98168	3.56326	0.894913	0.16018	0.9186	1	FALSE
GSMUA_Achr10G20060_001	chr10	26190551	26194866	873	59.8986	73.4871	18.1269	22.4565	1.23885	-0.309	0.64413	1	FALSE
GSMUA_Achr10G20070_001	chr10	26195701	26203022	958	1.88563	0	0.628717	0	0	Inf	0.8551	1	FALSE
GSMUA_Achr10G20080_001	chr10	26204914	26209748	1571	3.85672	5.41862	2.09553	2.98468	1.42431	-0.51026	0.84602	1	FALSE
GSMUA_Achr10G20090_001	chr10	26209749	26213467	1609	12.0221	5.27012	6.70592	2.96376	0.441962	1.178	0.30359	1	FALSE
GSMUA_Achr10G20100_001	chr10	26218056	26220528	1793	39.1235	58.8501	24.3088	36.9524	1.52012	-0.60419	0.21262	1	FALSE
GSMUA_Achr10G20150_001	chr10	26263178	26263666	489	13.0444	5.99587	2.20022	1.02704	0.466788	1.0992	0.85143	1	FALSE
GSMUA_Achr10G20190_001	chr10	26280004	26283160	1392	14.5855	7.76724	7.01999	3.77703	0.538039	0.89422	0.47849	1	FALSE
GSMUA_Achr10G20200_001	chr10	26289444	26290411	790	12.6476	19.274	3.45765	5.32804	1.54094	-0.62381	0.69563	1	FALSE
GSMUA_Achr10G20210_001	chr10	26290416	26293055	1182	13.3085	14.1083	5.44849	5.8311	1.07022	-0.097911	1	1	FALSE
GSMUA_Achr10G20220_001	chr10	26293531	26303797	3121	3.09893	2.99985	3.35296	3.27397	0.97644	0.034396	1	1	FALSE
GSMUA_Achr10G20260_001	chr10	26322440	26325256	1111	3.53976	4.48341	1.36212	1.74387	1.28026	-0.35644	1	1	FALSE
GSMUA_Achr10G20270_001	chr10	26325418	26331981	4017	7.91167	15.8132	11.0017	22.2218	2.01986	-1.0143	0.12112	1	FALSE
GSMUA_Achr10G20280_001	chr10	26338366	26345574	3630	0.585741	0.642527	0.733406	0.813264	1.10889	-0.14911	1	1	FALSE
GSMUA_Achr10G20290_001	chr10	26347971	26358216	3387	0.533342	0.521345	0.628717	0.620403	0.986777	0.019204	1	1	FALSE
GSMUA_Achr10G20320_001	chr10	26367381	26369229	453	47.3946	54.2804	7.43933	8.602	1.15629	-0.2095	0.92369	1	FALSE
GSMUA_Achr10G20330_001	chr10	26369268	26371441	429	68.3802	60.8498	10.1636	9.14689	0.899968	0.15206	0.96674	1	FALSE
GSMUA_Achr10G20340_001	chr10	26371452	26373416	503	82.4114	61.1716	14.3546	10.7734	0.750518	0.41404	0.63001	1	FALSE
GSMUA_Achr10G20350_001	chr10	26373416	26376008	692	19.1974	53.2521	4.6104	12.8821	2.79414	-1.4824	0.13351	1	FALSE
GSMUA_Achr10G20360_001	chr10	26382773	26386221	2156	1.82406	0.540903	1.36212	0.406632	0.298528	1.7441	0.73089	1	FALSE
GSMUA_Achr10G20370_001	chr10	26386671	26391497	2130	0.998234	0	0.733406	0	0	Inf	0.85518	1	FALSE
GSMUA_Achr10G20380_001	chr10	26395793	26401620	1651	79.6318	108.48	45.5793	62.7247	1.37616	-0.46065	0.2456	1	FALSE
GSMUA_Achr10G20410_001	chr10	26409883	26415537	1073	17.4314	11.9861	6.49655	4.49386	0.691731	0.53172	0.63529	1	FALSE
GSMUA_Achr10G20420_001	chr10	26422788	26424227	1194	0	1.95341	0	0.813264	Inf	#NAME?	0.92368	1	FALSE
GSMUA_Achr10G20430_001	chr10	26424729	26427540	955	40.8449	52.054	13.5165	17.376	1.28553	-0.36237	0.69249	1	FALSE
GSMUA_Achr10G20460_001	chr10	26431598	26435713	767	61.5281	108.924	16.3455	29.26	1.7901	-0.84004	0.12125	1	FALSE
GSMUA_Achr10G20470_001	chr10	26437449	26438387	798	38.3638	35.1975	10.5823	9.8219	0.928141	0.10758	1	1	FALSE
GSMUA_Achr10G20480_001	chr10	26439402	26446382	1890	7.0289	1.7012	4.6104	1.12347	0.243681	2.0369	0.19771	1	FALSE
GSMUA_Achr10G20490_001	chr10	26447117	26452005	474	0	2.46031	0	0.406632	Inf	#NAME?	1	1	FALSE
GSMUA_Achr10G20510_001	chr10	26462542	26466352	1353	2.67026	0.652548	1.25743	0.310202	0.246694	2.0192	0.72572	1	FALSE
GSMUA_Achr10G20520_001	chr10	26472121	26472804	537	0	7.6316	0	1.43367	Inf	#NAME?	0.60537	1	FALSE
GSMUA_Achr10G20530_001	chr10	26472847	26474065	633	9.06651	12.0533	1.99084	2.67447	1.34339	-0.42588	0.95149	1	FALSE
GSMUA_Achr10G20560_001	chr10	26489362	26490315	678	3.13605	0	0.733406	0	0	Inf	0.85518	1	FALSE
GSMUA_Achr10G20570_001	chr10	26493327	26497944	1169	10.0924	6.76907	4.08637	2.7709	0.678085	0.56046	0.7989	1	FALSE
GSMUA_Achr10G20580_001	chr10	26498430	26501860	1023	3.53163	5.73212	1.25743	2.05407	1.63354	-0.708	0.95241	1	FALSE
GSMUA_Achr10G20590_001	chr10	26507390	26509012	1226	45.4298	33.1961	19.2791	14.2402	0.738637	0.43706	0.52664	1	FALSE
GSMUA_Achr10G20600_001	chr10	26510804	26512717	1366	1.32242	5.79286	0.628717	2.7709	4.40724	-2.1399	0.49469	1	FALSE
GSMUA_Achr10G20620_001	chr10	26521067	26522334	1101	1.64072	0	0.628717	0	0	Inf	0.8551	1	FALSE
GSMUA_Achr10G20630_001	chr10	26525917	26527166	1101	1.93119	0	0.733406	0	0	Inf	0.85518	1	FALSE
GSMUA_Achr10G20640_001	chr10	26528039	26533170	945	248.001	206.627	81.2039	68.313	0.841252	0.24939	0.45828	1	FALSE
GSMUA_Achr10G20650_001	chr10	26538486	26543066	696	0	1.67555	0	0.406632	Inf	#NAME?	1	1	FALSE
GSMUA_Achr10G20670_001	chr10	26544015	26546034	767	0	7.64532	0	2.05407	Inf	#NAME?	0.39514	1	FALSE
GSMUA_Achr10G20680_001	chr10	26546366	26553806	2099	0	0.841256	0	0.620403	Inf	#NAME?	0.96612	1	FALSE
GSMUA_Achr10G20720_001	chr10	26581845	26582740	896	0	7.49311	0	2.34336	Inf	#NAME?	0.39542	1	FALSE
GSMUA_Achr10G20740_001	chr10	26596719	26601711	1833	4.29096	9.42475	2.72424	6.04487	2.21892	-1.1499	0.42584	1	FALSE
GSMUA_Achr10G20750_001	chr10	26605321	26607504	1063	0	1.09707	0	0.406632	Inf	#NAME?	1	1	FALSE
GSMUA_Achr10G20770_001	chr10	26621069	26626994	1347	4.26065	11.0937	1.99084	5.23161	2.62784	-1.3939	0.39812	1	FALSE
GSMUA_Achr10G20780_001	chr10	26634230	26640756	2251	12.6058	39.8161	9.84951	31.3687	3.1848	-1.6712	0.0073296	0.33498	FALSE
GSMUA_Achr10G20820_001	chr10	26681586	26692009	2082	0	1.12026	0	0.813264	Inf	#NAME?	0.92368	1	FALSE
GSMUA_Achr10G20830_001	chr10	26693867	26721865	1646	8.07086	4.44316	4.6104	2.55713	0.554645	0.85036	0.54678	1	FALSE
GSMUA_Achr10G20840_001	chr10	26723103	26726348	1284	0	0.687615	0	0.310202	Inf	#NAME?	1	1	FALSE
GSMUA_Achr10G20850_001	chr10	26728452	26733170	2321	0	0.882845	0	0.716834	Inf	#NAME?	0.94334	1	FALSE
GSMUA_Achr10G20860_001	chr10	26734653	26737934	598	7.11117	0	1.46681	0	0	Inf	0.55234	1	FALSE
GSMUA_Achr10G20870_001	chr10	26741766	26745672	975	0	0.905536	0	0.310202	Inf	#NAME?	1	1	FALSE
GSMUA_Achr10G20890_001	chr10	26747599	26755586	1302	6.04097	8.32952	2.72424	3.79794	1.39413	-0.47936	0.85052	1	FALSE
GSMUA_Achr10G20900_001	chr10	26758124	26760187	876	2.42721	3.6704	0.733406	1.12347	1.53185	-0.61527	1	1	FALSE
GSMUA_Achr10G20910_001	chr11	11639312	26763280	347	6.12749	3.36077	0.733406	0.406632	0.554443	0.85089	1	1	FALSE
GSMUA_Achr10G20940_001	chr10	26771313	26772587	715	7.57943	14.3293	1.88615	3.58417	1.90026	-0.92619	0.75012	1	FALSE
GSMUA_Achr10G20960_001	chr10	26775396	26781301	1597	10.781	10.8175	5.97252	6.04487	1.01211	-0.017372	1	1	FALSE
GSMUA_Achr10G20970_001	chr10	26782419	26793640	3969	2.27567	0.810096	3.14358	1.12347	0.357384	1.4845	0.60694	1	FALSE
GSMUA_Achr10G20980_001	chr10	26794222	26797420	1910	107.452	110.735	71.1456	74.0348	1.04061	-0.05743	0.92509	1	FALSE
GSMUA_Achr10G20990_001	chr10	26799745	26800701	724	0	2.43894	0	0.620403	Inf	#NAME?	0.96612	1	FALSE
GSMUA_Achr10G21000_001	chr10	26804583	26807862	750	0	1.1772	0	0.310202	Inf	#NAME?	1	1	FALSE
GSMUA_Achr10G21010_001	chr10	26808620	26812063	1385	9.8227	10.1757	4.71508	4.94232	1.04819	-0.067904	1	1	FALSE
GSMUA_Achr10G21020_001	chr10	26812167	26818935	2248	9.69288	3.39402	7.54402	2.67447	0.354516	1.4961	0.22988	1	FALSE
GSMUA_Achr10G21030_001	chr10	26826571	26835172	1727	2.46235	5.76846	1.46681	3.48774	2.37777	-1.2496	0.53685	1	FALSE
GSMUA_Achr10G21050_001	chr10	26836553	26841531	1314	0	2.90326	0	1.33724	Inf	#NAME?	0.6252	1	FALSE
GSMUA_Achr10G21060_001	chr10	26842126	26847339	2313	0	0.381711	0	0.310202	Inf	#NAME?	1	1	FALSE
GSMUA_Achr10G21070_001	chr10	26852008	26860002	3044	4.57433	2.8896	4.81977	3.08111	0.639264	0.64552	0.73312	1	FALSE
GSMUA_Achr10G21090_001	chr10	26864160	26865229	490	4.33926	0	0.733406	0	0	Inf	0.85518	1	FALSE
GSMUA_Achr10G21100_001	chr10	26865400	26871177	1442	92.2044	107.279	46.1034	54.1564	1.17467	-0.23226	0.61277	1	FALSE
GSMUA_Achr10G21120_001	chr10	26883762	26884510	749	49.2398	38.3006	12.7831	10.0357	0.785071	0.3491	0.6511	1	FALSE
GSMUA_Achr10G21130_001	chr10	26884907	26889396	3739	1.53493	2.50402	1.99084	3.27397	1.64452	-0.71766	0.83335	1	FALSE
GSMUA_Achr10G21170_001	chr10	26904824	26905939	810	2.23016	0	0.628717	0	0	Inf	0.8551	1	FALSE
GSMUA_Achr10G21180_001	chr10	26908457	26914487	1879	10.635	11.3575	6.9153	7.45763	1.07842	-0.10892	1	1	FALSE
GSMUA_Achr10G21250_001	chr10	26941892	26945873	1002	31.1916	37.724	10.7917	13.2341	1.22632	-0.29434	0.76033	1	FALSE
GSMUA_Achr10G21260_001	chr10	26950115	26952464	1633	2.21241	3.59091	1.25743	2.05407	1.63354	-0.708	0.95241	1	FALSE
GSMUA_Achr10G21270_001	chr10	26955708	26960504	3288	1.19607	0.97788	1.36212	1.12347	0.82479	0.2779	1	1	FALSE
GSMUA_Achr10G21290_001	chr10	26967063	26969205	1590	2.27224	0	1.25743	0	0	Inf	0.51996	1	FALSE
GSMUA_Achr10G21310_001	chr10	26984250	26986631	502	17.9923	9.92244	3.14358	1.74387	0.554739	0.85012	0.74509	1	FALSE
GSMUA_Achr10G21320_001	chr10	26988569	26990996	726	8.78611	18.5409	2.20022	4.70763	2.13962	-1.0974	0.49466	1	FALSE
GSMUA_Achr10G21340_001	chr10	27000710	27004716	1239	1.45797	1.65382	0.628717	0.716834	1.14015	-0.18923	1	1	FALSE
GSMUA_Achr10G21350_001	chr10	27005972	27007503	1385	189.689	224.735	91.1598	108.996	1.19566	-0.2578	0.66148	1	FALSE
GSMUA_Achr10G21360_001	chr10	27009435	27011665	1086	3.62124	5.3996	1.36212	2.05407	1.50799	-0.59263	0.94371	1	FALSE
GSMUA_Achr10G21400_001	chr10	27021283	27025199	2928	24.2471	18.605	24.6235	19.0652	0.77427	0.36909	0.48545	1	FALSE
GSMUA_Achr10G21420_001	chr10	27029681	27035339	2203	0	0.529363	0	0.406632	Inf	#NAME?	1	1	FALSE
GSMUA_Achr10G21430_001	chr10	27042105	27043580	1476	1.22387	4.76297	0.628717	2.4607	3.91385	-1.9686	0.58137	1	FALSE
GSMUA_Achr10G21440_001	chr10	27043856	27047047	1085	15.0878	10.8091	5.65787	4.10814	0.726093	0.46177	0.84833	1	FALSE
GSMUA_Achr10G21450_001	chr10	27049292	27056979	865	2.08836	1.34819	0.628717	0.406632	0.646765	0.62869	1	1	FALSE
GSMUA_Achr10G21460_001	chr10	27058519	27059229	711	0	4.52218	0	1.12347	Inf	#NAME?	0.74826	1	FALSE
GSMUA_Achr10G21470_001	chr10	27064991	27066044	735	0	1.58665	0	0.406632	Inf	#NAME?	1	1	FALSE
GSMUA_Achr10G21490_001	chr10	27089890	27097470	4001	0.451495	0.953481	0.628717	1.33724	2.12693	-1.0888	0.95308	1	FALSE
GSMUA_Achr10G21500_001	chr10	27100140	27101573	1320	19.002	17.9592	8.69676	8.2918	0.953435	0.068793	0.96904	1	FALSE
GSMUA_Achr10G21510_001	chr10	27105983	27107431	1449	10.8562	9.70345	5.44849	4.9214	0.90326	0.14679	1	1	FALSE
GSMUA_Achr10G21520_001	chr10	27107710	27109971	1668	0	0.699152	0	0.406632	Inf	#NAME?	1	1	FALSE
GSMUA_Achr10G21540_001	chr10	27117226	27118584	1083	0	2.15362	0	0.813264	Inf	#NAME?	0.92368	1	FALSE
GSMUA_Achr10G21550_001	chr10	27120290	27124471	1353	5.81326	0.652548	2.72424	0.310202	0.113867	3.1346	0.29269	1	FALSE
GSMUA_Achr10G21560_001	chr10	27126983	27131340	2381	1.65169	0.860598	1.36212	0.716834	0.526262	0.92615	0.92882	1	FALSE
GSMUA_Achr10G21570_001	chr10	27131691	27135799	1562	3.46946	1.69571	1.88615	0.930605	0.493389	1.0192	0.83495	1	FALSE
GSMUA_Achr10G21580_001	chr10	27139002	27143329	1370	1.31856	4.48705	0.628717	2.1505	3.42046	-1.7742	0.68174	1	FALSE
GSMUA_Achr10G21590_001	chr10	27143767	27146471	1164	3.65333	0	1.46681	0	0	Inf	0.55234	1	FALSE
GSMUA_Achr10G21600_001	chr10	27150831	27152767	1250	1.44514	1.41264	0.628717	0.620403	0.986777	0.019204	1	1	FALSE
GSMUA_Achr10G21620_001	chr10	27166706	27173812	1852	2.12347	1.10642	1.36212	0.716834	0.526262	0.92615	0.92882	1	FALSE
GSMUA_Achr10G21650_001	chr10	27180472	27183396	1381	101.209	219.598	48.4077	106.091	2.19162	-1.132	0.0018182	0.11283	FALSE
GSMUA_Achr10G21720_001	chr10	27199868	27203982	2497	0.72344	0.353583	0.628717	0.310202	0.493389	1.0192	1	1	FALSE
GSMUA_Achr10G21780_001	chr10	27215563	27216458	525	0	1.68171	0	0.310202	Inf	#NAME?	1	1	FALSE
GSMUA_Achr10G21790_001	chr10	27216875	27220082	298	62.0689	39.3555	6.39127	4.10814	0.642773	0.63762	0.74883	1	FALSE
GSMUA_Achr10G21800_001	chr10	27222076	27234380	3911	1.5492	1.79753	2.09553	2.4607	1.17426	-0.23176	1	1	FALSE
GSMUA_Achr10G21810_001	chr10	27235047	27239273	647	0	4.09381	0	0.930605	Inf	#NAME?	0.79441	1	FALSE
GSMUA_Achr10G21830_001	chr10	27242047	27246866	1628	8.16009	11.1538	4.6104	6.35507	1.37842	-0.46302	0.79827	1	FALSE
GSMUA_Achr10G21850_001	chr10	27259103	27261014	561	56.0808	43.3257	10.897	8.50557	0.780544	0.35745	0.71157	1	FALSE
GSMUA_Achr10G21910_001	chr10	27290149	27296902	1143	0	3.06086	0	1.2199	Inf	#NAME?	0.74772	1	FALSE
GSMUA_Achr10G21920_001	chr10	27297806	27300228	926	38.2225	38.5716	12.2591	12.4964	1.01935	-0.027656	1	1	FALSE
GSMUA_Achr10G21940_001	chr10	27308723	27309781	882	2.04811	0	0.628717	0	0	Inf	0.8551	1	FALSE
GSMUA_Achr10G21970_001	chr10	27324468	27331397	1906	6.02214	5.37535	3.98168	3.58417	0.900165	0.15174	0.98974	1	FALSE
GSMUA_Achr10G21980_001	chr10	27335309	27341121	2025	8.50237	13.031	5.97252	9.24332	1.54764	-0.63007	0.55244	1	FALSE
GSMUA_Achr10G21990_001	chr10	27343577	27346122	1216	20.8902	21.7005	8.80145	9.24332	1.0502	-0.070669	0.98987	1	FALSE
GSMUA_Achr10G22000_001	chr10	27348332	27350163	895	2.01836	0.986478	0.628717	0.310202	0.493389	1.0192	1	1	FALSE
GSMUA_Achr10G22030_001	chr10	27361467	27367204	1272	6.43486	3.91593	2.82893	1.74387	0.61644	0.69797	0.85546	1	FALSE
GSMUA_Achr10G22040_001	chr10	27368081	27374678	2495	11.7576	13.2672	10.1636	11.5867	1.14002	-0.18906	0.87406	1	FALSE
GSMUA_Achr10G22050_001	chr10	27375523	27376404	786	20.0136	3.73026	5.44849	1.02704	0.188499	2.4074	0.13362	1	FALSE
GSMUA_Achr10G22070_001	chr10	27391514	27395123	1473	1.44348	1.3911	0.733406	0.716834	0.977404	0.032973	1	1	FALSE
GSMUA_Achr10G22080_001	chr10	27396595	27399837	1448	66.209	58.675	33.215	29.7422	0.895446	0.15932	0.78247	1	FALSE
GSMUA_Achr10G22130_001	chr10	27409153	27413335	2003	1.96339	11.2696	1.36212	7.90608	5.80424	-2.5371	0.071556	1	FALSE
GSMUA_Achr10G22140_001	chr10	27416734	27423810	1421	13.0166	12.556	6.39127	6.23773	0.975976	0.035082	1	1	FALSE
GSMUA_Achr10G22160_001	chr10	27431356	27435479	1164	0	0.758503	0	0.310202	Inf	#NAME?	1	1	FALSE
GSMUA_Achr10G22170_001	chr10	27436455	27438603	1226	46.3816	59.2985	19.6984	25.4621	1.2926	-0.37027	0.49463	1	FALSE
GSMUA_Achr10G22180_001	chr10	27439361	27448280	4264	3.11553	1.24235	4.6104	1.86121	0.403699	1.3086	0.44825	1	FALSE
GSMUA_Achr10G22190_001	chr10	27450360	27456876	1542	2.34297	0	1.25743	0	0	Inf	0.51996	1	FALSE
GSMUA_Achr10G22210_001	chr10	27467914	27473363	2818	2.56413	3.62398	2.51487	3.56326	1.41688	-0.50271	1	1	FALSE
GSMUA_Achr10G22230_001	chr10	27477906	27490758	3250	0.555825	1.07648	0.628717	1.2199	1.9403	-0.95628	1	1	FALSE
GSMUA_Achr10G22250_001	chr10	27493513	27494039	448	53.3835	55.5923	8.27742	8.71934	1.05339	-0.075038	0.98274	1	FALSE
GSMUA_Achr10G22260_001	chr10	27494045	27499990	1832	11.3702	12.3215	7.22995	7.90608	1.09352	-0.12898	1	1	FALSE
GSMUA_Achr10G22270_001	chr10	27503946	27510225	1755	1.0293	0.503076	0.628717	0.310202	0.493389	1.0192	1	1	FALSE
GSMUA_Achr10G22280_001	chr10	27512302	27512616	180	11.8124	0	0.733406	0	0	Inf	0.85518	1	FALSE
GSMUA_Achr10G22290_001	chr10	27512623	27516322	1243	7.78099	3.297	3.35296	1.43367	0.427582	1.2257	0.53472	1	FALSE
GSMUA_Achr10G22310_001	chr10	27556617	27558641	1638	10.3159	3.92585	5.86783	2.24693	0.382924	1.3849	0.26387	1	FALSE
GSMUA_Achr10G22340_001	chr10	27570637	27580286	2418	3.38509	3.38972	2.82893	2.86733	1.01357	-0.019452	1	1	FALSE
GSMUA_Achr10G22380_001	chr10	27588319	27594048	1434	5.03886	1.84707	2.51487	0.930605	0.370041	1.4342	0.70753	1	FALSE
GSMUA_Achr10G22390_001	chr10	27595131	27604172	2372	0.761564	0.863863	0.628717	0.716834	1.14015	-0.18923	1	1	FALSE
GSMUA_Achr10G22410_001	chr10	27619352	27622736	1308	8.77538	10.3163	3.98168	4.72854	1.18758	-0.24802	0.94922	1	FALSE
GSMUA_Achr10G22420_001	chr10	27623285	27623920	474	242.393	240.293	39.8162	39.8534	1.00093	-0.0013469	1	1	FALSE
GSMUA_Achr10G22450_001	chr10	27631894	27638566	1932	128.015	114.354	85.7096	77.3506	0.902473	0.14804	0.69367	1	FALSE
GSMUA_Achr10G22470_001	chr10	27657781	27663244	2316	6.65409	9.22873	5.3438	7.47854	1.39948	-0.48489	0.73738	1	FALSE
GSMUA_Achr10G22480_001	chr10	27666274	27668730	1282	1.40907	0.909662	0.628717	0.406632	0.646765	0.62869	1	1	FALSE
GSMUA_Achr10G22500_001	chr10	27674802	27675365	488	89.3016	28.8121	15.088	4.9214	0.326179	1.6163	0.049061	1	FALSE
GSMUA_Achr10G22510_001	chr10	27676810	27678590	1058	0	8.28253	0	3.0602	Inf	#NAME?	0.22485	1	FALSE
GSMUA_Achr10G22540_001	chr10	27705138	27708532	1127	26.8807	26.2672	10.4776	10.3668	0.98942	0.015346	1	1	FALSE
GSMUA_Achr10G22570_001	chr10	27723568	27728245	1616	11.0501	7.97903	6.1819	4.51477	0.730322	0.4534	0.78351	1	FALSE
GSMUA_Achr10G22590_001	chr10	27731242	27732629	99	158.896	20.6978	5.44849	0.716834	0.131566	2.9261	0.080749	1	FALSE
GSMUA_Achr10G22600_001	chr10	27737915	27738542	539	0	1.63803	0	0.310202	Inf	#NAME?	1	1	FALSE
GSMUA_Achr10G22610_001	chr10	27738580	27740577	1329	1.59988	0.664332	0.733406	0.310202	0.42296	1.2414	1	1	FALSE
GSMUA_Achr10G22620_001	chr10	27743457	27751009	2543	0	0.458587	0	0.406632	Inf	#NAME?	1	1	FALSE
GSMUA_Achr10G22630_001	chr10	27753065	27754334	789	0	2.59706	0	0.716834	Inf	#NAME?	0.94334	1	FALSE
GSMUA_Achr10G22650_001	chr10	27766268	27772166	2219	1.91639	1.05109	1.46681	0.813264	0.554443	0.85089	0.94868	1	FALSE
GSMUA_Achr10G22660_001	chr10	27772817	27778997	1646	5.48733	3.73466	3.14358	2.1505	0.684092	0.54774	0.82036	1	FALSE
GSMUA_Achr10G22680_001	chr10	27779464	27782531	1254	4.3216	0.704065	1.88615	0.310202	0.164463	2.6042	0.58175	1	FALSE
GSMUA_Achr10G22700_001	chr10	27791001	27794120	675	5.82618	3.03568	1.36212	0.716834	0.526262	0.92615	0.92882	1	FALSE
GSMUA_Achr10G22730_001	chr10	27795063	27795939	710	805.878	1372.64	198.029	341.128	1.72261	-0.7846	0.0032922	0.18378	FALSE
GSMUA_Achr10G22740_001	chr10	27797222	27799741	1773	10.9101	2.96918	6.70592	1.8403	0.274429	1.8655	0.1366	1	FALSE
GSMUA_Achr10G22760_001	chr10	27811297	27814827	1825	2.15489	0	1.36212	0	0	Inf	0.47189	1	FALSE
GSMUA_Achr10G22780_001	chr10	27821009	27830243	2810	0	1.04341	0	1.02704	Inf	#NAME?	0.76998	1	FALSE
GSMUA_Achr10G22800_001	chr10	27837004	27838093	919	1.96565	3.80692	0.628717	1.2199	1.9403	-0.95628	1	1	FALSE
GSMUA_Achr10G22810_001	chr10	27838105	27839216	731	2.47118	1.59533	0.628717	0.406632	0.646765	0.62869	1	1	FALSE
GSMUA_Achr10G22840_001	chr10	27849631	27849867	237	0	4.92062	0	0.406632	Inf	#NAME?	1	1	FALSE
GSMUA_Achr10G22850_001	chr10	27851382	27851846	369	449.659	80.1357	57.4179	10.3459	0.180185	2.4724	0.001651	0.10455	FALSE
GSMUA_Achr10G22870_001	chr2	10250575	27858451	691	9.23114	2.96539	2.20022	0.716834	0.325801	1.6179	0.73177	1	FALSE
GSMUA_Achr10G22890_001	chr10	27869586	27873522	2730	0	0.323406	0	0.310202	Inf	#NAME?	1	1	FALSE
GSMUA_Achr10G22910_001	chr10	27881896	27883441	303	0	3.8488	0	0.406632	Inf	#NAME?	1	1	FALSE
GSMUA_Achr10G22920_001	chr10	27883603	27885888	550	3.86589	0	0.733406	0	0	Inf	0.85518	1	FALSE
GSMUA_Achr10G22930_001	chr10	27886091	27892615	1390	1.52967	0.635178	0.733406	0.310202	0.42296	1.2414	1	1	FALSE
GSMUA_Achr10G22960_001	chr10	27901425	27903895	1053	15.2426	12.7832	5.55318	4.70763	0.847737	0.23831	0.93539	1	FALSE
GSMUA_Achr10G22970_001	chr10	27905856	27906932	999	20.0032	4.41891	6.9153	1.55101	0.224286	2.1566	0.13652	1	FALSE
GSMUA_Achr10G22980_001	chr10	27909426	27912761	1619	972.643	977.917	545.798	554.253	1.01549	-0.022178	0.9519	1	FALSE
GSMUA_Achr10G22990_001	chr10	27919216	27919971	678	14.2651	8.64891	3.35296	2.05407	0.612614	0.70695	0.764	1	FALSE
GSMUA_Achr10G23000_001	chr10	27921511	27927550	1909	18.3731	16.7116	12.1544	11.1591	0.918114	0.12325	0.89597	1	FALSE
GSMUA_Achr10G23010_001	chr10	27928841	27929191	351	0	5.03076	0	0.620403	Inf	#NAME?	0.96612	1	FALSE
GSMUA_Achr10G23020_001	chr10	27931478	27936909	1620	2.42757	0.719868	1.36212	0.406632	0.298528	1.7441	0.73089	1	FALSE
GSMUA_Achr10G23030_001	chr10	27937356	27938248	817	17.4346	17.516	4.92446	4.99692	1.01471	-0.021074	1	1	FALSE
GSMUA_Achr10G23040_001	chr10	27938931	27945877	921	17.9997	13.0415	5.76314	4.20457	0.729563	0.4549	0.76006	1	FALSE
GSMUA_Achr10G23060_001	chr10	27955774	27956991	1032	3.81073	0	1.36212	0	0	Inf	0.47189	1	FALSE
GSMUA_Achr10G23080_001	chr10	27963955	27970274	1472	1.44446	1.58449	0.733406	0.813264	1.10889	-0.14911	1	1	FALSE
GSMUA_Achr10G23090_001	chr10	27970404	27979003	2765	0.768983	0.843534	0.733406	0.813264	1.10889	-0.14911	1	1	FALSE
GSMUA_Achr10G23120_001	chr10	27984844	27987579	1304	8.55705	6.28553	3.87699	2.86733	0.739578	0.43523	0.79442	1	FALSE
GSMUA_Achr10G23150_001	chr10	27991861	28014738	2796	0	0.732863	0	0.716834	Inf	#NAME?	0.94334	1	FALSE
GSMUA_Achr10G23160_001	chr10	28016192	28024346	1087	11.4422	8.90418	4.29575	3.39131	0.789457	0.34107	0.99683	1	FALSE
GSMUA_Achr10G23180_001	chr10	28046730	28047662	846	7.16183	0	2.09553	0	0	Inf	0.25549	1	FALSE
GSMUA_Achr10G23220_001	chr10	28067808	28072605	1049	0	4.17679	0	1.5301	Inf	#NAME?	0.58735	1	FALSE
GSMUA_Achr10G23230_001	chr10	28075325	28076417	1007	10.2397	42.4175	3.56234	14.9362	4.1928	-2.0679	0.023911	0.76758	FALSE
GSMUA_Achr10G23240_001	chr10	28080457	28082252	84	0	13.8832	0	0.406632	Inf	#NAME?	1	1	FALSE
GSMUA_Achr10G23260_001	chr10	28090607	28093363	1410	9.64854	17.6634	4.71508	8.71934	1.84924	-0.88694	0.41846	1	FALSE
GSMUA_Achr10G23290_001	chr10	28109522	28114238	1559	21.134	15.2272	11.421	8.31271	0.727844	0.4583	0.61205	1	FALSE
GSMUA_Achr10G23320_001	chr10	28138444	28140571	815	5.21776	3.24993	1.46681	0.930605	0.634441	0.65644	1	1	FALSE
GSMUA_Achr10G23330_001	chr10	28149258	28158486	1412	9.03501	6.22942	4.40043	3.08111	0.700182	0.5142	0.94653	1	FALSE
GSMUA_Achr10G23350_001	chr10	28159125	28159903	242	7.46459	20.5829	0.628717	1.74387	2.7737	-1.4718	0.80889	1	FALSE
GSMUA_Achr10G23360_001	chr10	28159906	28160706	516	14.6231	3.97109	2.61956	0.716834	0.273647	1.8696	0.44144	1	FALSE
GSMUA_Achr10G23390_001	chr10	28178212	28178415	204	0	5.7166	0	0.406632	Inf	#NAME?	1	1	FALSE
GSMUA_Achr10G23400_001	chr10	28179200	28185196	2892	1.24926	1.72236	1.25743	1.74387	1.38685	-0.47181	1	1	FALSE
GSMUA_Achr10G23420_001	chr10	28190019	28191551	1200	9.56517	10.9536	3.98168	4.59029	1.15285	-0.20521	1	1	FALSE
GSMUA_Achr10G23430_001	chr10	28192886	28193484	490	0	4.75994	0	0.813264	Inf	#NAME?	0.92368	1	FALSE
GSMUA_Achr10G23440_001	chr10	28194629	28196770	549	0	2.1242	0	0.406632	Inf	#NAME?	1	1	FALSE
GSMUA_Achr10G23470_001	chr10	28206517	28208646	1962	55.366	67.6804	37.6154	46.5059	1.23635	-0.30609	0.43735	1	FALSE
GSMUA_Achr10G23500_001	chr10	28226860	28232097	1170	4.63187	2.74809	1.88615	1.12347	0.59564	0.74749	0.8214	1	FALSE
GSMUA_Achr10G23510_001	chr10	28232184	28235423	1733	0	2.87424	0	1.74387	Inf	#NAME?	0.48924	1	FALSE
GSMUA_Achr10G23520_001	chr10	28236005	28238903	1188	274.313	215.237	112.846	89.495	0.79307	0.33448	0.33709	1	FALSE
GSMUA_Achr10G23550_001	chr10	28259562	28260586	420	0	2.10214	0	0.310202	Inf	#NAME?	1	1	FALSE
GSMUA_Achr10G23560_001	chr10	28260588	28262350	314	0	2.81178	0	0.310202	Inf	#NAME?	1	1	FALSE
GSMUA_Achr10G23590_001	chr10	28271477	28274425	755	23.6515	18.9981	6.1819	5.01784	0.811698	0.30098	0.86621	1	FALSE
GSMUA_Achr10G23620_001	chr10	28281324	28281855	466	21.4412	0	3.45765	0	0	Inf	0.07578	1	FALSE
GSMUA_Achr10G23650_001	chr10	28291669	28294678	1305	1.38424	0	0.628717	0	0	Inf	0.8551	1	FALSE
GSMUA_Achr10G23690_001	chr10	28301855	28304491	1134	0	1.80695	0	0.716834	Inf	#NAME?	0.94334	1	FALSE
GSMUA_Achr10G23700_001	chr10	28305407	28306745	1262	179.056	342.858	78.2697	151.461	1.93512	-0.95242	0.0028124	0.16257	FALSE
GSMUA_Achr10G23710_001	chr10	28310681	28311187	507	3.56298	30.0325	0.628717	5.32804	8.47446	-3.0831	0.13741	1	FALSE
GSMUA_Achr10G23730_001	chr10	28314737	28322184	1161	18.4925	24.4935	7.43933	9.96015	1.33885	-0.421	0.66644	1	FALSE
GSMUA_Achr10G23760_001	chr10	28335634	28339903	2933	1.95673	0	1.99084	0	0	Inf	0.25926	1	FALSE
GSMUA_Achr10G23770_001	chr10	28342413	28346944	1043	2.03858	2.8111	0.733406	1.02704	1.40036	-0.4858	1	1	FALSE
GSMUA_Achr10G23780_001	chr10	28356183	28357942	1340	39.5008	33.0074	18.3363	15.481	0.844284	0.2442	0.74133	1	FALSE
GSMUA_Achr10G23840_001	chr10	28380582	28381889	1218	1.74568	1.91492	0.733406	0.813264	1.10889	-0.14911	1	1	FALSE
GSMUA_Achr10G23880_001	chr10	28394081	28396409	2329	0.775625	0.879813	0.628717	0.716834	1.14015	-0.18923	1	1	FALSE
GSMUA_Achr10G23890_001	chr10	28400003	28401247	1245	7.51161	13.4209	3.24827	5.85201	1.80158	-0.84926	0.58396	1	FALSE
GSMUA_Achr10G23900_001	chr10	28407040	28416399	2379	0	0.861322	0	0.716834	Inf	#NAME?	0.94334	1	FALSE
GSMUA_Achr10G23910_001	chr10	28422552	28449466	2798	0	0.416793	0	0.406632	Inf	#NAME?	1	1	FALSE
GSMUA_Achr10G23940_001	chr10	28483698	28485739	1769	1.20194	2.31666	0.733406	1.43367	1.95481	-0.96703	0.93099	1	FALSE
GSMUA_Achr10G23960_001	chr10	28490464	28497041	1800	1.00357	0	0.628717	0	0	Inf	0.8551	1	FALSE
GSMUA_Achr10G23970_001	chr3	17172642	28498998	92	19.6351	22.2727	0.628717	0.716834	1.14015	-0.18923	1	1	FALSE
GSMUA_Achr10G23980_001	chr10	28499488	28501608	1458	1.45833	1.40541	0.733406	0.716834	0.977404	0.032973	1	1	FALSE
GSMUA_Achr10G23990_001	chr10	28502956	28504816	1323	0	0.667345	0	0.310202	Inf	#NAME?	1	1	FALSE
GSMUA_Achr10G24010_001	chr10	28506825	28512291	1752	2.42721	4.51658	1.46681	2.7709	1.88907	-0.91767	0.71397	1	FALSE
GSMUA_Achr10G24030_001	chr10	28520003	28520763	498	0	1.77289	0	0.310202	Inf	#NAME?	1	1	FALSE
GSMUA_Achr10G24100_001	chr10	28553355	28564242	2777	0.650497	0.635864	0.628717	0.620403	0.986777	0.019204	1	1	FALSE
GSMUA_Achr10G24110_001	chr10	28565082	28569174	651	11.0994	24.3612	2.51487	5.56272	2.21193	-1.1453	0.59972	1	FALSE
GSMUA_Achr10G24120_001	chr10	28570140	28575387	1110	5.17036	6.33347	1.99084	2.4607	1.23601	-0.30569	1	1	FALSE
GSMUA_Achr10G24140_001	chr10	28594499	28598323	810	0	1.43974	0	0.406632	Inf	#NAME?	1	1	FALSE
GSMUA_Achr10G24160_001	chr10	28600715	28605841	927	2.29368	0	0.733406	0	0	Inf	0.85518	1	FALSE
GSMUA_Achr10G24180_001	chr10	28625616	28626356	561	22.1705	76.8803	4.29575	15.1162	3.51889	-1.8151	0.08526	1	FALSE
GSMUA_Achr10G24210_001	chr10	28651734	28652662	833	2.16858	3.51979	0.628717	1.02704	1.63354	-0.708	1	1	FALSE
GSMUA_Achr10G24280_001	chr10	28705128	28705962	420	0	2.10214	0	0.310202	Inf	#NAME?	1	1	FALSE
GSMUA_Achr10G24320_001	chr10	28756294	28758407	2114	6.28412	10.3942	4.6104	7.69231	1.66847	-0.73853	0.56235	1	FALSE
GSMUA_Achr10G24330_001	chr10	28761554	28762899	1346	0	0.866409	0	0.406632	Inf	#NAME?	1	1	FALSE
GSMUA_Achr10G24350_001	chr10	28776677	28778287	1611	6.40061	7.45575	3.56234	4.20457	1.18028	-0.23913	0.92904	1	FALSE
GSMUA_Achr10G24380_001	chr10	28811425	28813830	2315	1.56063	0.381381	1.25743	0.310202	0.246694	2.0192	0.72572	1	FALSE
GSMUA_Achr10G24400_001	chr10	28858306	28869279	1864	0	2.19859	0	1.43367	Inf	#NAME?	0.60537	1	FALSE
GSMUA_Achr10G24410_001	chr10	28877930	28878952	1023	282.599	321.475	100.169	115.087	1.14893	-0.20029	0.56278	1	FALSE
GSMUA_Achr10G24460_001	chr10	28909351	28911646	1863	1.1413	0.947824	0.733406	0.620403	0.845921	0.24141	1	1	FALSE
GSMUA_Achr10G24480_001	chr9	10094885	28923984	258	8.24124	40.8089	0.733406	3.6806	5.0185	-2.3273	0.3267	1	FALSE
GSMUA_Achr10G24520_001	chr10	28952213	28953208	924	2.30112	1.91103	0.733406	0.620403	0.845921	0.24141	1	1	FALSE
GSMUA_Achr10G24530_001	chr10	28955134	28958275	1205	9.52548	7.06445	3.98168	2.98468	0.749602	0.4158	0.88539	1	FALSE
GSMUA_Achr10G24550_001	chr10	28965616	28966875	687	33.8809	32.8092	8.06805	7.88517	0.977333	0.033077	1	1	FALSE
GSMUA_Achr10G24570_001	chr10	28975269	28978642	1570	6.16036	3.91545	3.35296	2.1505	0.641374	0.64076	0.76785	1	FALSE
GSMUA_Achr10G24580_001	chr10	28979110	28983358	2344	4.62397	2.24588	3.7723	1.8403	0.487845	1.0355	0.67315	1	FALSE
GSMUA_Achr10G24590_001	chr10	28983868	28988817	321	0	2.75046	0	0.310202	Inf	#NAME?	1	1	FALSE
GSMUA_Achr10G24610_001	chr10	28991596	28992214	507	274.009	342.119	48.093	60.7252	1.26266	-0.33647	0.35841	1	FALSE
GSMUA_Achr10G24620_001	chr10	28992816	28996867	1115	0	0.791837	0	0.310202	Inf	#NAME?	1	1	FALSE
GSMUA_Achr10G24640_001	chr10	28999728	28999871	144	134.33	0	6.70592	0	0	Inf	0.0038827	0.20504	FALSE
GSMUA_Achr10G24650_001	chr10	29000361	29001185	654	19.8239	0	4.50571	0	0	Inf	0.098667	1	FALSE
GSMUA_Achr10G24670_001	chr10	29005821	29006960	1140	9.50753	6.6638	3.7723	2.65356	0.703434	0.50751	0.80645	1	FALSE
GSMUA_Achr10G24680_001	chr10	29008207	29012160	1443	0	0.611849	0	0.310202	Inf	#NAME?	1	1	FALSE
GSMUA_Achr10G24700_001	chr10	29020003	29022523	300	0	7.77457	0	0.813264	Inf	#NAME?	0.92368	1	FALSE
GSMUA_Achr10G24710_001	chr10	29022572	29025473	987	12.2774	13.351	4.19106	4.6112	1.10025	-0.13783	1	1	FALSE
GSMUA_Achr10G24720_001	chr10	29031502	29034820	1794	18.7222	28.7126	11.6304	18.0173	1.54916	-0.63148	0.38078	1	FALSE
GSMUA_Achr10G24740_001	chr10	29042555	29045047	845	4.65405	2.42495	1.36212	0.716834	0.526262	0.92615	0.92882	1	FALSE
[truncated: 32,014 more rows]
