# Supplementary material for: Comparative transcriptomics analysis reveals difference of key gene expression between banana and plantain in response to cold stress
Source: BMC Genomics. 2015 Jun 10;16(1):446. doi: 10.1186/s12864-015-1551-z (PMC4461995; doi:10.1186/s12864-015-1551-z)
Supplement: Additional file 3: Table S3. — Original data of Plantain gene expression profiles under cold stress. [file 12864_2015_1551_MOESM3_ESM.xlsx]

## Sheet: Plantain 3h VS 0h
gene_id	chromosome	start	end	length	RPKM-Plantain-3h	RPKM-Plantain-0h	baseMeanA	baseMeanB	foldChange	log2FoldChange	pval	padj	significant
GSMUA_Achr2G13410_001	chr2	15558515	15559420	906	246.828	16.6774	39.5722	2.70152	0.068268	3.8726	3.9398e-07	0.001697	TRUE
GSMUA_Achr3G04360_001	chr3	2815616	2816728	753	7.20166	195.091	0.930605	26.3046	28.2662	-4.821	1.6576e-06	0.0047598	TRUE
GSMUA_Achr3G05220_001	chr3	3386844	3387772	789	108.92	0	15.1179	0	0	Inf	1.6025e-05	0.030678	TRUE
GSMUA_Achr3G23000_001	chr3	23803123	23803443	321	705.101	66.6647	40.0375	3.76733	0.0940949	3.4097	3.6943e-06	0.0079561	TRUE
GSMUA_Achr6G25670_001	chr6	26728664	26729950	1287	845.339	128.525	192.654	30.0053	0.155747	2.6827	2.2099e-06	0.0054391	TRUE
GSMUA_Achr6G32910_001	chr6	32109776	32112024	1904	345.109	61.075	115.895	21.0459	0.181595	2.4612	5.8231e-07	0.0020065	TRUE
GSMUA_Achr7G05900_001	chr7	4373251	4374267	921	474.738	4.55279	77.055	0.710542	0.00922122	6.7608	6.1624e-15	5.3086e-11	TRUE
GSMUA_Achr7G26580_001	chr7	27837827	27838318	393	882.486	83.3326	61.0261	5.97293	0.0978749	3.3529	3.827e-08	0.00021979	TRUE
GSMUA_Achr8G21550_001	chr8	26409122	26411360	2239	181.434	37.31	71.4215	15.073	0.211043	2.2444	2.3327e-05	0.04019	TRUE
GSMUA_Achr9G07610_001	chr9	4860250	4861585	1336	343.417	0	81.184	0	0	Inf	5.4612e-17	9.409e-13	TRUE
GSMUA_Achr10G00040_001	chr10	461589	462985	453	5.98548	0	0.465302	0	0	Inf	0.99424	1	FALSE
GSMUA_Achr10G00050_001	chr8	463125	7704454	292	0	23.0255	0	1.28043	Inf	#NAME?	0.70305	1	FALSE
GSMUA_Achr10G00060_001	chr10	481753	484968	500	10.8457	30.2194	0.930605	2.70152	2.90297	-1.5375	0.54922	1	FALSE
GSMUA_Achr10G00070_001	chr10	485915	488369	665	27.1218	21.4711	3.23752	2.63119	0.812718	0.29917	0.92708	1	FALSE
GSMUA_Achr10G00080_001	chr10	489415	491349	999	2.71414	4.19732	0.465302	0.710542	1.52705	-0.61075	1	1	FALSE
GSMUA_Achr10G00130_001	chr10	502600	505829	1050	2.58231	1.99672	0.465302	0.355271	0.763527	0.38925	1	1	FALSE
GSMUA_Achr10G00150_001	chr10	516312	521537	1175	19.6641	2.86105	4.07899	0.640217	0.156955	2.6716	0.1345	1	FALSE
GSMUA_Achr10G00160_001	chr10	523149	539661	1446	8.23385	9.57436	2.12864	2.41657	1.13527	-0.18303	0.92074	1	FALSE
GSMUA_Achr10G00180_001	chr10	547350	551808	1589	26.4854	19.8141	7.3361	5.68798	0.775341	0.3671	0.69247	1	FALSE
GSMUA_Achr10G00200_001	chr10	559140	560358	1219	4.4486	15.1529	0.930605	3.34173	3.59093	-1.8444	0.42775	1	FALSE
GSMUA_Achr10G00230_001	chr10	606938	609244	1309	2.07137	0	0.465302	0	0	Inf	0.99424	1	FALSE
GSMUA_Achr10G00240_001	chr10	747814	751960	635	22.4631	35.0091	2.5048	3.83765	1.53212	-0.61553	0.60664	1	FALSE
GSMUA_Achr10G00270_001	chr10	765205	765936	597	4.54175	3.51182	0.465302	0.355271	0.763527	0.38925	1	1	FALSE
GSMUA_Achr10G00320_001	chr1	854679	12155297	639	27.1189	47.9139	3.05924	5.25874	1.71897	-0.78154	0.54009	1	FALSE
GSMUA_Achr10G00330_001	chr10	868002	882703	2434	3.48716	4.82661	1.48505	2.0613	1.38804	-0.47304	0.89486	1	FALSE
GSMUA_Achr10G00340_001	chr10	884109	891830	2356	7.5053	5.87628	3.14838	2.41657	0.76756	0.38165	1	1	FALSE
GSMUA_Achr10G00360_001	chr10	898585	901281	882	35.0183	33.3197	5.38575	5.33271	0.990151	0.014279	0.99264	1	FALSE
GSMUA_Achr10G00370_001	chr10	902030	904523	1440	909.509	1468.07	231.532	381.302	1.64686	-0.71972	0.083177	1	FALSE
GSMUA_Achr10G00380_001	chr10	905367	910033	1490	5.45924	10.1407	1.39591	2.70152	1.93531	-0.95257	0.7406	1	FALSE
GSMUA_Achr10G00390_001	chr9	911690	29712887	1748	1.75338	2.39881	0.554444	0.710542	1.28154	-0.35788	1	1	FALSE
GSMUA_Achr10G00400_001	chr10	947312	953726	1242	0	6.7522	0	1.42108	Inf	#NAME?	0.4831	1	FALSE
GSMUA_Achr10G00410_001	chr10	971711	974134	1249	27.7486	38.3182	6.11848	8.67445	1.41774	-0.5036	0.6877	1	FALSE
GSMUA_Achr10G00430_001	chr10	995031	996014	906	3.3829	0	0.554444	0	0	Inf	0.99431	1	FALSE
GSMUA_Achr10G00450_001	chr10	1028675	1032194	1299	6.26195	4.20192	1.39591	0.995488	0.713148	0.48773	0.9488	1	FALSE
GSMUA_Achr10G00460_001	chr4	1032196	7420934	417	0	5.02772	0	0.355271	Inf	#NAME?	1	1	FALSE
GSMUA_Achr10G00470_001	chr10	1037512	1039548	1593	1.92399	0	0.554444	0	0	Inf	0.99431	1	FALSE
GSMUA_Achr10G00490_001	chr10	1050394	1055097	2030	8.71058	20.4777	3.14838	7.60863	2.41668	-1.273	0.31317	1	FALSE
GSMUA_Achr10G00500_001	chr10	1055620	1061832	1080	5.67576	11.2794	1.10889	2.27592	2.05244	-1.0373	0.83699	1	FALSE
GSMUA_Achr10G00530_001	chr10	1120134	1127431	897	9.46238	7.0119	1.48505	1.06581	0.717695	0.47856	1	1	FALSE
GSMUA_Achr10G00540_001	chr10	1127474	1140343	2321	0	0.9033	0	0.355271	Inf	#NAME?	1	1	FALSE
GSMUA_Achr10G00550_001	chr10	1141180	1142029	708	16.3173	18.3801	2.03949	2.34625	1.15041	-0.20214	1	1	FALSE
GSMUA_Achr10G00570_001	chr10	1175243	1182487	1738	8.20718	21.256	2.5048	6.68347	2.66827	-1.4159	0.28629	1	FALSE
GSMUA_Achr10G00610_001	chr10	1199114	1200540	528	27.0153	26.2207	2.5048	2.41657	0.964778	0.051732	1	1	FALSE
GSMUA_Achr10G00620_001	chr10	1200550	1202376	335	119.644	58.9152	7.04909	3.62668	0.51449	0.95879	0.32917	1	FALSE
GSMUA_Achr10G00650_001	chr10	1216938	1218693	1517	372.615	546.241	99.5091	149.449	1.50187	-0.58676	0.20517	1	FALSE
GSMUA_Achr10G00660_001	chr10	1222113	1223619	1243	2.18135	11.487	0.465302	2.63119	5.6548	-2.4995	0.44556	1	FALSE
GSMUA_Achr10G00680_001	chr10	1232732	1234329	1320	2.05411	0	0.465302	0	0	Inf	0.99424	1	FALSE
GSMUA_Achr10G00690_001	chr10	1235229	1240204	1891	3.05464	1.1087	1.01975	0.355271	0.348391	1.5212	0.96445	1	FALSE
GSMUA_Achr10G00700_001	chr10	1277698	1279024	126	0	33.2787	0	0.710542	Inf	#NAME?	0.73694	1	FALSE
GSMUA_Achr10G00710_001	chr10	1279030	1283892	614	13.8237	21.194	1.48505	2.34625	1.57991	-0.65984	0.88753	1	FALSE
GSMUA_Achr10G00840_001	chr10	1472512	1474473	1374	197.589	381.154	47.9281	92.6955	1.93405	-0.95163	0.024893	1	FALSE
GSMUA_Achr10G00850_001	chr10	1478453	1484720	1074	2.85373	1.9521	0.554444	0.355271	0.640769	0.64212	1	1	FALSE
GSMUA_Achr10G00870_001	chr10	1485927	1488849	1495	4.10021	0	1.10889	0	0	Inf	0.66617	1	FALSE
GSMUA_Achr10G00890_001	chr10	1493544	1495988	1519	0	4.14067	0	1.06581	Inf	#NAME?	0.54414	1	FALSE
GSMUA_Achr10G00900_001	chr10	1502679	1506701	2302	28.1656	44.8626	11.3259	18.6996	1.65104	-0.72338	0.39	1	FALSE
GSMUA_Achr10G00910_001	chr10	1507465	1508235	771	148.923	91.4708	20.2167	12.7267	0.629517	0.66768	0.30242	1	FALSE
GSMUA_Achr10G00920_001	chr10	1547088	1558090	3257	6.87699	4.77233	3.9007	2.91614	0.747593	0.41967	0.64195	1	FALSE
GSMUA_Achr10G00940_001	chr10	1595423	1596179	594	24.0136	3.52956	2.5048	0.355271	0.141836	2.8177	0.37966	1	FALSE
GSMUA_Achr10G00950_001	chr10	1596762	1599683	504	12.1623	6.6701	1.10889	0.640217	0.57735	0.79248	0.9688	1	FALSE
GSMUA_Achr10G00960_001	chr10	1623230	1624195	966	42.8347	17.8119	7.15782	3.05679	0.427056	1.2275	0.47085	1	FALSE
GSMUA_Achr10G00970_001	chr10	1649929	1659056	4051	1.33864	1.86493	0.930605	1.35076	1.45148	-0.53753	1	1	FALSE
GSMUA_Achr10G00980_001	chr10	1660113	1665089	1353	20.8239	39.3803	4.92045	9.31101	1.89231	-0.92015	0.31345	1	FALSE
GSMUA_Achr10G00990_001	chr10	1675206	1675676	471	18.7712	4.45129	1.57419	0.355271	0.225685	2.1476	0.71271	1	FALSE
GSMUA_Achr10G01000_001	chr10	1679951	1681388	1371	2.23553	0	0.554444	0	0	Inf	0.99431	1	FALSE
GSMUA_Achr10G01020_001	chr10	1711766	1712995	750	11.7883	16.2423	1.57419	2.27592	1.44577	-0.53184	1	1	FALSE
GSMUA_Achr10G01070_001	chr10	1866991	1868400	1194	4.8378	1.75591	1.01975	0.355271	0.348391	1.5212	0.96445	1	FALSE
GSMUA_Achr10G01080_001	chr10	1907456	1911148	1506	7.90581	5.0165	2.12864	1.35076	0.634566	0.65616	0.93813	1	FALSE
GSMUA_Achr10G01110_001	chr10	1934654	1935574	921	0	4.55279	0	0.710542	Inf	#NAME?	0.73694	1	FALSE
GSMUA_Achr10G01120_001	chr10	1955583	1959307	690	16.743	17.026	2.03949	2.0613	1.01069	-0.015344	1	1	FALSE
GSMUA_Achr10G01130_001	chr10	1960473	1969163	2586	4.3307	3.73218	1.95035	1.70603	0.874729	0.19309	1	1	FALSE
GSMUA_Achr10G01140_001	chr10	1978893	1982689	1069	45.4337	10.212	8.53413	1.99098	0.233296	2.0998	0.059614	1	FALSE
GSMUA_Achr10G01160_001	chr10	2065937	2072923	1990	5.98299	3.37862	2.12864	1.28043	0.601528	0.7333	0.73551	1	FALSE
GSMUA_Achr10G01170_001	chr10	2074317	2074547	231	13.268	9.07601	0.554444	0.355271	0.640769	0.64212	1	1	FALSE
GSMUA_Achr10G01190_001	chr10	2087967	2095268	1740	17.9538	21.2315	5.47489	6.68347	1.22075	-0.28777	0.92245	1	FALSE
GSMUA_Achr10G01210_001	chr10	2248870	2251839	718	8.04503	2.92	1.01975	0.355271	0.348391	1.5212	0.96445	1	FALSE
GSMUA_Achr10G01220_001	chr10	2251843	2252737	532	0	3.9409	0	0.355271	Inf	#NAME?	1	1	FALSE
GSMUA_Achr10G01260_001	chr10	2525209	2534288	876	51.1378	35.4461	7.80141	5.47336	0.701586	0.51131	0.69258	1	FALSE
GSMUA_Achr10G01270_001	chr10	2653157	2655279	1164	0	1.80117	0	0.355271	Inf	#NAME?	1	1	FALSE
GSMUA_Achr10G01280_001	chr10	2866326	2872274	969	20.6815	12.5715	3.52454	2.27592	0.645735	0.63098	0.62168	1	FALSE
GSMUA_Achr10G01300_001	chr10	2896038	2899164	1905	42.6363	9.25986	14.3656	3.27141	0.227725	2.1346	0.011766	1	FALSE
GSMUA_Achr10G01330_001	chr10	3158241	3158624	384	7.98153	5.45979	0.554444	0.355271	0.640769	0.64212	1	1	FALSE
GSMUA_Achr10G01350_001	chr10	3205823	3208575	952	8.91571	0	1.48505	0	0	Inf	0.42821	1	FALSE
GSMUA_Achr10G01360_001	chr10	3267382	3268266	696	0	3.0123	0	0.355271	Inf	#NAME?	1	1	FALSE
GSMUA_Achr10G01370_001	chr10	3323372	3323544	173	15.673	12.1188	0.465302	0.355271	0.763527	0.38925	1	1	FALSE
GSMUA_Achr10G01390_001	chr10	3380622	3386947	1031	5.60265	16.6889	1.01975	3.05679	2.9976	-1.5838	0.43577	1	FALSE
GSMUA_Achr10G01400_001	chr10	3402121	3405669	2492	15.1376	8.7613	6.67292	3.98195	0.596733	0.74484	0.4889	1	FALSE
GSMUA_Achr10G01420_001	chr10	3460482	3462952	1738	0	4.82522	0	1.42108	Inf	#NAME?	0.4831	1	FALSE
GSMUA_Achr10G01440_001	chr10	3474611	3478787	1975	17.7273	25.0745	6.20762	8.81509	1.42004	-0.50594	0.56069	1	FALSE
GSMUA_Achr10G01460_001	chr10	3506638	3508565	1806	6.00537	7.90604	1.86121	2.63119	1.4137	-0.49948	1	1	FALSE
GSMUA_Achr10G01480_001	chr10	3618327	3618703	255	75.8174	46.0705	3.34626	2.0613	0.616001	0.69899	0.76854	1	FALSE
GSMUA_Achr10G01490_001	chr10	3649423	3649848	426	184.854	22.6559	13.7416	1.70603	0.124151	3.0098	0.0091346	1	FALSE
GSMUA_Achr10G01500_001	chr10	3662943	3669715	861	13.0072	19.984	1.95035	3.05679	1.5673	-0.64828	0.78112	1	FALSE
GSMUA_Achr10G01510_001	chrUn_random	3681554	134267009	410	104.371	153.583	7.51439	11.376	1.51389	-0.59826	0.55737	1	FALSE
GSMUA_Achr10G01520_001	chr10	3688404	3691089	965	0	3.48366	0	0.640217	Inf	#NAME?	1	1	FALSE
GSMUA_Achr10G01540_001	chr10	3691936	3692529	594	5.15978	0	0.554444	0	0	Inf	0.99431	1	FALSE
GSMUA_Achr10G01550_001	chr10	3698054	3704268	1645	1.64828	0	0.465302	0	0	Inf	0.99424	1	FALSE
GSMUA_Achr10G01560_001	chr10	3705553	3705966	414	28.7588	33.4409	2.12864	2.41657	1.13527	-0.18303	0.92074	1	FALSE
GSMUA_Achr10G01570_001	chr10	3719670	3721300	601	0	3.48845	0	0.355271	Inf	#NAME?	1	1	FALSE
GSMUA_Achr10G01670_001	chr10	3945021	3946254	303	8.94859	0	0.465302	0	0	Inf	0.99424	1	FALSE
GSMUA_Achr10G01680_001	chr10	3946386	3949226	1737	0	3.87073	0	1.28043	Inf	#NAME?	0.70305	1	FALSE
GSMUA_Achr10G01710_001	chr10	3966004	3975461	1570	40.0208	43.0317	11.0389	11.9422	1.08183	-0.11347	0.84696	1	FALSE
GSMUA_Achr10G01720_001	chr10	3981128	3985366	1694	12.4562	34.6752	3.79197	10.3065	2.71798	-1.4425	0.1411	1	FALSE
GSMUA_Achr10G01750_001	chr10	4012507	4024512	1950	45.0987	29.9191	15.4049	10.4508	0.678406	0.55978	0.45186	1	FALSE
GSMUA_Achr10G01760_001	chr10	4071175	4071761	587	9.23824	9.29862	0.930605	0.995488	1.06972	-0.097235	1	1	FALSE
GSMUA_Achr10G01790_001	chr10	4106871	4122822	1473	0	4.56447	0	1.28043	Inf	#NAME?	0.70305	1	FALSE
GSMUA_Achr10G01800_001	chr10	4126368	4132595	2225	1.21862	1.51089	0.465302	0.640217	1.37592	-0.46039	1	1	FALSE
GSMUA_Achr10G01810_001	chr6	4195699	32760204	134	0	25.0875	0	0.640217	Inf	#NAME?	1	1	FALSE
GSMUA_Achr10G01830_001	chr10	4222061	4226545	1133	11.9657	13.336	2.32651	2.70152	1.16119	-0.2156	1	1	FALSE
GSMUA_Achr10G01850_001	chr10	4273878	4278784	975	2.78095	2.15032	0.465302	0.355271	0.763527	0.38925	1	1	FALSE
GSMUA_Achr10G01890_001	chr10	4383823	4401429	1014	3.02259	0	0.554444	0	0	Inf	0.99431	1	FALSE
GSMUA_Achr10G01940_001	chr10	4670502	4670771	270	0	7.76503	0	0.355271	Inf	#NAME?	1	1	FALSE
GSMUA_Achr10G01950_001	chr10	4679926	4681221	510	5.31652	6.59162	0.465302	0.640217	1.37592	-0.46039	1	1	FALSE
GSMUA_Achr10G01960_001	chr10	4690916	4694643	518	11.8336	4.04741	1.10889	0.355271	0.320385	1.6421	0.96561	1	FALSE
GSMUA_Achr10G01980_001	chr10	4823499	4833106	3172	40.0628	54.1188	22.4344	30.7122	1.36898	-0.4531	0.4137	1	FALSE
GSMUA_Achr10G02030_001	chr10	5065700	5067610	1761	4.81985	12.8703	1.48505	4.05228	2.72872	-1.4482	0.40302	1	FALSE
GSMUA_Achr10G02040_001	chr10	5089046	5090653	1188	5.15978	1.76478	1.10889	0.355271	0.320385	1.6421	0.96561	1	FALSE
GSMUA_Achr10G02050_001	chr10	5255842	5257559	1411	1.92163	0	0.465302	0	0	Inf	0.99424	1	FALSE
GSMUA_Achr10G02070_001	chr10	5288497	5289897	1401	0	1.49647	0	0.355271	Inf	#NAME?	1	1	FALSE
GSMUA_Achr10G02080_001	chr10	5389282	5392075	1672	3.24333	1.25392	0.930605	0.355271	0.381763	1.3892	0.9632	1	FALSE
GSMUA_Achr10G02110_001	chr10	5504695	5511419	276	11.1047	7.59623	0.554444	0.355271	0.640769	0.64212	1	1	FALSE
GSMUA_Achr10G02120_001	chr10	5542792	5543868	339	9.04103	0	0.554444	0	0	Inf	0.99431	1	FALSE
GSMUA_Achr10G02150_001	chr10	5751448	5764057	1622	5.45083	11.3881	1.57419	3.34173	2.12283	-1.086	0.59769	1	FALSE
GSMUA_Achr10G02170_001	chr10	5784434	5784728	210	12.9115	9.98361	0.465302	0.355271	0.763527	0.38925	1	1	FALSE
GSMUA_Achr10G02200_001	chr10	5998477	6025516	666	4.07121	0	0.465302	0	0	Inf	0.99424	1	FALSE
GSMUA_Achr10G02230_001	chr10	6343319	6358493	462	0	11.8145	0	0.995488	Inf	#NAME?	0.69463	1	FALSE
GSMUA_Achr10G02240_001	chr10	6604038	6641839	1860	4.56331	5.63591	1.48505	1.77635	1.19616	-0.25841	0.90301	1	FALSE
GSMUA_Achr10G02250_001	chr10	6734284	6741786	1241	2.18487	1.68941	0.465302	0.355271	0.763527	0.38925	1	1	FALSE
GSMUA_Achr10G02260_001	chr10	6742116	6753693	746	11.3777	14.6335	1.48505	1.99098	1.34068	-0.42297	1	1	FALSE
GSMUA_Achr10G02290_001	chr10	6870809	6872188	1112	18.9756	13.5879	3.79197	2.70152	0.712431	0.48918	0.92095	1	FALSE
GSMUA_Achr10G02320_001	chr10	6959536	6961663	1784	14.4713	9.88791	4.54429	3.27141	0.719895	0.47414	0.65318	1	FALSE
GSMUA_Achr10G02350_001	chr10	7016769	7021074	1549	1.97864	0	0.554444	0	0	Inf	0.99431	1	FALSE
GSMUA_Achr10G02370_001	chr10	7071082	7071947	866	31.7179	29.5525	4.74217	4.47787	0.944267	0.082733	1	1	FALSE
GSMUA_Achr10G02410_001	chr8	7128996	34032155	951	257.835	278.082	43.0468	47.6355	1.1066	-0.14613	0.86038	1	FALSE
GSMUA_Achr10G02420_001	chr10	7134329	7138339	840	13.7532	0	2.03949	0	0	Inf	0.27626	1	FALSE
GSMUA_Achr10G02440_001	chr10	7180242	7183113	2419	15.0099	7.29228	6.31636	3.27141	0.517927	0.94918	0.33574	1	FALSE
GSMUA_Achr10G02460_001	chr10	7219973	7223180	1456	2.10502	1.43994	0.554444	0.355271	0.640769	0.64212	1	1	FALSE
GSMUA_Achr10G02480_001	chr10	7251294	7253630	691	41.7969	23.6973	5.09873	2.98646	0.585727	0.7717	0.54583	1	FALSE
GSMUA_Achr10G02520_001	chr10	7309595	7312512	1478	12.203	19.5901	3.23752	5.11809	1.58087	-0.66071	0.53783	1	FALSE
GSMUA_Achr10G02540_001	chr10	7353267	7355661	2395	14.0282	17.538	5.85105	7.82325	1.33707	-0.41907	1	1	FALSE
GSMUA_Achr10G02550_001	chr10	7365749	7367670	966	2.80686	0	0.465302	0	0	Inf	0.99424	1	FALSE
GSMUA_Achr10G02570_001	chr10	7414267	7415662	878	25.5107	18.6502	3.9007	2.98646	0.765622	0.3853	0.77487	1	FALSE
GSMUA_Achr10G02580_001	chr10	7430883	7431581	591	5.18597	5.6882	0.554444	0.640217	1.1547	-0.20752	1	1	FALSE
GSMUA_Achr10G02670_001	chr10	8036271	8065316	3321	0	0.631304	0	0.355271	Inf	#NAME?	1	1	FALSE
GSMUA_Achr10G02710_001	chr10	8629521	8676172	2814	5.19459	2.68474	2.59394	1.35076	0.520737	0.94137	0.75421	1	FALSE
GSMUA_Achr10G02720_001	chr10	8721261	8733808	3881	0.69864	0	0.465302	0	0	Inf	0.99424	1	FALSE
GSMUA_Achr10G02730_001	chr10	8782220	8783184	243	11.1581	0	0.465302	0	0	Inf	0.99424	1	FALSE
GSMUA_Achr10G02760_001	chr10	9028636	9036552	1335	4.32684	4.08861	1.01975	0.995488	0.976211	0.034735	1	1	FALSE
GSMUA_Achr10G02790_001	chr10	9195145	9204126	1528	9.33514	4.94427	2.5048	1.35076	0.539269	0.89092	0.75431	1	FALSE
GSMUA_Achr10G02810_001	chr10	9251663	9252058	396	6.84703	0	0.465302	0	0	Inf	0.99424	1	FALSE
GSMUA_Achr10G02820_001	chr10	9465478	9489961	2928	1.97279	5.44436	1.01975	2.77184	2.71817	-1.4426	0.44854	1	FALSE
GSMUA_Achr10G02830_001	chr10	9596196	9600334	2593	1.04567	0	0.465302	0	0	Inf	0.99424	1	FALSE
GSMUA_Achr10G02840_001	chr10	9611146	9615031	821	45.0864	48.0353	6.49464	6.89444	1.06156	-0.086184	0.87781	1	FALSE
GSMUA_Achr10G02870_001	chr10	9662669	9668284	1680	3.22788	10.5	0.930605	3.27141	3.51536	-1.8137	0.52618	1	FALSE
GSMUA_Achr10G02880_001	chr10	9673552	9677361	2301	52.5639	48.5267	21.3255	20.1207	0.943504	0.083899	0.90067	1	FALSE
GSMUA_Achr10G02890_001	chr10	9860730	9860981	252	493.523	518.116	21.9691	23.6771	1.07774	-0.10801	0.97532	1	FALSE
GSMUA_Achr10G02910_001	chr10	9878441	9878941	501	17.6472	4.18475	1.57419	0.355271	0.225685	2.1476	0.71271	1	FALSE
GSMUA_Achr10G02930_001	chr10	9884216	9885739	1368	61.5282	30.995	14.6722	7.67896	0.523368	0.9341	0.218	1	FALSE
GSMUA_Achr10G02980_001	chr10	9978010	9979919	462	0	7.27647	0	0.640217	Inf	#NAME?	1	1	FALSE
GSMUA_Achr10G02990_001	chr10	9986167	9996916	1967	1.37846	0	0.465302	0	0	Inf	0.99424	1	FALSE
GSMUA_Achr10G03000_001	chr10	10102345	10105392	1068	0	3.92614	0	0.710542	Inf	#NAME?	0.73694	1	FALSE
GSMUA_Achr10G03010_001	chr10	10105609	10111907	1461	1.85587	0	0.465302	0	0	Inf	0.99424	1	FALSE
GSMUA_Achr10G03030_001	chr10	10139865	10140788	924	46.6945	54.9647	7.60353	9.10004	1.19682	-0.2592	0.81839	1	FALSE
GSMUA_Achr10G03040_001	chr10	10214602	10218572	813	3.76988	0	0.554444	0	0	Inf	0.99431	1	FALSE
GSMUA_Achr10G03050_001	chr10	10222225	10226897	1145	27.5922	26.3925	5.56404	5.40303	0.971064	0.042362	1	1	FALSE
GSMUA_Achr10G03070_001	chr10	10253273	10257953	1935	2.98518	1.08349	1.01975	0.355271	0.348391	1.5212	0.96445	1	FALSE
GSMUA_Achr10G03110_001	chr10	10560641	10563550	1007	25.2863	20.425	4.45515	3.69701	0.829828	0.26912	0.89792	1	FALSE
GSMUA_Achr10G03120_001	chr10	10564118	10567145	1064	26.8122	48.1402	5.00959	9.31466	1.85937	-0.89481	0.44096	1	FALSE
GSMUA_Achr10G03150_001	chr10	10608121	10608432	312	9.82343	0	0.554444	0	0	Inf	0.99431	1	FALSE
GSMUA_Achr10G03200_001	chr10	10707669	10711282	999	16.9925	3.36509	2.9701	0.640217	0.215554	2.2139	0.26675	1	FALSE
GSMUA_Achr10G03220_001	chr10	10721650	10728675	1031	0	2.03352	0	0.355271	Inf	#NAME?	1	1	FALSE
GSMUA_Achr10G03230_001	chr10	10735136	10739477	1582	7.52601	2.12499	2.12864	0.640217	0.300764	1.7333	0.50984	1	FALSE
GSMUA_Achr10G03250_001	chr10	10894603	10898565	1473	49.1384	35.9022	12.7914	9.45531	0.739193	0.43598	0.64997	1	FALSE
GSMUA_Achr10G03260_001	chr10	10899921	10903424	701	24.7204	37.7461	3.05924	4.90712	1.60403	-0.6817	0.82066	1	FALSE
GSMUA_Achr10G03280_001	chr10	10926668	10930055	354	7.65939	17.7675	0.465302	1.06581	2.29058	-1.1957	0.81812	1	FALSE
GSMUA_Achr10G03310_001	chr10	11060045	11061111	1067	34.1382	44.075	6.56419	8.60412	1.31077	-0.39041	0.82587	1	FALSE
GSMUA_Achr10G03360_001	chr8	11146179	13733825	160	89.1505	55.1251	2.5048	1.63571	0.653029	0.61478	0.75399	1	FALSE
GSMUA_Achr10G03370_001	chr10	11146786	11151824	689	25.1509	28.6453	3.05924	3.62668	1.18548	-0.24548	1	1	FALSE
GSMUA_Achr10G03390_001	chr10	11245750	11249590	315	0	6.65574	0	0.355271	Inf	#NAME?	1	1	FALSE
GSMUA_Achr10G03400_001	chr10	11253936	11254354	309	9.9188	6.78498	0.554444	0.355271	0.640769	0.64212	1	1	FALSE
GSMUA_Achr10G03450_001	chr10	11351856	11353073	1152	0	2.91817	0	0.640217	Inf	#NAME?	1	1	FALSE
GSMUA_Achr10G03480_001	chr10	11382215	11383206	717	4.27463	4.6886	0.554444	0.640217	1.1547	-0.20752	1	1	FALSE
GSMUA_Achr10G03490_001	chr10	11394817	11396566	1544	1.7561	0	0.465302	0	0	Inf	0.99424	1	FALSE
GSMUA_Achr10G03500_001	chr10	11435314	11439281	1515	37.661	27.9875	10.0192	7.67896	0.766425	0.38378	0.63349	1	FALSE
GSMUA_Achr10G03510_001	chr10	11441930	11447177	3749	0.723239	0	0.465302	0	0	Inf	0.99424	1	FALSE
GSMUA_Achr10G03520_001	chr10	11527026	11530423	2135	10.491	11.8009	3.9007	4.62217	1.18496	-0.24484	1	1	FALSE
GSMUA_Achr10G03550_001	chr10	11546760	11556558	2046	12.7909	16.8194	4.63343	6.11358	1.31945	-0.39994	0.71167	1	FALSE
GSMUA_Achr10G03580_001	chr10	11833984	11835511	660	0	5.09353	0	0.640217	Inf	#NAME?	1	1	FALSE
GSMUA_Achr10G03590_001	chr10	11840986	11844032	625	4.33828	5.37877	0.465302	0.640217	1.37592	-0.46039	1	1	FALSE
GSMUA_Achr10G03600_001	chr10	11844926	11850916	1017	2.6661	2.06151	0.465302	0.355271	0.763527	0.38925	1	1	FALSE
GSMUA_Achr10G03630_001	chr9	9668625	11890427	1075	5.70216	16.4093	1.10889	3.27141	2.95017	-1.5608	0.5199	1	FALSE
GSMUA_Achr10G03680_001	chr10	12000219	12002285	807	21.4734	24.9494	3.05924	3.48238	1.13832	-0.1869	0.84661	1	FALSE
GSMUA_Achr10G03690_001	chr10	12002969	12006847	1077	40.061	52.9963	7.60353	10.1659	1.33699	-0.41899	0.62307	1	FALSE
GSMUA_Achr10G03700_001	chr10	12008751	12009479	729	3.71937	0	0.465302	0	0	Inf	0.99424	1	FALSE
GSMUA_Achr10G03730_001	chr10	12131567	12134692	1637	31.1097	6.40366	8.9103	1.77635	0.19936	2.3266	0.077236	1	FALSE
GSMUA_Achr10G03740_001	chr10	12141750	12142814	810	13.8261	10.3534	1.95035	1.42108	0.728629	0.45674	1	1	FALSE
GSMUA_Achr10G03750_001	chr10	12144981	12148140	1056	2.90238	3.97076	0.554444	0.710542	1.28154	-0.35788	1	1	FALSE
GSMUA_Achr10G03790_001	chr10	12190923	12194128	567	4.78205	0	0.465302	0	0	Inf	0.99424	1	FALSE
GSMUA_Achr10G03810_001	chr10	12533343	12550814	1230	2.4918	3.40904	0.554444	0.710542	1.28154	-0.35788	1	1	FALSE
GSMUA_Achr10G03820_001	chr10	12747075	12749007	1486	1.82465	2.26227	0.465302	0.640217	1.37592	-0.46039	1	1	FALSE
GSMUA_Achr10G03840_001	chr10	13082361	30050072	701	24.2161	18.5637	2.9701	2.34625	0.789956	0.34016	0.91864	1	FALSE
GSMUA_Achr10G03850_001	chr10	13107989	13117437	1174	11.8489	5.35748	2.41565	1.06581	0.441211	1.1805	0.75476	1	FALSE
GSMUA_Achr10G03870_001	chr10	13390372	13394103	723	7.98939	4.64969	1.01975	0.640217	0.62782	0.67158	0.96788	1	FALSE
GSMUA_Achr10G03880_001	chr10	13394709	13402437	1149	31.3942	21.9277	6.47505	4.62217	0.713843	0.48632	0.77478	1	FALSE
GSMUA_Achr10G03900_001	chr10	13419925	13424002	2080	4.08065	8.27224	1.48505	3.05679	2.05838	-1.0415	0.61022	1	FALSE
GSMUA_Achr10G03920_001	chr10	13434323	13435787	1011	0	3.32515	0	0.640217	Inf	#NAME?	1	1	FALSE
GSMUA_Achr10G03930_001	chr10	13454462	13460845	1641	5.17231	5.88142	1.48505	1.70603	1.1488	-0.20013	1	1	FALSE
GSMUA_Achr10G03980_001	chr10	13520456	13536061	4636	0.661111	0	0.554444	0	0	Inf	0.99431	1	FALSE
GSMUA_Achr10G04050_001	chr10	13593572	13599222	1117	7.91517	3.75391	1.57419	0.710542	0.451369	1.1476	0.94738	1	FALSE
GSMUA_Achr10G04110_001	chr10	13694003	13701800	6500	2.24886	1.61274	2.59394	1.77635	0.68481	0.54622	1	1	FALSE
GSMUA_Achr10G04120_001	chr10	13701884	13702502	432	114.882	86.4362	8.80156	6.53917	0.742956	0.42865	0.85894	1	FALSE
GSMUA_Achr10G04130_001	chr10	13702509	13703423	207	55.81	137.955	2.03949	5.26239	2.58024	-1.3675	0.434	1	FALSE
GSMUA_Achr10G04140_001	chr10	13703431	13704869	225	39.2944	61.5312	1.57419	2.41657	1.53512	-0.61835	0.74418	1	FALSE
GSMUA_Achr10G04170_001	chr6	11142806	13755633	636	27.8026	11.8787	3.14838	1.35076	0.429033	1.2208	0.60002	1	FALSE
GSMUA_Achr10G04190_001	chr10	13756692	13760326	2002	7.30148	14.6793	2.59394	5.33271	2.05584	-1.0397	0.48728	1	FALSE
GSMUA_Achr10G04250_001	chr10	13791652	13799371	767	3.5351	0	0.465302	0	0	Inf	0.99424	1	FALSE
GSMUA_Achr10G04260_001	chr10	13800970	13813273	3641	3.91763	1.15164	2.5048	0.710542	0.283672	1.8177	0.5728	1	FALSE
GSMUA_Achr10G04280_001	chr10	13959693	13970140	547	0	3.83283	0	0.355271	Inf	#NAME?	1	1	FALSE
GSMUA_Achr10G04290_001	chr10	13970945	13972111	583	147.407	231.828	15.1179	24.2433	1.60362	-0.68133	0.29397	1	FALSE
GSMUA_Achr10G04300_001	chr10	13972117	13974610	1445	11.7478	4.35272	2.9701	1.06581	0.358847	1.4786	0.60413	1	FALSE
GSMUA_Achr10G04320_001	chr10	13989617	13991213	1020	5.31652	7.40671	0.930605	1.35076	1.45148	-0.53753	1	1	FALSE
GSMUA_Achr10G04430_001	chr10	14089217	14091925	796	35.8394	27.9281	5.00959	3.83765	0.766061	0.38447	0.99254	1	FALSE
GSMUA_Achr10G04460_001	chr10	14097949	14105578	846	3.20499	4.9564	0.465302	0.710542	1.52705	-0.61075	1	1	FALSE
GSMUA_Achr10G04470_001	chr10	14119666	14124778	1170	2.31746	1.79193	0.465302	0.355271	0.763527	0.38925	1	1	FALSE
GSMUA_Achr10G04490_001	chr10	14155146	14155783	282	10.8685	11.921	0.554444	0.640217	1.1547	-0.20752	1	1	FALSE
GSMUA_Achr10G04520_001	chr10	14164849	14167050	1674	0	1.25242	0	0.355271	Inf	#NAME?	1	1	FALSE
GSMUA_Achr10G04560_001	chr10	14186434	14189507	1792	43.4173	31.6292	13.722	10.3102	0.751359	0.41243	0.5393	1	FALSE
GSMUA_Achr10G04570_001	chr10	14196233	14197599	1107	25.1321	21.9759	4.83131	4.19293	0.867865	0.20446	1	1	FALSE
GSMUA_Achr10G04600_001	chr10	14229819	14233604	1730	1.77162	0	0.554444	0	0	Inf	0.99431	1	FALSE
GSMUA_Achr10G04610_001	chr10	14236304	14237929	1323	12.8311	10.4645	2.9701	2.41657	0.813633	0.29755	1	1	FALSE
GSMUA_Achr10G04620_001	chr10	14238409	14239014	606	4.4743	3.45967	0.465302	0.355271	0.763527	0.38925	1	1	FALSE
GSMUA_Achr10G04650_001	chr10	14302165	14304222	1317	2.32719	0	0.554444	0	0	Inf	0.99431	1	FALSE
GSMUA_Achr10G04670_001	chr10	14321870	14322650	781	3.47173	0	0.465302	0	0	Inf	0.99424	1	FALSE
GSMUA_Achr10G04690_001	chr10	14329663	14335799	1292	4.19725	14.9403	0.930605	3.41206	3.6665	-1.8744	0.35083	1	FALSE
GSMUA_Achr10G04710_001	chr10	14336768	14341693	828	0	6.59214	0	0.995488	Inf	#NAME?	0.69463	1	FALSE
GSMUA_Achr10G04720_001	chr10	14357627	14358928	1134	17.984	4.8133	3.61368	0.995488	0.275477	1.86	0.32581	1	FALSE
GSMUA_Achr10G04730_001	chr10	14362013	14367891	1399	34.9693	38.7056	8.62328	9.74026	1.12953	-0.17572	0.9132	1	FALSE
GSMUA_Achr10G04740_001	chr10	14391914	14393246	1333	10.7007	19.5246	2.5048	4.69249	1.8734	-0.90566	0.5844	1	FALSE
GSMUA_Achr10G04750_001	chr10	14394784	14395910	759	3.57236	0	0.465302	0	0	Inf	0.99424	1	FALSE
GSMUA_Achr10G04770_001	chr10	14405945	14408711	1190	32.7902	47.2349	6.78166	9.73661	1.43573	-0.52178	0.63435	1	FALSE
GSMUA_Achr10G04780_001	chr10	14415033	14418575	1387	6.11951	0	1.48505	0	0	Inf	0.42821	1	FALSE
GSMUA_Achr10G04790_001	chr10	14419140	14426953	1175	38.4257	40.7314	7.89055	8.67445	1.09935	-0.13665	1	1	FALSE
GSMUA_Achr10G04820_001	chr10	14449685	14453496	1146	2.36599	2.93345	0.465302	0.640217	1.37592	-0.46039	1	1	FALSE
GSMUA_Achr10G04850_001	chr10	14480133	14481503	1005	14.8966	15.4661	2.68308	2.91614	1.08686	-0.12017	1	1	FALSE
GSMUA_Achr10G04870_001	chr10	14510213	14515451	2537	0	3.47655	0	1.63571	Inf	#NAME?	0.45972	1	FALSE
GSMUA_Achr10G04890_001	chr10	14533529	14536035	393	6.8993	8.55402	0.465302	0.640217	1.37592	-0.46039	1	1	FALSE
GSMUA_Achr10G04920_001	chr10	14555356	14556231	876	41.4486	74.2759	6.31636	11.7312	1.85728	-0.89319	0.37007	1	FALSE
GSMUA_Achr10G04930_001	chr10	14585589	14588658	2301	5.02071	6.56658	2.03949	2.70152	1.3246	-0.40556	0.91668	1	FALSE
GSMUA_Achr10G04940_001	chr10	14589204	14592718	614	4.99171	3.41459	0.554444	0.355271	0.640769	0.64212	1	1	FALSE
GSMUA_Achr10G04950_001	chr10	14592953	14603579	2359	1.1494	9.96012	0.465302	4.1226	8.86005	-3.1473	0.12036	1	FALSE
GSMUA_Achr10G04960_001	chr10	14604401	14609677	2480	14.5451	15.7417	6.47505	7.03874	1.08706	-0.12043	0.93773	1	FALSE
GSMUA_Achr10G04970_001	chr10	14622282	14622521	240	12.7705	8.73566	0.554444	0.355271	0.640769	0.64212	1	1	FALSE
GSMUA_Achr10G05000_001	chr10	14642247	14644554	2163	3.76064	8.92409	1.39591	3.41206	2.44433	-1.2894	0.50587	1	FALSE
GSMUA_Achr10G05020_001	chr10	14660154	14662430	1695	1.80821	0	0.554444	0	0	Inf	0.99431	1	FALSE
GSMUA_Achr10G05030_001	chr10	14667646	14674381	2159	2.67547	6.99847	1.01975	2.70152	2.6492	-1.4056	0.54528	1	FALSE
GSMUA_Achr10G05060_001	chr10	14687683	14693998	1604	14.4048	8.11293	4.07899	2.34625	0.575203	0.79786	0.63986	1	FALSE
GSMUA_Achr10G05080_001	chr10	14706223	14707936	1401	6.05835	5.39247	1.48505	1.35076	0.909572	0.13674	1	1	FALSE
GSMUA_Achr10G05100_001	chr10	14720186	14722830	874	13.6226	27.8345	2.12864	4.19293	1.96977	-0.97803	0.48393	1	FALSE
GSMUA_Achr10G05110_001	chr10	14728746	14732265	1436	5.91069	0	1.48505	0	0	Inf	0.42821	1	FALSE
GSMUA_Achr10G05160_001	chr10	14851909	14856392	949	2.85714	9.29401	0.465302	1.63571	3.51536	-1.8137	0.7861	1	FALSE
GSMUA_Achr10G05170_001	chr10	14859562	14863956	645	8.95555	14.9634	1.01975	1.70603	1.67299	-0.74243	0.85503	1	FALSE
GSMUA_Achr10G05240_001	chr10	14930619	14931453	678	8.51966	9.27681	1.01975	1.06581	1.04517	-0.063743	1	1	FALSE
GSMUA_Achr10G05330_001	chr10	15068625	15071970	843	3.2164	0	0.465302	0	0	Inf	0.99424	1	FALSE
GSMUA_Achr10G05340_001	chr10	15074913	15079861	1224	13.8689	2.74651	2.9701	0.640217	0.215554	2.2139	0.26675	1	FALSE
GSMUA_Achr10G05350_001	chr10	15086345	15092776	1184	2.58861	0	0.554444	0	0	Inf	0.99431	1	FALSE
GSMUA_Achr10G05360_001	chr10	15107617	15119136	2311	12.3445	8.54028	5.00959	3.62668	0.723947	0.46604	0.66374	1	FALSE
GSMUA_Achr10G05390_001	chr10	15145586	15155073	1349	4.54397	4.04617	1.10889	0.995488	0.897735	0.15564	1	1	FALSE
GSMUA_Achr10G05400_001	chr10	15159126	15159674	453	5.98548	0	0.465302	0	0	Inf	0.99424	1	FALSE
GSMUA_Achr10G05420_001	chr10	15162763	15167402	1160	4.67487	11.9349	0.930605	2.41657	2.59677	-1.3767	0.56282	1	FALSE
GSMUA_Achr10G05440_001	chr10	15200882	15205233	1377	16.7795	18.2969	4.07899	4.62217	1.13317	-0.18036	1	1	FALSE
GSMUA_Achr10G05450_001	chr10	15206721	15215116	2139	0	2.55179	0	0.995488	Inf	#NAME?	0.69463	1	FALSE
GSMUA_Achr10G05470_001	chr10	15231781	15248879	1848	4.59294	1.1345	1.48505	0.355271	0.239232	2.0635	0.71508	1	FALSE
GSMUA_Achr10G05480_001	chr10	15251891	15252973	1083	5.66003	10.8476	1.10889	2.0613	1.85889	-0.89444	0.68844	1	FALSE
GSMUA_Achr10G05500_001	chr10	15263489	15263919	320	9.57784	0	0.554444	0	0	Inf	0.99431	1	FALSE
GSMUA_Achr10G05510_001	chr10	15263960	15266552	1899	0	1.10403	0	0.355271	Inf	#NAME?	1	1	FALSE
GSMUA_Achr10G05520_001	chr10	15317184	15322824	1284	0	1.63283	0	0.355271	Inf	#NAME?	1	1	FALSE
GSMUA_Achr10G05530_001	chr10	15379249	15383847	2977	1.94032	2.96272	1.01975	1.63571	1.60403	-0.6817	1	1	FALSE
GSMUA_Achr10G05580_001	chr10	15597482	15599108	795	28.6187	31.146	3.98985	4.40755	1.10469	-0.14364	0.98918	1	FALSE
GSMUA_Achr10G05630_001	chr10	15960314	15965822	300	9.03808	0	0.465302	0	0	Inf	0.99424	1	FALSE
GSMUA_Achr10G05640_001	chr10	16091626	16100308	1365	0	2.4628	0	0.640217	Inf	#NAME?	1	1	FALSE
GSMUA_Achr10G05650_001	chr10	16134507	16137953	2088	6.66217	3.0123	2.41565	1.06581	0.441211	1.1805	0.75476	1	FALSE
GSMUA_Achr10G05660_001	chr10	16138352	16139309	958	3.19928	3.50911	0.554444	0.640217	1.1547	-0.20752	1	1	FALSE
GSMUA_Achr10G05680_001	chr10	16162501	16165534	748	4.09747	0	0.554444	0	0	Inf	0.99431	1	FALSE
GSMUA_Achr10G05690_001	chr10	16166409	16173934	1413	49.5562	56.7412	12.4152	14.4328	1.1625	-0.21723	0.79878	1	FALSE
GSMUA_Achr10G05720_001	chr10	16192075	16201254	940	3.26054	5.80669	0.554444	0.995488	1.79547	-0.84436	1	1	FALSE
GSMUA_Achr10G05730_001	chr10	16201842	16206824	1116	5.17592	0	1.01975	0	0	Inf	0.65285	1	FALSE
GSMUA_Achr10G05740_001	chr10	16208180	16216391	1341	43.3384	68.1979	10.2866	15.9205	1.54769	-0.63012	0.41532	1	FALSE
GSMUA_Achr10G05760_001	chr10	16230992	16236338	1916	1.41515	0	0.465302	0	0	Inf	0.99424	1	FALSE
GSMUA_Achr10G05770_001	chr10	16238531	16245008	2079	1.3042	0	0.465302	0	0	Inf	0.99424	1	FALSE
GSMUA_Achr10G05780_001	chr10	16246273	16246935	411	7.4572	0	0.554444	0	0	Inf	0.99431	1	FALSE
GSMUA_Achr10G05790_001	chr10	16247880	16256570	1671	12.2046	13.8231	3.61368	4.2669	1.18076	-0.23972	1	1	FALSE
GSMUA_Achr10G05800_001	chr10	16257353	16266023	1876	4.71281	2.23514	1.57419	0.710542	0.451369	1.1476	0.94738	1	FALSE
GSMUA_Achr10G05820_001	chr10	16268113	16271087	1493	0	5.06018	0	1.35076	Inf	#NAME?	0.48961	1	FALSE
GSMUA_Achr10G05830_001	chr10	16313543	16316504	1457	3.96454	2.30729	1.01975	0.640217	0.62782	0.67158	0.96788	1	FALSE
GSMUA_Achr10G05850_001	chr10	16319903	16323546	1294	2.36855	1.62022	0.554444	0.355271	0.640769	0.64212	1	1	FALSE
GSMUA_Achr10G05860_001	chr5	15084939	16354890	1569	16.229	14.4452	4.45515	4.05228	0.909572	0.13674	1	1	FALSE
GSMUA_Achr10G05870_001	chr10	16355370	16361967	1199	24.6778	2.80378	5.27702	0.640217	0.121322	3.0431	0.068193	1	FALSE
GSMUA_Achr10G05880_001	chr10	16363896	16375805	3925	2.25255	3.52727	1.57419	2.41657	1.53512	-0.61835	0.74418	1	FALSE
GSMUA_Achr10G05890_001	chr10	16383796	16384653	858	7.14431	2.44354	1.10889	0.355271	0.320385	1.6421	0.96561	1	FALSE
GSMUA_Achr10G05900_001	chr10	16386212	16390735	948	0	5.75769	0	0.995488	Inf	#NAME?	0.69463	1	FALSE
GSMUA_Achr10G05910_001	chr10	16399873	16403575	1183	12.6552	9.93066	2.68308	2.0613	0.768259	0.38034	1	1	FALSE
GSMUA_Achr10G05930_001	chr10	16427333	16433429	3105	4.70775	12.4334	2.59394	6.82412	2.63079	-1.3955	0.2073	1	FALSE
GSMUA_Achr10G05940_001	chr10	16435135	16438347	687	8.40805	0	1.01975	0	0	Inf	0.65285	1	FALSE
GSMUA_Achr10G05950_001	chr10	16439332	16442434	913	68.82	37.6917	11.0389	6.11358	0.55382	0.85251	0.37795	1	FALSE
GSMUA_Achr10G05960_001	chr10	16442562	16451137	3270	1.76646	3.59265	1.01975	2.0613	2.02138	-1.0153	0.69243	1	FALSE
GSMUA_Achr10G06000_001	chr10	16485103	16491601	1517	0	1.38204	0	0.355271	Inf	#NAME?	1	1	FALSE
GSMUA_Achr10G06050_001	chr10	16529877	16531080	970	14.3408	0	2.41565	0	0	Inf	0.18564	1	FALSE
GSMUA_Achr10G06060_001	chr10	16537394	16542229	1422	8.37282	1.47437	2.12864	0.355271	0.166901	2.5829	0.51884	1	FALSE
GSMUA_Achr10G06070_001	chr10	16542425	16547030	2776	0	0.755245	0	0.355271	Inf	#NAME?	1	1	FALSE
GSMUA_Achr10G06080_001	chr10	16551885	16555018	1671	9.94735	6.53296	2.88096	1.99098	0.691082	0.53307	0.76389	1	FALSE
GSMUA_Achr10G06100_001	chr10	16556897	16558399	1272	2.40952	5.28574	0.554444	1.28043	2.3094	-1.2075	1	1	FALSE
GSMUA_Achr10G06120_001	chr10	16567284	16568953	1072	5.38837	3.91149	1.01975	0.710542	0.696782	0.52122	1	1	FALSE
GSMUA_Achr10G06150_001	chr10	16575648	16576636	812	0	2.58197	0	0.355271	Inf	#NAME?	1	1	FALSE
GSMUA_Achr10G06190_001	chr10	16635121	16642191	952	2.84813	3.53123	0.465302	0.640217	1.37592	-0.46039	1	1	FALSE
GSMUA_Achr10G06200_001	chr10	16642547	16646414	2103	8.07204	4.58935	2.9701	1.70603	0.574402	0.79987	0.76348	1	FALSE
GSMUA_Achr10G06250_001	chr10	16685484	16687616	1607	32.1304	35.7877	9.08858	10.3805	1.14214	-0.19175	0.92211	1	FALSE
GSMUA_Achr10G06260_001	chr10	16688155	16692039	1528	32.7111	25.8096	8.8907	6.89444	0.775467	0.36686	0.93883	1	FALSE
GSMUA_Achr10G06270_001	chr10	16693179	16699114	725	12.1948	4.63687	1.57419	0.640217	0.406696	1.298	0.70602	1	FALSE
GSMUA_Achr10G06280_001	chr10	16699861	16708478	2973	0.912016	1.4104	0.465302	0.710542	1.52705	-0.61075	1	1	FALSE
GSMUA_Achr10G06310_001	chr10	16719989	16723149	2020	12.6056	6.44215	4.45515	2.34625	0.526637	0.92512	0.52783	1	FALSE
GSMUA_Achr10G06350_001	chr10	16740869	16742859	1625	1.66857	2.58038	0.465302	0.710542	1.52705	-0.61075	1	1	FALSE
GSMUA_Achr10G06360_001	chr10	16743412	16748358	1690	5.2315	2.48114	1.57419	0.710542	0.451369	1.1476	0.94738	1	FALSE
GSMUA_Achr10G06380_001	chr10	16755133	16757557	147	39.2948	79.9181	1.01975	2.0613	2.02138	-1.0153	0.69243	1	FALSE
GSMUA_Achr10G06390_001	chr10	15277793	16759347	756	221.579	169.884	29.5727	22.9629	0.776491	0.36496	0.58553	1	FALSE
GSMUA_Achr10G06400_001	chr10	16760198	16762140	1943	1.39548	1.07903	0.465302	0.355271	0.763527	0.38925	1	1	FALSE
GSMUA_Achr10G06430_001	chr10	16779099	16782805	1183	4.88278	1.77224	1.01975	0.355271	0.348391	1.5212	0.96445	1	FALSE
GSMUA_Achr10G06460_001	chr10	16808700	16813411	1399	45.4179	36.3026	11.2172	9.10004	0.811257	0.30177	0.7793	1	FALSE
GSMUA_Achr10G06470_001	chr10	16813422	16814657	347	66.586	27.8139	4.07899	1.70603	0.418248	1.2576	0.50501	1	FALSE
GSMUA_Achr10G06510_001	chr10	16839226	16867040	4962	0.546438	3.30005	0.465302	2.98646	6.41833	-2.6822	0.33883	1	FALSE
GSMUA_Achr10G06540_001	chr10	16876846	16877724	879	13.5451	13.3651	2.12864	2.0613	0.968367	0.046374	1	1	FALSE
GSMUA_Achr10G06550_001	chr10	16879585	16882126	1973	0	1.06263	0	0.355271	Inf	#NAME?	1	1	FALSE
GSMUA_Achr10G06560_001	chr10	16898862	16900422	813	131.659	219.375	18.9099	31.6337	1.67287	-0.74232	0.15779	1	FALSE
GSMUA_Achr10G06630_001	chr10	16931734	16934287	933	3.285	3.60314	0.554444	0.640217	1.1547	-0.20752	1	1	FALSE
GSMUA_Achr10G06640_001	chr10	16956666	16971613	1807	7.89379	4.88103	2.5048	1.63571	0.653029	0.61478	0.75399	1	FALSE
GSMUA_Achr10G06650_001	chr10	16972925	16977696	2040	418.782	318.099	149.683	116.454	0.778001	0.36216	0.36308	1	FALSE
GSMUA_Achr10G06690_001	chr10	16997329	16999648	1347	12.6025	9.66083	2.9701	2.34625	0.789956	0.34016	0.91864	1	FALSE
GSMUA_Achr10G06710_001	chr10	17003935	17004958	856	3.16755	0	0.465302	0	0	Inf	0.99424	1	FALSE
GSMUA_Achr10G06720_001	chr10	17006647	17012028	1803	1.69989	0	0.554444	0	0	Inf	0.99431	1	FALSE
GSMUA_Achr10G06730_001	chr10	17017327	17017905	492	5.51102	4.2613	0.465302	0.355271	0.763527	0.38925	1	1	FALSE
GSMUA_Achr10G06740_001	chr10	17019796	17023993	1013	241.935	423.137	43.4534	77.7147	1.78846	-0.83872	0.095011	1	FALSE
GSMUA_Achr10G06770_001	chr10	17047443	17048918	1097	199.125	242.95	38.483	47.6318	1.23774	-0.30771	0.52436	1	FALSE
GSMUA_Achr10G06780_001	chr10	17050858	17059764	1744	0	1.9276	0	0.640217	Inf	#NAME?	1	1	FALSE
GSMUA_Achr10G06820_001	chr10	17130526	17134189	1152	17.0894	22.2157	3.4354	4.47787	1.30345	-0.38233	0.76425	1	FALSE
GSMUA_Achr10G06840_001	chr10	17140356	17141681	1065	5.09187	0	0.930605	0	0	Inf	0.66207	1	FALSE
GSMUA_Achr10G06860_001	chr10	17149361	17149662	202	0	10.379	0	0.355271	Inf	#NAME?	1	1	FALSE
GSMUA_Achr10G06870_001	chr10	17153637	17159775	2777	3.05645	5.44101	1.48505	2.70152	1.81914	-0.86326	0.73771	1	FALSE
GSMUA_Achr10G06880_001	chr10	17161195	17164918	1593	31.747	31.0874	8.82115	8.81509	0.999313	0.00099132	1	1	FALSE
GSMUA_Achr10G06890_001	chr10	17166555	17167853	910	2.97959	8.30203	0.465302	1.35076	2.90297	-1.5375	0.80048	1	FALSE
GSMUA_Achr10G06900_001	chr10	17168382	17169989	1404	1.93121	2.98655	0.465302	0.710542	1.52705	-0.61075	1	1	FALSE
GSMUA_Achr10G06910_001	chr10	17172120	17173217	993	11.6341	13.9421	2.03949	2.41657	1.18489	-0.24475	0.92267	1	FALSE
GSMUA_Achr10G06930_001	chr10	17182016	17183714	1024	2.64787	9.84881	0.465302	1.92065	4.12775	-2.0454	0.81769	1	FALSE
GSMUA_Achr10G06960_001	chr10	17189778	17193170	1028	5.619	0	1.01975	0	0	Inf	0.65285	1	FALSE
GSMUA_Achr10G06970_001	chr10	17193564	17193980	417	6.50221	0	0.465302	0	0	Inf	0.99424	1	FALSE
GSMUA_Achr10G07010_001	chr10	17202183	17204345	1650	5.35833	3.81193	1.57419	1.06581	0.677054	0.56266	1	1	FALSE
GSMUA_Achr10G07040_001	chr10	17206582	17243950	5595	0.547794	0.74944	0.554444	0.710542	1.28154	-0.35788	1	1	FALSE
GSMUA_Achr10G07120_001	chr10	17358716	17361934	3204	0	0.654357	0	0.355271	Inf	#NAME?	1	1	FALSE
GSMUA_Achr10G07210_001	chr10	17502450	17504641	1406	6.03681	5.96461	1.48505	1.42108	0.956927	0.06352	1	1	FALSE
GSMUA_Achr10G07220_001	chr10	17518992	17519720	729	35.4139	2.87594	4.54429	0.355271	0.0781796	3.6771	0.099748	1	FALSE
GSMUA_Achr10G07230_001	chr10	17520716	17524504	869	6.6471	7.23783	1.01975	1.06581	1.04517	-0.063743	1	1	FALSE
GSMUA_Achr10G07240_001	chr10	17525761	17527212	988	23.0282	15.2932	3.98985	2.70152	0.677098	0.56256	0.77396	1	FALSE
GSMUA_Achr10G07250_001	chr10	17528379	17537649	1812	3.18782	4.86756	1.01975	1.63571	1.60403	-0.6817	1	1	FALSE
GSMUA_Achr10G07260_001	chr10	17537993	17540730	1160	17.2762	5.42214	3.52454	1.06581	0.302397	1.7255	0.47838	1	FALSE
GSMUA_Achr10G07270_001	chr10	17547001	17548231	681	72.8767	46.8698	8.80156	5.9026	0.670631	0.57641	0.45753	1	FALSE
GSMUA_Achr10G07280_001	chr10	17552836	17553601	416	13.8854	31.2816	1.01975	2.34625	2.30081	-1.2021	0.6802	1	FALSE
GSMUA_Achr10G07290_001	chr10	17554206	17561997	1651	5.14098	1.26987	1.48505	0.355271	0.239232	2.0635	0.71508	1	FALSE
GSMUA_Achr10G07300_001	chr10	17562811	17569079	2201	26.4047	37.1987	10.2866	14.9323	1.45163	-0.53767	0.58151	1	FALSE
GSMUA_Achr10G07360_001	chr10	17584822	17588874	1552	7.44373	2.16606	2.03949	0.640217	0.31391	1.6716	0.51251	1	FALSE
GSMUA_Achr10G07370_001	chr10	17589262	17597499	1226	6.92313	7.19414	1.48505	1.63571	1.10145	-0.1394	1	1	FALSE
GSMUA_Achr10G07390_001	chr10	17613955	17617229	869	3.52694	0	0.554444	0	0	Inf	0.99431	1	FALSE
GSMUA_Achr10G07400_001	chr10	17618160	17621930	907	93.5805	85.1282	14.8505	13.6482	0.919043	0.1218	0.98524	1	FALSE
GSMUA_Achr10G07430_001	chr10	17647038	17649237	683	169.663	170.788	20.4841	20.5427	1.00286	-0.0041214	0.8555	1	FALSE
GSMUA_Achr10G07440_001	chr10	17650683	17659812	1126	8.16583	1.86195	1.66333	0.355271	0.21359	2.2271	0.7702	1	FALSE
GSMUA_Achr10G07450_001	chr10	17661636	17669879	1767	3.26901	2.37302	1.01975	0.710542	0.696782	0.52122	1	1	FALSE
GSMUA_Achr10G07460_001	chr2	17678469	19243507	1522	13.6317	8.55002	3.70283	2.34625	0.633637	0.65827	0.77097	1	FALSE
GSMUA_Achr10G07480_001	chr10	17696581	17698863	2130	3.98486	1.57828	1.48505	0.640217	0.431108	1.2139	0.70798	1	FALSE
GSMUA_Achr10G07490_001	chr10	17699559	17708018	1855	1.46168	5.88495	0.465302	1.99098	4.27889	-2.0972	0.6018	1	FALSE
GSMUA_Achr10G07500_001	chr10	17713789	17714143	165	0	38.1193	0	1.06581	Inf	#NAME?	0.54414	1	FALSE
GSMUA_Achr10G07510_001	chr10	17714313	17715760	930	5.83102	0	0.930605	0	0	Inf	0.66207	1	FALSE
GSMUA_Achr10G07520_001	chr10	17716237	17720622	1368	54.892	50.3107	13.2567	12.2272	0.922337	0.11663	1	1	FALSE
GSMUA_Achr10G07580_001	chr10	17757413	17758154	174	50.8117	67.517	1.57419	2.0613	1.30943	-0.38894	0.89249	1	FALSE
GSMUA_Achr10G07590_001	chr10	17761750	17764926	492	0	8.5226	0	0.710542	Inf	#NAME?	0.73694	1	FALSE
GSMUA_Achr10G07610_001	chr10	17773348	17778389	869	77.7314	66.1805	11.7913	10.3805	0.880354	0.18384	0.77759	1	FALSE
GSMUA_Achr10G07650_001	chr10	17806312	17810029	1116	0	1.87864	0	0.355271	Inf	#NAME?	1	1	FALSE
GSMUA_Achr10G07660_001	chr10	17822233	17828476	2096	3.88085	4.81163	1.39591	1.92065	1.37592	-0.46039	1	1	FALSE
GSMUA_Achr10G07670_001	chr10	17834182	17839196	1368	12.409	4.59772	2.9701	1.06581	0.358847	1.4786	0.60413	1	FALSE
GSMUA_Achr10G07700_001	chr10	17853095	17859719	2201	2.46381	5.71529	0.930605	2.13162	2.29058	-1.1957	0.68849	1	FALSE
GSMUA_Achr10G07710_001	chr10	17861370	30047339	190	46.5328	11.0345	1.57419	0.355271	0.225685	2.1476	0.71271	1	FALSE
GSMUA_Achr10G07750_001	chr10	17884563	17888941	786	3.89937	12.2791	0.554444	1.70603	3.07701	-1.6215	0.61384	1	FALSE
GSMUA_Achr10G07760_001	chr10	17892146	17897448	1055	2.90513	0	0.554444	0	0	Inf	0.99431	1	FALSE
GSMUA_Achr10G07770_001	chr4	7282137	17899297	663	4.08963	0	0.465302	0	0	Inf	0.99424	1	FALSE
GSMUA_Achr10G07810_001	chr10	17913550	17914617	1068	2.86976	1.96307	0.554444	0.355271	0.640769	0.64212	1	1	FALSE
GSMUA_Achr10G07840_001	chr10	17931386	17933820	1336	12.7062	33.3067	2.9701	8.03423	2.70504	-1.4356	0.22962	1	FALSE
GSMUA_Achr10G07850_001	chr10	17934306	17936418	882	39.6956	56.1476	6.20762	8.81509	1.42004	-0.50594	0.56069	1	FALSE
GSMUA_Achr10G07880_001	chr10	17942681	17942955	169	0	12.4057	0	0.355271	Inf	#NAME?	1	1	FALSE
GSMUA_Achr10G07890_001	chr10	17948287	17953729	2134	25.7975	32.2516	9.73217	12.2272	1.25637	-0.32926	0.63473	1	FALSE
GSMUA_Achr10G07910_001	chr10	17962545	17969297	1407	56.9735	34.8887	14.0982	8.60047	0.610042	0.71302	0.48348	1	FALSE
GSMUA_Achr10G07920_001	chr10	17970079	17970734	579	225.183	200.778	22.8302	20.687	0.906124	0.14222	0.88057	1	FALSE
GSMUA_Achr10G07940_001	chr10	17991041	17999840	1338	2.02647	0	0.465302	0	0	Inf	0.99424	1	FALSE
GSMUA_Achr10G07950_001	chr10	18000440	18003191	2752	40.1371	27.9119	19.5535	13.7925	0.705375	0.50354	0.49105	1	FALSE
GSMUA_Achr10G08010_001	chr10	18025032	18044088	2178	10.9331	20.2314	4.25727	7.81961	1.83676	-0.87717	0.34216	1	FALSE
GSMUA_Achr10G08020_001	chr10	18047391	18050213	1177	7.51167	13.9124	1.57419	2.98646	1.89714	-0.92383	0.72643	1	FALSE
GSMUA_Achr10G08030_001	chr10	18051799	18057822	975	12.574	10.7516	2.21778	1.77635	0.800961	0.3202	1	1	FALSE
GSMUA_Achr10G08040_001	chr10	18062511	18068028	1993	1.36047	4.4255	0.465302	1.63571	3.51536	-1.8137	0.7861	1	FALSE
GSMUA_Achr10G08050_001	chr10	18068338	18086604	2405	2.4018	1.7435	1.01975	0.710542	0.696782	0.52122	1	1	FALSE
GSMUA_Achr10G08060_001	chr10	18089396	18092916	724	0	2.8958	0	0.355271	Inf	#NAME?	1	1	FALSE
GSMUA_Achr10G08070_001	chr10	18092917	18098000	894	3.42831	0	0.554444	0	0	Inf	0.99431	1	FALSE
GSMUA_Achr10G08080_001	chr10	18103430	18112014	1850	0	1.81715	0	0.640217	Inf	#NAME?	1	1	FALSE
GSMUA_Achr10G08090_001	chr10	18125829	18126450	441	6.94991	0	0.554444	0	0	Inf	0.99431	1	FALSE
GSMUA_Achr10G08110_001	chr10	18145858	18147744	1335	2.29581	1.57046	0.554444	0.355271	0.640769	0.64212	1	1	FALSE
GSMUA_Achr10G08120_001	chr10	18149716	18153863	1269	0	1.65213	0	0.355271	Inf	#NAME?	1	1	FALSE
GSMUA_Achr10G08130_001	chr10	18153878	18159834	926	6.23794	4.52821	1.01975	0.710542	0.696782	0.52122	1	1	FALSE
GSMUA_Achr10G08170_001	chr10	18199292	18206564	1668	5.51243	4.52928	1.66333	1.35076	0.81208	0.30031	1	1	FALSE
GSMUA_Achr10G08180_001	chr10	18207521	18215379	1452	7.95638	8.38963	2.03949	2.27592	1.11593	-0.15824	1	1	FALSE
GSMUA_Achr10G08210_001	chr10	18233872	18240174	1029	5.27002	10.1874	0.930605	1.77635	1.90882	-0.93268	0.7668	1	FALSE
GSMUA_Achr10G08220_001	chr10	18246737	18257886	1189	33.1151	28.9424	6.8708	6.11358	0.889791	0.16846	0.95963	1	FALSE
GSMUA_Achr10G08230_001	chr10	18259332	18261606	757	0	2.76956	0	0.355271	Inf	#NAME?	1	1	FALSE
GSMUA_Achr10G08260_001	chr10	18283693	18285870	1998	1.53399	0	0.554444	0	0	Inf	0.99431	1	FALSE
GSMUA_Achr10G08270_001	chr10	18287440	18289148	1176	12.1293	7.13115	2.5048	1.42108	0.567345	0.8177	0.922	1	FALSE
GSMUA_Achr10G08300_001	chr10	18326981	18331322	1438	3.7711	0	0.930605	0	0	Inf	0.66207	1	FALSE
GSMUA_Achr10G08310_001	chr10	18332195	18334273	1572	1.94969	0	0.554444	0	0	Inf	0.99431	1	FALSE
GSMUA_Achr10G08320_001	chr10	18336561	18337099	424	7.22856	0	0.554444	0	0	Inf	0.99431	1	FALSE
GSMUA_Achr10G08330_001	chr10	18339514	18342949	2074	1.47778	0	0.554444	0	0	Inf	0.99431	1	FALSE
GSMUA_Achr10G08370_001	chr10	18384519	18385199	681	12.4637	8.01511	1.48505	0.995488	0.67034	0.57703	0.94992	1	FALSE
GSMUA_Achr10G08380_001	chr10	18394137	18397576	2318	8.49307	0.904469	3.4354	0.355271	0.103415	3.2735	0.19803	1	FALSE
GSMUA_Achr10G08430_001	chr10	18412181	18418607	2309	3.82903	4.36777	1.57419	1.92065	1.22009	-0.28699	1	1	FALSE
GSMUA_Achr10G08440_001	chr10	18424059	18431064	1394	26.8073	15.6622	6.58378	3.98195	0.604812	0.72544	0.48899	1	FALSE
GSMUA_Achr10G08450_001	chr10	18432733	18437227	1569	5.18437	7.76402	1.39591	2.27592	1.63043	-0.70525	1	1	FALSE
GSMUA_Achr10G08470_001	chr10	18439814	18441155	1247	99.7337	140.706	21.9691	31.567	1.43688	-0.52294	0.37818	1	FALSE
GSMUA_Achr10G08480_001	chr10	18445578	18448458	770	0	11.4546	0	1.63571	Inf	#NAME?	0.45972	1	FALSE
GSMUA_Achr10G08510_001	chr10	18470266	18474794	924	2.93444	3.63823	0.465302	0.640217	1.37592	-0.46039	1	1	FALSE
GSMUA_Achr10G08550_001	chr10	18498221	18498598	378	0	5.54645	0	0.355271	Inf	#NAME?	1	1	FALSE
GSMUA_Achr10G08560_001	chr10	18500390	18503192	977	31.6132	22.7541	5.38575	3.83765	0.712557	0.48892	0.88021	1	FALSE
GSMUA_Achr10G08590_001	chr10	18512693	18519259	5013	4.6796	5.86236	4.16813	5.33271	1.2794	-0.35547	0.87133	1	FALSE
GSMUA_Achr10G08620_001	chr10	18532820	18536062	677	0	3.09684	0	0.355271	Inf	#NAME?	1	1	FALSE
GSMUA_Achr10G08640_001	chr10	18542872	18544644	513	5.28543	8.17372	0.465302	0.710542	1.52705	-0.61075	1	1	FALSE
GSMUA_Achr10G08660_001	chr10	18550056	18550400	345	0	15.8211	0	0.995488	Inf	#NAME?	0.69463	1	FALSE
GSMUA_Achr10G08720_001	chr10	18636237	18638518	1512	5.61359	0	1.48505	0	0	Inf	0.42821	1	FALSE
GSMUA_Achr10G08730_001	chr10	18639473	18644385	1556	1.96974	0	0.554444	0	0	Inf	0.99431	1	FALSE
GSMUA_Achr10G08740_001	chr10	18645552	18651892	819	6.6213	4.10467	0.930605	0.640217	0.687958	0.53961	0.96689	1	FALSE
GSMUA_Achr10G08820_001	chr10	18876078	18878817	2254	0	0.93015	0	0.355271	Inf	#NAME?	1	1	FALSE
GSMUA_Achr10G08830_001	chr10	18879227	18881954	712	0	2.94461	0	0.355271	Inf	#NAME?	1	1	FALSE
GSMUA_Achr10G08840_001	chr10	18882991	18884634	1218	0	5.16394	0	1.06581	Inf	#NAME?	0.54414	1	FALSE
GSMUA_Achr10G08880_001	chr10	18915259	18917078	1478	253.794	210.16	66.1944	55.8104	0.843128	0.24618	0.61427	1	FALSE
GSMUA_Achr10G08890_001	chr10	18922043	18925880	1145	2.36806	6.59812	0.465302	1.35076	2.90297	-1.5375	0.80048	1	FALSE
GSMUA_Achr10G08910_001	chr10	18930266	18937856	906	0	2.31408	0	0.355271	Inf	#NAME?	1	1	FALSE
GSMUA_Achr10G08920_001	chr10	18938642	18948549	942	6.13199	0	1.01975	0	0	Inf	0.65285	1	FALSE
GSMUA_Achr10G08950_001	chr10	18961802	18965745	1359	1.99516	0	0.465302	0	0	Inf	0.99424	1	FALSE
GSMUA_Achr10G08970_001	chr10	18991982	18995227	1729	81.9531	88.3933	25.0284	27.8737	1.11368	-0.15534	0.95882	1	FALSE
GSMUA_Achr10G08990_001	chr10	19005252	19009334	1932	1.58639	0	0.554444	0	0	Inf	0.99431	1	FALSE
GSMUA_Achr10G09010_001	chr10	19014439	19018838	780	0	12.3736	0	1.70603	Inf	#NAME?	0.34745	1	FALSE
GSMUA_Achr10G09090_001	chr10	19081059	19082888	1149	2.35981	4.75047	0.465302	0.995488	2.13944	-1.0972	1	1	FALSE
GSMUA_Achr10G09110_001	chr10	19100355	19101666	984	3.11474	0	0.554444	0	0	Inf	0.99431	1	FALSE
GSMUA_Achr10G09150_001	chr10	19112006	19112989	894	15.56	8.45061	2.41565	1.35076	0.559169	0.83864	0.75441	1	FALSE
GSMUA_Achr10G09160_001	chr10	19114861	19115826	530	71.8422	72.8408	6.76207	6.82412	1.00918	-0.013178	0.9525	1	FALSE
GSMUA_Achr10G09170_001	chr10	19115856	19116776	819	3.31065	5.1198	0.465302	0.710542	1.52705	-0.61075	1	1	FALSE
GSMUA_Achr10G09180_001	chr10	19120161	19124856	1343	29.5811	11.8698	6.95994	2.77184	0.398256	1.3282	0.33292	1	FALSE
GSMUA_Achr10G09200_001	chr10	19133920	19136531	615	8.81764	17.7505	0.930605	1.99098	2.13944	-1.0972	0.84847	1	FALSE
GSMUA_Achr10G09210_001	chr10	19136983	19141328	2505	2.16481	0.83695	0.930605	0.355271	0.381763	1.3892	0.9632	1	FALSE
GSMUA_Achr10G09220_001	chr10	19142480	19143112	461	0	4.54785	0	0.355271	Inf	#NAME?	1	1	FALSE
GSMUA_Achr10G09250_001	chr10	19157802	19166489	1401	0	1.49647	0	0.355271	Inf	#NAME?	1	1	FALSE
GSMUA_Achr10G09260_001	chr10	19169169	19170416	1092	5.28968	0	1.01975	0	0	Inf	0.65285	1	FALSE
GSMUA_Achr10G09270_001	chr10	19173531	19181043	1891	49.7474	49.9299	16.5138	16.705	1.01158	-0.016608	0.93809	1	FALSE
GSMUA_Achr10G09280_001	chr10	19181541	19187356	1308	4.14591	16.3604	0.930605	3.76733	4.04826	-2.0173	0.27925	1	FALSE
GSMUA_Achr10G09290_001	chr10	19190135	19197251	2363	4.73939	6.39428	1.95035	2.70152	1.38514	-0.47004	0.9185	1	FALSE
GSMUA_Achr10G09300_001	chr10	19197634	19198839	1206	28.4449	15.3163	6.02934	3.34173	0.554246	0.8514	0.47301	1	FALSE
GSMUA_Achr10G09380_001	chr10	19251166	19257271	2669	17.5787	35.2266	8.33626	16.8493	2.02121	-1.0152	0.1599	1	FALSE
GSMUA_Achr10G09390_001	chr10	19257780	19258702	797	0	4.21798	0	0.640217	Inf	#NAME?	1	1	FALSE
GSMUA_Achr10G09400_001	chr10	19260369	19266901	2970	1.03196	0.705912	0.554444	0.355271	0.640769	0.64212	1	1	FALSE
GSMUA_Achr10G09410_001	chr10	19267447	19270078	2013	11.3025	13.5576	3.98985	4.97744	1.24753	-0.31907	0.9821	1	FALSE
GSMUA_Achr10G09430_001	chr10	19283971	19284588	618	0	3.39249	0	0.355271	Inf	#NAME?	1	1	FALSE
GSMUA_Achr10G09440_001	chr10	19290968	19291602	540	16.3727	6.22542	1.57419	0.640217	0.406696	1.298	0.70602	1	FALSE
GSMUA_Achr10G09450_001	chr10	19291616	19292842	1155	7.04266	3.63041	1.39591	0.710542	0.509018	0.97421	0.95055	1	FALSE
GSMUA_Achr10G09460_001	chr10	19302557	19304274	1281	6.90183	0	1.57419	0	0	Inf	0.42107	1	FALSE
GSMUA_Achr10G09470_001	chr10	19304386	19308709	1209	30.9094	21.5271	6.58378	4.69249	0.712735	0.48856	0.68428	1	FALSE
GSMUA_Achr10G09490_001	chr10	19310186	19315704	1522	35.474	26.1963	9.46474	7.10906	0.75111	0.4129	0.70246	1	FALSE
GSMUA_Achr10G09500_001	chr10	19315708	19321361	1191	0	1.76034	0	0.355271	Inf	#NAME?	1	1	FALSE
GSMUA_Achr10G09520_001	chr10	19335562	19339461	1435	7.80431	7.30508	1.95035	1.77635	0.910786	0.13482	1	1	FALSE
GSMUA_Achr10G09530_001	chr10	19340609	19344284	1389	4.15863	0	1.01975	0	0	Inf	0.65285	1	FALSE
GSMUA_Achr10G09570_001	chr10	19357755	19358969	1152	4.70733	4.7381	0.930605	0.995488	1.06972	-0.097235	1	1	FALSE
GSMUA_Achr10G09580_001	chr10	19362216	19367839	2391	2.41586	1.40599	1.01975	0.640217	0.62782	0.67158	0.96788	1	FALSE
GSMUA_Achr10G09600_001	chr10	19383619	19386377	593	4.57238	0	0.465302	0	0	Inf	0.99424	1	FALSE
GSMUA_Achr10G09610_001	chr10	19387659	19389677	1104	2.456	0	0.465302	0	0	Inf	0.99424	1	FALSE
GSMUA_Achr10G09660_001	chr10	19390779	19394077	1323	14.8805	4.12569	3.4354	0.995488	0.289773	1.787	0.3291	1	FALSE
GSMUA_Achr10G09730_001	chr10	19405792	19407284	1215	4.75418	3.45113	1.01975	0.710542	0.696782	0.52122	1	1	FALSE
GSMUA_Achr10G09740_001	chr10	19414813	19425484	3582	14.2173	13.5932	8.9103	8.74477	0.981423	0.027053	1	1	FALSE
GSMUA_Achr10G09750_001	chr10	19426374	19430662	1164	2.3294	6.49042	0.465302	1.35076	2.90297	-1.5375	0.80048	1	FALSE
GSMUA_Achr10G09760_001	chr10	19431424	19432999	623	13.0566	0	1.39591	0	0	Inf	0.53493	1	FALSE
GSMUA_Achr10G09840_001	chr10	19506023	19509055	933	3.285	0	0.554444	0	0	Inf	0.99431	1	FALSE
GSMUA_Achr10G09870_001	chr10	19520348	19524712	1617	8.82133	14.0164	2.5048	4.05228	1.61781	-0.69404	0.69261	1	FALSE
GSMUA_Achr10G09880_001	chr10	19525442	19532188	2251	3.77066	0	1.48505	0	0	Inf	0.42821	1	FALSE
GSMUA_Achr10G09890_001	chr1	12351870	19535834	588	19.6474	5.71723	2.03949	0.640217	0.31391	1.6716	0.51251	1	FALSE
GSMUA_Achr10G09910_001	chr10	19537059	19537528	386	7.94018	8.70914	0.554444	0.640217	1.1547	-0.20752	1	1	FALSE
GSMUA_Achr10G09920_001	chr10	19537572	19562018	5970	0.454175	0	0.465302	0	0	Inf	0.99424	1	FALSE
GSMUA_Achr10G09930_001	chr10	19567192	19570815	1451	0	1.44491	0	0.355271	Inf	#NAME?	1	1	FALSE
GSMUA_Achr10G09940_001	chr10	19576698	19577100	315	36.6751	37.2951	2.03949	2.0613	1.01069	-0.015344	1	1	FALSE
GSMUA_Achr10G09950_001	chr10	19578851	19583938	2141	1.26643	0	0.465302	0	0	Inf	0.99424	1	FALSE
GSMUA_Achr10G09960_001	chr10	19640859	19641535	153	0	35.6751	0	0.995488	Inf	#NAME?	0.69463	1	FALSE
GSMUA_Achr10G09970_001	chrUn_random	19641536	85433126	642	71.4286	80.4031	8.06883	9.17036	1.13652	-0.18462	0.8367	1	FALSE
GSMUA_Achr10G09980_001	chr10	19647479	19649671	1095	0	1.91467	0	0.355271	Inf	#NAME?	1	1	FALSE
GSMUA_Achr10G09990_001	chr10	19650795	19659441	2606	13.2993	5.31256	6.11848	2.41657	0.394963	1.3402	0.37723	1	FALSE
GSMUA_Achr10G10000_001	chr10	19663364	19663558	195	15.7175	0	0.554444	0	0	Inf	0.99431	1	FALSE
GSMUA_Achr10G10030_001	chr10	19680452	19682297	688	0	9.77247	0	1.28043	Inf	#NAME?	0.70305	1	FALSE
GSMUA_Achr10G10050_001	chr10	19684703	19685586	552	315.001	111.783	30.5229	11.091	0.363368	1.4605	0.01854	1	FALSE
GSMUA_Achr10G10060_001	chr10	19688556	19691869	570	4.75688	0	0.465302	0	0	Inf	0.99424	1	FALSE
GSMUA_Achr10G10070_001	chr10	19694264	19698515	1002	26.8236	2.09237	4.81172	0.355271	0.0738345	3.7596	0.19357	1	FALSE
GSMUA_Achr10G10080_001	chr10	19713759	19716442	862	24.479	22.8963	3.79197	3.62668	0.956411	0.064297	1	1	FALSE
GSMUA_Achr10G10120_001	chr10	19750535	19752095	231	25.0058	69.009	1.01975	2.77184	2.71817	-1.4426	0.44854	1	FALSE
GSMUA_Achr10G10140_001	chr10	19756952	19775687	3976	1.4528	1.37281	1.01975	0.995488	0.976211	0.034735	1	1	FALSE
GSMUA_Achr10G10150_001	chr10	19776344	19779907	1173	15.0746	24.6839	3.14838	5.11809	1.62562	-0.70099	0.53981	1	FALSE
GSMUA_Achr10G10160_001	chr10	19791987	19797620	1508	1.79803	2.22926	0.465302	0.640217	1.37592	-0.46039	1	1	FALSE
GSMUA_Achr10G10180_001	chr10	19814887	19827729	2049	1.49581	1.02321	0.554444	0.355271	0.640769	0.64212	1	1	FALSE
GSMUA_Achr10G10200_001	chr10	19830710	19837751	2688	2.28044	5.31187	1.10889	2.63119	2.37282	-1.2466	0.66616	1	FALSE
GSMUA_Achr10G10240_001	chr10	19846165	19849142	890	6.49026	6.13291	1.01975	0.995488	0.976211	0.034735	1	1	FALSE
GSMUA_Achr10G10260_001	chr10	19854221	19855591	1305	0	4.1826	0	0.995488	Inf	#NAME?	0.69463	1	FALSE
GSMUA_Achr10G10280_001	chr10	19862748	19868187	1307	6.49407	4.1762	1.48505	0.995488	0.67034	0.57703	0.94992	1	FALSE
GSMUA_Achr10G10310_001	chr10	19895025	19897254	561	14.4996	13.4668	1.39591	1.35076	0.967656	0.047433	1	1	FALSE
GSMUA_Achr10G10320_001	chr10	19897265	19898679	544	26.2207	23.1238	2.5048	2.13162	0.851017	0.23274	1	1	FALSE
GSMUA_Achr10G10340_001	chr10	19925783	19928662	1057	2.56521	0	0.465302	0	0	Inf	0.99424	1	FALSE
GSMUA_Achr10G10360_001	chr10	19937870	19938592	618	13.1622	6.78498	1.39591	0.710542	0.509018	0.97421	0.95055	1	FALSE
GSMUA_Achr10G10370_001	chr10	19939512	19940036	360	8.51364	0	0.554444	0	0	Inf	0.99431	1	FALSE
GSMUA_Achr10G10410_001	chr10	19962094	19970635	917	0	2.28632	0	0.355271	Inf	#NAME?	1	1	FALSE
GSMUA_Achr10G10440_001	chr10	19971730	19976662	945	40.2925	22.6448	6.76207	3.76733	0.557127	0.84392	0.58548	1	FALSE
GSMUA_Achr10G10460_001	chr10	19995209	19996477	1269	8.54665	11.2516	1.86121	2.63119	1.4137	-0.49948	1	1	FALSE
GSMUA_Achr10G10480_001	chr10	20024019	20028028	2076	5.39459	4.64904	1.95035	1.70603	0.874729	0.19309	1	1	FALSE
GSMUA_Achr10G10490_001	chr10	20030578	20039311	1503	5.64721	9.49987	1.48505	2.63119	1.77179	-0.82521	0.8809	1	FALSE
GSMUA_Achr10G10500_001	chr10	20040715	20040846	132	23.219	41.3507	0.554444	0.995488	1.79547	-0.84436	1	1	FALSE
GSMUA_Achr10G10520_001	chr10	20059778	20066524	1119	17.2774	21.7402	3.34626	4.19293	1.25302	-0.32541	0.82398	1	FALSE
GSMUA_Achr10G10530_001	chr10	20068707	20072795	1892	31.4029	24.3977	10.3953	8.17488	0.786398	0.34667	0.77517	1	FALSE
GSMUA_Achr10G10540_001	chr10	20124235	20127787	2902	5.84959	8.39541	2.9701	4.55184	1.53256	-0.61594	0.9478	1	FALSE
GSMUA_Achr10G10550_001	chr10	20158467	20162981	1240	2.18663	1.69077	0.465302	0.355271	0.763527	0.38925	1	1	FALSE
GSMUA_Achr10G10580_001	chr10	20195897	20218440	3887	1.577	1.07875	1.10889	0.710542	0.640769	0.64212	1	1	FALSE
GSMUA_Achr10G10590_001	chr10	20234283	20236505	2223	185.498	186.559	72.5303	74.5803	1.02826	-0.04021	0.98774	1	FALSE
GSMUA_Achr10G10610_001	chr10	20247522	20250518	752	3.60562	5.57596	0.465302	0.710542	1.52705	-0.61075	1	1	FALSE
GSMUA_Achr10G10660_001	chr10	20303245	20312365	1947	45.3497	42.2557	15.4941	14.788	0.954431	0.067288	0.93579	1	FALSE
GSMUA_Achr10G10670_001	chr10	20313322	20316703	888	3.0534	4.72198	0.465302	0.710542	1.52705	-0.61075	1	1	FALSE
GSMUA_Achr10G10680_001	chr10	20325714	20333079	900	9.8236	4.65902	1.57419	0.710542	0.451369	1.1476	0.94738	1	FALSE
GSMUA_Achr10G10690_001	chr10	20340285	20342266	984	40.7326	30.7108	7.04909	5.40303	0.766487	0.38367	0.78137	1	FALSE
GSMUA_Achr10G10710_001	chr10	20380164	20384770	1441	144.799	157.835	36.8892	40.2342	1.09068	-0.12522	0.67046	1	FALSE
GSMUA_Achr10G10730_001	chr10	20409644	20412228	826	74.7848	63.499	10.7715	9.24069	0.857883	0.22115	0.90742	1	FALSE
GSMUA_Achr10G10740_001	chr4	6187603	20429539	365	15.8256	57.44	1.01975	3.55271	3.48391	-1.8007	0.50221	1	FALSE
GSMUA_Achr10G10750_001	chr10	20431072	20442853	3662	2.51085	0.572518	1.66333	0.355271	0.21359	2.2271	0.7702	1	FALSE
GSMUA_Achr10G10780_001	chr10	20469321	20478724	1763	4.61388	3.09602	1.39591	0.995488	0.713148	0.48773	0.9488	1	FALSE
GSMUA_Achr10G10790_001	chr10	20482208	20483026	621	4.93544	0	0.554444	0	0	Inf	0.99431	1	FALSE
GSMUA_Achr10G10810_001	chr10	20491287	20508786	2148	11.5253	8.59936	4.27686	3.34173	0.781352	0.35596	0.79899	1	FALSE
GSMUA_Achr10G10820_001	chr10	20509395	20510029	434	0	7.74592	0	0.640217	Inf	#NAME?	1	1	FALSE
GSMUA_Achr10G10830_001	chr10	20510887	20513585	1525	26.2825	32.4736	7.04909	8.81509	1.25053	-0.32254	0.73555	1	FALSE
GSMUA_Achr10G10860_001	chr10	20523397	20525531	1321	2.32014	1.5871	0.554444	0.355271	0.640769	0.64212	1	1	FALSE
GSMUA_Achr10G10870_001	chr10	20528735	20532794	2155	2.5164	1.94576	0.930605	0.710542	0.763527	0.38925	1	1	FALSE
GSMUA_Achr10G10880_001	chr10	20535560	20541808	678	12.5188	14.2351	1.48505	1.70603	1.1488	-0.20013	1	1	FALSE
GSMUA_Achr10G10890_001	chr10	20546572	20564514	4241	1.36202	1.48306	1.01975	1.06581	1.04517	-0.063743	1	1	FALSE
GSMUA_Achr10G10900_001	chr10	20567697	20572119	2080	1.47351	0	0.554444	0	0	Inf	0.99431	1	FALSE
GSMUA_Achr10G10910_001	chr10	20573144	20576087	1695	6.60718	2.47382	1.95035	0.710542	0.364315	1.4567	0.74109	1	FALSE
GSMUA_Achr10G10930_001	chr10	20582442	20585406	1043	8.13783	0	1.48505	0	0	Inf	0.42821	1	FALSE
GSMUA_Achr10G10950_001	chr10	20595619	20598108	687	4.46129	0	0.554444	0	0	Inf	0.99431	1	FALSE
GSMUA_Achr10G10960_001	chr10	20598134	20598621	309	27.4685	52.9931	1.48505	2.98646	2.01102	-1.0079	0.729	1	FALSE
GSMUA_Achr10G11000_001	chr10	20620737	20634301	3152	0.972369	0	0.554444	0	0	Inf	0.99431	1	FALSE
GSMUA_Achr10G11010_001	chr10	20637436	20648327	1993	17.3899	12.424	6.11848	4.40755	0.720366	0.4732	0.78072	1	FALSE
GSMUA_Achr10G11020_001	chr10	20650358	20651206	729	3.71937	31.6849	0.465302	4.2669	9.17016	-3.1969	0.17923	1	FALSE
GSMUA_Achr10G11040_001	chr10	20659467	20661576	898	3.41304	7.0041	0.554444	1.06581	1.92231	-0.94284	0.81218	1	FALSE
GSMUA_Achr10G11060_001	chr10	20663686	20669590	933	3.285	2.24712	0.554444	0.355271	0.640769	0.64212	1	1	FALSE
GSMUA_Achr10G11100_001	chr10	20685764	20687242	1179	2.29977	3.5565	0.465302	0.710542	1.52705	-0.61075	1	1	FALSE
GSMUA_Achr10G11140_001	chr10	20718460	20719272	604	43.9134	33.3348	4.72257	3.48238	0.737391	0.4395	1	1	FALSE
GSMUA_Achr10G11160_001	chr10	20734329	20744695	5244	3.82159	4.16345	3.52454	3.98195	1.12978	-0.17604	1	1	FALSE
GSMUA_Achr10G11170_001	chr10	20754837	20755888	1052	367.774	615.677	68.0752	116.528	1.71175	-0.77547	0.093995	1	FALSE
GSMUA_Achr10G11180_001	chr10	20764031	20768227	1713	1.78921	5.14887	0.554444	1.63571	2.95017	-1.5608	0.78213	1	FALSE
GSMUA_Achr10G11190_001	chr10	20769482	20776004	1097	5.5878	9.55588	1.10889	1.77635	1.60192	-0.6798	0.7599	1	FALSE
GSMUA_Achr10G11200_001	chr10	20776488	20780210	1324	10.7735	4.12257	2.5048	0.995488	0.397433	1.3312	0.56785	1	FALSE
GSMUA_Achr10G11220_001	chr10	20786897	20789795	2045	8.30098	2.66909	2.9701	0.995488	0.33517	1.577	0.43364	1	FALSE
GSMUA_Achr10G11270_001	chr10	20806658	20807382	616	9.37716	0	1.01975	0	0	Inf	0.65285	1	FALSE
GSMUA_Achr10G11320_001	chr10	20827096	20827506	411	13.1943	0	0.930605	0	0	Inf	0.66207	1	FALSE
GSMUA_Achr10G11350_001	chr10	20836038	20843205	2069	0	1.01332	0	0.355271	Inf	#NAME?	1	1	FALSE
GSMUA_Achr10G11400_001	chr10	20881591	20884009	593	38.3674	21.9446	3.98985	2.34625	0.588055	0.76598	0.63996	1	FALSE
GSMUA_Achr10G11410_001	chr10	20884459	20885879	993	0	2.11134	0	0.355271	Inf	#NAME?	1	1	FALSE
GSMUA_Achr10G11420_001	chr10	20889583	20890903	1234	2.19726	8.49497	0.465302	1.77635	3.81763	-1.9327	0.59681	1	FALSE
GSMUA_Achr10G11430_001	chr10	20891493	20896790	979	0	2.14153	0	0.355271	Inf	#NAME?	1	1	FALSE
GSMUA_Achr10G11440_001	chr10	20897622	20909223	1304	6.50901	4.82337	1.48505	1.06581	0.717695	0.47856	1	1	FALSE
GSMUA_Achr10G11480_001	chr10	20916756	20919260	995	37.2019	34.5854	6.49464	6.11358	0.941326	0.087233	1	1	FALSE
GSMUA_Achr10G11490_001	chr10	20919962	20920643	593	14.9093	16.2756	1.57419	1.70603	1.08375	-0.11603	1	1	FALSE
GSMUA_Achr10G11510_001	chr10	20936898	20937446	549	21.687	41.2833	2.12864	4.05228	1.9037	-0.9288	0.54282	1	FALSE
GSMUA_Achr10G11530_001	chr10	20943463	20944231	408	7.51203	0	0.554444	0	0	Inf	0.99431	1	FALSE
GSMUA_Achr10G11560_001	chr10	20967675	20969047	1208	4.48911	10.7725	0.930605	2.34625	2.52121	-1.3341	0.68386	1	FALSE
GSMUA_Achr10G11580_001	chr10	20981730	20988762	1392	4.14966	1.50615	1.01975	0.355271	0.348391	1.5212	0.96445	1	FALSE
GSMUA_Achr10G11600_001	chr10	20989906	20990408	264	43.7601	23.8245	2.03949	1.06581	0.522587	0.93626	0.93348	1	FALSE
GSMUA_Achr10G11610_001	chr10	20990418	20998971	525	10.3292	14.3902	0.930605	1.35076	1.45148	-0.53753	1	1	FALSE
GSMUA_Achr10G11640_001	chr10	21023736	21028173	911	36.8798	20.7124	5.85105	3.19744	0.546472	0.87178	0.74843	1	FALSE
GSMUA_Achr10G11660_001	chr10	21038287	21039030	744	3.64439	11.8549	0.465302	1.63571	3.51536	-1.8137	0.7861	1	FALSE
GSMUA_Achr10G11670_001	chr10	21041076	21050546	3370	7.55587	5.10571	4.45515	3.05679	0.686125	0.54346	0.77602	1	FALSE
GSMUA_Achr10G11680_001	chr10	21052952	21054124	153	55.4755	27.406	1.48505	0.710542	0.478463	1.0635	0.94613	1	FALSE
GSMUA_Achr10G11690_001	chr10	21054218	21055114	897	38.2436	36.0267	6.02934	5.75831	0.955048	0.066355	1	1	FALSE
GSMUA_Achr10G11710_001	chr10	21061689	21073961	5261	1.09795	2.075	1.01975	1.99098	1.95242	-0.96526	0.84567	1	FALSE
GSMUA_Achr10G11730_001	chr10	21075153	21080491	1722	1.57458	4.87006	0.465302	1.42108	3.05411	-1.6108	0.67127	1	FALSE
GSMUA_Achr10G11740_001	chr10	21083490	21085510	642	48.6598	32.0374	5.47489	3.69701	0.675265	0.56647	0.67117	1	FALSE
GSMUA_Achr10G11750_001	chr10	21086975	21088126	1007	305.071	214.301	54.314	39.2496	0.722643	0.46865	0.28434	1	FALSE
GSMUA_Achr10G11760_001	chr10	21091360	21093327	1731	20.2262	18.6689	6.20762	5.75831	0.927619	0.1084	1	1	FALSE
GSMUA_Achr10G11770_001	chr10	21094704	21098454	1788	6.26352	9.1582	1.95035	2.98646	1.53124	-0.6147	0.91284	1	FALSE
GSMUA_Achr10G11780_001	chr10	21100945	21107988	1851	1.46484	0	0.465302	0	0	Inf	0.99424	1	FALSE
GSMUA_Achr10G11790_001	chr10	21110324	21111582	1090	2.81184	3.08415	0.554444	0.640217	1.1547	-0.20752	1	1	FALSE
GSMUA_Achr10G11820_001	chr10	21126791	21129258	1367	3.96697	1.53369	0.930605	0.355271	0.381763	1.3892	0.9632	1	FALSE
GSMUA_Achr10G11840_001	chr10	21133416	21137016	1041	0	3.22933	0	0.640217	Inf	#NAME?	1	1	FALSE
GSMUA_Achr10G11850_001	chr10	21137439	21141775	1608	0	3.39446	0	0.995488	Inf	#NAME?	0.69463	1	FALSE
GSMUA_Achr10G11910_001	chr10	21162838	21164025	912	6.3337	16.5676	1.01975	2.70152	2.6492	-1.4056	0.54528	1	FALSE
GSMUA_Achr10G12030_001	chr10	21207016	21212888	4201	0.645423	0	0.465302	0	0	Inf	0.99424	1	FALSE
GSMUA_Achr10G12060_001	chr10	21218882	21222135	1786	6.07262	0	1.86121	0	0	Inf	0.47573	1	FALSE
GSMUA_Achr10G12070_001	chr10	21224889	21230456	2892	11.1688	12.7742	5.74232	6.68347	1.1639	-0.21896	0.91938	1	FALSE
GSMUA_Achr10G12120_001	chr10	21249561	21251566	1023	111.315	177.275	20.1971	32.7771	1.62287	-0.69854	0.24375	1	FALSE
GSMUA_Achr10G12130_001	chr10	21270531	21279117	3625	4.78041	1.85475	3.05924	1.28043	0.418547	1.2565	0.42684	1	FALSE
GSMUA_Achr10G12140_001	chr10	21279595	21282473	568	0	11.8371	0	1.28043	Inf	#NAME?	0.70305	1	FALSE
GSMUA_Achr10G12150_001	chr10	21284401	21285949	1111	0	1.88709	0	0.355271	Inf	#NAME?	1	1	FALSE
GSMUA_Achr10G12170_001	chr10	21287368	21289675	890	9.13963	10.8443	1.39591	1.70603	1.22217	-0.28944	1	1	FALSE
GSMUA_Achr10G12180_001	chr10	21290142	21291142	723	15.4899	27.2982	1.95035	3.62668	1.8595	-0.89492	0.767	1	FALSE
GSMUA_Achr10G12190_001	chr10	21292547	21293645	684	29.2989	12.2606	3.52454	1.42108	0.403196	1.3104	0.62502	1	FALSE
GSMUA_Achr10G12200_001	chr10	21295534	21297266	1178	17.0122	57.3513	3.52454	11.9422	3.3883	-1.7606	0.050656	1	FALSE
GSMUA_Achr10G12280_001	chr10	21321927	21324767	1130	5.1118	0	1.01975	0	0	Inf	0.65285	1	FALSE
GSMUA_Achr10G12300_001	chr10	21332661	21333349	512	11.9723	0	1.10889	0	0	Inf	0.66617	1	FALSE
GSMUA_Achr10G12310_001	chr10	21333812	21334504	693	4.42267	0	0.554444	0	0	Inf	0.99431	1	FALSE
GSMUA_Achr10G12340_001	chr10	21356037	21361244	3020	17.0972	10.8443	9.08858	5.97293	0.65719	0.60562	0.46902	1	FALSE
GSMUA_Achr10G12350_001	chr10	21394488	21395549	957	6.03587	7.8943	1.01975	1.35076	1.3246	-0.40556	1	1	FALSE
GSMUA_Achr10G12360_001	chr10	21401072	21404493	1077	232.926	309.05	43.8187	59.648	1.36124	-0.44493	0.40994	1	FALSE
GSMUA_Achr10G12380_001	chr10	21420256	21422885	831	3.68822	0	0.554444	0	0	Inf	0.99431	1	FALSE
GSMUA_Achr10G12390_001	chr10	21423282	21425693	1717	27.8751	12.9474	8.35585	3.83765	0.459277	1.1226	0.38298	1	FALSE
GSMUA_Achr10G12400_001	chr10	21425755	21426960	403	6.7281	5.20238	0.465302	0.355271	0.763527	0.38925	1	1	FALSE
GSMUA_Achr10G12420_001	chr10	21439206	21445289	1791	1.51392	3.04762	0.465302	0.995488	2.13944	-1.0972	1	1	FALSE
GSMUA_Achr10G12430_001	chr10	21450283	21457084	2976	0	0.704489	0	0.355271	Inf	#NAME?	1	1	FALSE
GSMUA_Achr10G12440_001	chr10	21458277	21462453	1811	0	4.17164	0	1.35076	Inf	#NAME?	0.48961	1	FALSE
GSMUA_Achr10G12460_001	chr10	21473680	21479478	960	20.5072	2.18392	3.4354	0.355271	0.103415	3.2735	0.19803	1	FALSE
GSMUA_Achr10G12480_001	chr10	21484801	21507494	4368	0	0.959963	0	0.710542	Inf	#NAME?	0.73694	1	FALSE
GSMUA_Achr10G12490_001	chr10	21519175	21522676	1720	1.78192	0	0.554444	0	0	Inf	0.99431	1	FALSE
GSMUA_Achr10G12500_001	chr10	21523322	21526268	686	0	3.05621	0	0.355271	Inf	#NAME?	1	1	FALSE
GSMUA_Achr10G12510_001	chr10	21531950	21539975	3119	0.869325	0	0.465302	0	0	Inf	0.99424	1	FALSE
GSMUA_Achr10G12530_001	chr10	21553453	21554030	501	5.41202	12.5542	0.465302	1.06581	2.29058	-1.1957	0.81812	1	FALSE
GSMUA_Achr10G12540_001	chr10	21555064	21557348	1464	2.09352	0	0.554444	0	0	Inf	0.99431	1	FALSE
GSMUA_Achr10G12560_001	chr10	21560130	21569893	1809	5.99541	7.19355	1.86121	2.34625	1.2606	-0.33411	1	1	FALSE
GSMUA_Achr10G12570_001	chr10	21569927	21570195	78	34.7618	0	0.465302	0	0	Inf	0.99424	1	FALSE
GSMUA_Achr10G12580_001	chr10	21573235	21575439	1544	1.98504	2.17729	0.554444	0.640217	1.1547	-0.20752	1	1	FALSE
GSMUA_Achr10G12590_001	chr10	21582568	21583290	723	11.7396	5.79961	1.48505	0.710542	0.478463	1.0635	0.94613	1	FALSE
GSMUA_Achr10G12600_001	chr10	21590117	21595443	2223	6.57561	3.39849	2.59394	1.35076	0.520737	0.94137	0.75421	1	FALSE
GSMUA_Achr10G12610_001	chr10	21596498	21599771	969	8.75929	0	1.48505	0	0	Inf	0.42821	1	FALSE
GSMUA_Achr10G12620_001	chr10	21604252	21607342	1517	8.0815	10.2462	2.21778	2.91614	1.31489	-0.39495	1	1	FALSE
GSMUA_Achr10G12630_001	chr10	21608410	21611350	1623	15.689	6.72617	4.45515	1.99098	0.446893	1.162	0.40463	1	FALSE
GSMUA_Achr10G12640_001	chr10	21617224	21623087	1981	0	1.05833	0	0.355271	Inf	#NAME?	1	1	FALSE
GSMUA_Achr10G12650_001	chr8	21623825	27101295	111	0	18.8879	0	0.355271	Inf	#NAME?	1	1	FALSE
GSMUA_Achr10G12660_001	chr10	21624022	21627140	1099	113.059	129.855	21.7213	25.5941	1.1783	-0.2367	0.7644	1	FALSE
GSMUA_Achr10G12690_001	chr10	21632647	21644855	3170	0.855339	0	0.465302	0	0	Inf	0.99424	1	FALSE
GSMUA_Achr10G12720_001	chr10	21653140	21657309	1664	0	4.04054	0	1.28043	Inf	#NAME?	0.70305	1	FALSE
GSMUA_Achr10G12730_001	chr10	21662472	21663518	1047	30.5125	23.6496	5.65318	4.40755	0.779658	0.35909	0.88712	1	FALSE
GSMUA_Achr10G12740_001	chr10	21666711	21668457	1393	219.944	222.672	53.8879	55.5957	1.03169	-0.045013	0.94897	1	FALSE
GSMUA_Achr10G12750_001	chr10	21672272	21673005	333	550.837	844.529	32.2753	50.4776	1.56397	-0.64521	0.21953	1	FALSE
GSMUA_Achr10G12760_001	chr10	21673006	21677874	871	3.113	12.0354	0.465302	1.77635	3.81763	-1.9327	0.59681	1	FALSE
GSMUA_Achr10G12770_001	chr10	21678785	21684045	1005	0	2.08613	0	0.355271	Inf	#NAME?	1	1	FALSE
GSMUA_Achr10G12790_001	chr10	21691513	21694345	707	361.159	246.949	44.7298	31.1378	0.696131	0.52257	0.33434	1	FALSE
GSMUA_Achr10G12800_001	chr10	21694136	21696458	1978	34.6861	21.2171	12.0587	7.46434	0.619001	0.69199	0.45698	1	FALSE
GSMUA_Achr10G12810_001	chr10	21701149	21702390	1134	2.70274	0	0.554444	0	0	Inf	0.99431	1	FALSE
GSMUA_Achr10G12820_001	chr10	21705144	21706321	735	4.16994	0	0.554444	0	0	Inf	0.99431	1	FALSE
GSMUA_Achr10G12830_001	chr10	21711545	21712802	915	0	2.29132	0	0.355271	Inf	#NAME?	1	1	FALSE
GSMUA_Achr10G12890_001	chr10	21759375	21768504	1614	5.25883	2.08286	1.48505	0.640217	0.431108	1.2139	0.70798	1	FALSE
GSMUA_Achr10G12900_001	chr10	21769849	21773233	888	22.9661	28.8204	3.61368	4.47787	1.23914	-0.30934	0.76067	1	FALSE
GSMUA_Achr10G12910_001	chr10	21778688	21779388	701	29.0926	91.6324	3.61368	11.6609	3.22688	-1.6901	0.090374	1	FALSE
GSMUA_Achr10G12920_001	chr10	21785343	21787400	1313	4.39934	9.2778	1.01975	2.27592	2.23185	-1.1582	0.83743	1	FALSE
GSMUA_Achr10G12940_001	chr10	21795431	21797113	1362	1.99077	0	0.465302	0	0	Inf	0.99424	1	FALSE
GSMUA_Achr10G12970_001	chr10	21822453	21823049	597	74.4443	82.2252	7.71226	8.60047	1.11517	-0.15726	0.87745	1	FALSE
GSMUA_Achr10G12990_001	chr10	21833431	21834654	429	0	7.8362	0	0.640217	Inf	#NAME?	1	1	FALSE
GSMUA_Achr10G13000_001	chr10	21838201	21840002	1094	2.80156	4.98929	0.554444	0.995488	1.79547	-0.84436	1	1	FALSE
GSMUA_Achr10G13010_001	chr10	21840255	21842939	478	6.41194	4.38611	0.554444	0.355271	0.640769	0.64212	1	1	FALSE
GSMUA_Achr10G13030_001	chr10	21855995	21860126	801	65.3439	34.5681	9.26686	4.83314	0.521551	0.93912	0.46823	1	FALSE
GSMUA_Achr10G13040_001	chr10	21860276	21862573	1141	163.138	159.227	32.7406	31.915	0.974782	0.036848	0.89636	1	FALSE
GSMUA_Achr10G13060_001	chr10	21865830	21870014	1278	0	2.63046	0	0.640217	Inf	#NAME?	1	1	FALSE
GSMUA_Achr10G13070_001	chr10	21872878	21881106	1534	1.76755	12.5833	0.465302	3.41206	7.33299	-2.8744	0.20633	1	FALSE
GSMUA_Achr10G13080_001	chr10	21884211	21897298	3341	3.56365	1.25505	2.12864	0.710542	0.333801	1.5829	0.73959	1	FALSE
GSMUA_Achr10G13090_001	chr10	21898631	21900169	1229	0	4.44124	0	0.995488	Inf	#NAME?	0.69463	1	FALSE
GSMUA_Achr10G13110_001	chr10	21915379	21917743	692	7.83648	7.8877	0.930605	0.995488	1.06972	-0.097235	1	1	FALSE
GSMUA_Achr10G13120_001	chr10	21917950	21920683	715	47.9783	64.5601	6.02934	8.17488	1.35585	-0.4392	0.63109	1	FALSE
GSMUA_Achr10G13130_001	chr10	21921315	21928492	1868	3.09225	3.36706	1.01975	1.06581	1.04517	-0.063743	1	1	FALSE
GSMUA_Achr10G13160_001	chr10	21936144	21940264	1011	41.2777	35.2895	7.24696	6.39852	0.882925	0.17964	0.86778	1	FALSE
GSMUA_Achr10G13180_001	chr10	21957927	21960459	1140	2.37844	1.83909	0.465302	0.355271	0.763527	0.38925	1	1	FALSE
GSMUA_Achr10G13190_001	chr10	21960614	21963242	2629	489.204	688.275	227.117	324.404	1.42836	-0.51436	0.19244	1	FALSE
GSMUA_Achr10G13200_001	chr10	21963247	21964887	1641	421.755	389.826	122.102	114.962	0.941526	0.086926	0.84349	1	FALSE
GSMUA_Achr10G13210_001	chr10	21965254	21968813	739	30.7873	26.1202	3.98985	3.41206	0.855186	0.22569	1	1	FALSE
GSMUA_Achr10G13220_001	chr10	21969390	21969996	529	231.759	224.539	21.5234	21.2569	0.987616	0.017978	1	1	FALSE
GSMUA_Achr10G13230_001	chr10	21969998	21971513	806	446.531	387.443	63.0157	55.951	0.887891	0.17155	0.69679	1	FALSE
GSMUA_Achr10G13240_001	chr10	21971513	21973496	207	29.6126	0	1.10889	0	0	Inf	0.66617	1	FALSE
GSMUA_Achr10G13250_001	chr10	21974267	21978641	2133	1.4369	3.15211	0.554444	1.28043	2.3094	-1.2075	1	1	FALSE
GSMUA_Achr10G13260_001	chr10	21980621	21983601	1132	81.0197	79.3523	16.1377	16.1388	1.00007	-9.9776e-05	1	1	FALSE
GSMUA_Achr10G13270_001	chr10	21985200	21991625	1789	3.03122	1.87911	0.930605	0.640217	0.687958	0.53961	0.96689	1	FALSE
GSMUA_Achr10G13280_001	chr10	21993696	21997278	1047	2.58971	2.00244	0.465302	0.355271	0.763527	0.38925	1	1	FALSE
GSMUA_Achr10G13310_001	chr10	22004890	22008630	1530	0	2.7406	0	0.710542	Inf	#NAME?	0.73694	1	FALSE
GSMUA_Achr10G13320_001	chr10	22010613	22015190	1517	6.06112	0	1.66333	0	0	Inf	0.55769	1	FALSE
GSMUA_Achr10G13340_001	chr10	22033774	22034917	816	3.75602	0	0.554444	0	0	Inf	0.99431	1	FALSE
GSMUA_Achr10G13370_001	chr10	22040184	22046411	1312	2.06663	4.16028	0.465302	0.995488	2.13944	-1.0972	1	1	FALSE
GSMUA_Achr10G13380_001	chr10	22049536	22053893	4187	8.9251	5.71524	6.58378	4.33722	0.658774	0.60215	0.58603	1	FALSE
GSMUA_Achr10G13390_001	chr10	22054946	22055437	492	46.2436	51.2091	3.98985	4.62217	1.15848	-0.21224	1	1	FALSE
GSMUA_Achr10G13400_001	chr10	22058878	22065359	3234	1.89543	0	1.10889	0	0	Inf	0.66617	1	FALSE
GSMUA_Achr10G13470_001	chr10	22088254	22093021	1311	2.33784	0	0.554444	0	0	Inf	0.99431	1	FALSE
GSMUA_Achr10G13500_001	chr10	22098658	22106712	1960	0	1.71517	0	0.640217	Inf	#NAME?	1	1	FALSE
GSMUA_Achr10G13510_001	chr10	22108803	22109715	759	0	21.0027	0	2.77184	Inf	#NAME?	0.12706	1	FALSE
GSMUA_Achr10G13520_001	chr10	22118137	22119027	711	0	2.94875	0	0.355271	Inf	#NAME?	1	1	FALSE
GSMUA_Achr10G13530_001	chr10	22123589	22124199	611	17.7507	0	1.86121	0	0	Inf	0.47573	1	FALSE
GSMUA_Achr10G13550_001	chr10	22130728	22135177	1116	13.0982	18.4301	2.59394	3.69701	1.42525	-0.51121	0.80561	1	FALSE
GSMUA_Achr10G13570_001	chr10	22158492	22160402	1708	8.35134	15.9786	2.5048	4.97744	1.98716	-0.99071	0.57782	1	FALSE
GSMUA_Achr10G13580_001	chr10	22161196	22164184	934	51.2437	38.6632	8.35585	6.61314	0.791439	0.33745	0.61842	1	FALSE
GSMUA_Achr10G13640_001	chr10	22181779	22186229	2266	11.3931	12.0439	4.54429	4.97744	1.09532	-0.13135	1	1	FALSE
GSMUA_Achr10G13650_001	chr10	22188219	22190594	521	0	16.929	0	1.63571	Inf	#NAME?	0.45972	1	FALSE
GSMUA_Achr10G13680_001	chr10	22205150	22209392	738	14.6961	30.7108	1.86121	4.05228	2.17723	-1.1225	0.55047	1	FALSE
GSMUA_Achr10G13720_001	chr10	22225709	22229654	849	7.22004	0	1.10889	0	0	Inf	0.66617	1	FALSE
GSMUA_Achr10G13730_001	chr10	22231120	22236626	1881	11.9077	11.3766	3.9007	3.76733	0.965808	0.050192	1	1	FALSE
GSMUA_Achr10G13740_001	chr10	22245450	22248865	1080	7.53173	8.16668	1.39591	1.63571	1.17179	-0.22871	1	1	FALSE
GSMUA_Achr10G13750_001	chr10	22249972	22255365	1069	5.40349	0	1.01975	0	0	Inf	0.65285	1	FALSE
GSMUA_Achr10G13760_001	chr10	22258080	22258669	492	5.51102	0	0.465302	0	0	Inf	0.99424	1	FALSE
GSMUA_Achr10G13800_001	chr10	22277927	22279621	1587	9.21082	6.08154	2.59394	1.70603	0.657699	0.6045	0.92654	1	FALSE
GSMUA_Achr10G13810_001	chr10	22280418	22289976	3010	15.2349	14.0868	8.06883	7.67896	0.951681	0.071449	0.95279	1	FALSE
GSMUA_Achr10G13820_001	chr10	22295215	22299950	1049	0	1.99863	0	0.355271	Inf	#NAME?	1	1	FALSE
GSMUA_Achr10G13840_001	chr10	22307575	22308886	1228	47.5194	48.864	10.1279	10.5914	1.04577	-0.064562	0.96983	1	FALSE
GSMUA_Achr10G13870_001	chr10	22324061	22343181	3900	2.17635	2.47472	1.48505	1.70603	1.1488	-0.20013	1	1	FALSE
GSMUA_Achr10G13910_001	chr10	22351648	22355750	720	0	2.91189	0	0.355271	Inf	#NAME?	1	1	FALSE
GSMUA_Achr10G13920_001	chr10	22356727	22358292	1044	0	2.0082	0	0.355271	Inf	#NAME?	1	1	FALSE
GSMUA_Achr10G13930_001	chr10	22358873	22361742	752	4.07568	7.25836	0.554444	0.995488	1.79547	-0.84436	1	1	FALSE
GSMUA_Achr10G13940_001	chr10	22362149	22364986	2567	3.5819	7.68858	1.66333	3.62668	2.18037	-1.1246	0.58647	1	FALSE
GSMUA_Achr10G13970_001	chr10	22375676	22377196	1383	2.21613	4.54785	0.554444	1.06581	1.92231	-0.94284	0.81218	1	FALSE
GSMUA_Achr10G13990_001	chr10	22382975	22386392	733	4.18132	2.86024	0.554444	0.355271	0.640769	0.64212	1	1	FALSE
GSMUA_Achr10G14010_001	chr10	22397275	22407559	2933	8.68165	5.43508	4.45515	2.77184	0.622166	0.68463	0.77442	1	FALSE
GSMUA_Achr10G14030_001	chr10	22432437	22433589	897	0	3.74775	0	0.640217	Inf	#NAME?	1	1	FALSE
GSMUA_Achr10G14040_001	chr10	22437406	22441221	1116	25.2461	34.6253	4.92045	7.18304	1.45983	-0.5458	0.91157	1	FALSE
GSMUA_Achr10G14050_001	chr10	22446642	22448187	615	13.8012	31.3867	1.48505	3.41206	2.29761	-1.2001	0.50262	1	FALSE
GSMUA_Achr10G14060_001	chr10	22452925	22455502	1023	2.65046	0	0.465302	0	0	Inf	0.99424	1	FALSE
GSMUA_Achr10G14070_001	chr10	22460109	22460762	654	12.9782	13.4863	1.48505	1.63571	1.10145	-0.1394	1	1	FALSE
GSMUA_Achr10G14080_001	chr10	22464066	22464266	201	101.462	71.0363	3.61368	2.63119	0.728119	0.45775	0.77165	1	FALSE
GSMUA_Achr10G14100_001	chr10	22471576	22482518	2644	16.8531	24.9232	7.9601	11.8016	1.48259	-0.56812	0.45444	1	FALSE
GSMUA_Achr10G14120_001	chr10	22485677	22499561	1511	0	3.61237	0	0.995488	Inf	#NAME?	0.69463	1	FALSE
GSMUA_Achr10G14140_001	chr10	22505800	22508081	2036	2.66348	0	0.930605	0	0	Inf	0.66207	1	FALSE
GSMUA_Achr10G14160_001	chr10	22509729	22518664	1029	24.7456	14.2623	4.45515	2.4869	0.558207	0.84113	0.77273	1	FALSE
GSMUA_Achr10G14170_001	chr10	22525636	22530925	1682	3.4342	5.24377	1.01975	1.63571	1.60403	-0.6817	1	1	FALSE
GSMUA_Achr10G14200_001	chr10	22556272	22561381	973	28.5932	14.6745	4.83131	2.63119	0.544613	0.8767	0.43146	1	FALSE
GSMUA_Achr10G14220_001	chr10	22567405	22569609	1039	43.9077	2.01786	8.22752	0.355271	0.0431808	4.5335	0.31689	1	FALSE
GSMUA_Achr10G14230_001	chr10	22573721	22577330	1260	4.30385	2.66804	0.930605	0.640217	0.687958	0.53961	0.96689	1	FALSE
GSMUA_Achr10G14240_001	chr10	22577871	22578717	737	16.1549	18.785	2.12864	2.41657	1.13527	-0.18303	0.92074	1	FALSE
GSMUA_Achr10G14250_001	chr10	22588529	22590918	1718	1.57824	4.88139	0.465302	1.42108	3.05411	-1.6108	0.67127	1	FALSE
GSMUA_Achr10G14280_001	chr6	8504489	22604530	420	12.9115	0	0.930605	0	0	Inf	0.66207	1	FALSE
GSMUA_Achr10G14290_001	chr6	22605778	30031300	661	4.63678	6.3436	0.554444	0.710542	1.28154	-0.35788	1	1	FALSE
GSMUA_Achr10G14310_001	chr10	22622318	22628147	2205	0	1.52459	0	0.640217	Inf	#NAME?	1	1	FALSE
GSMUA_Achr10G14340_001	chr10	22646360	22647309	798	14.0341	18.9345	1.95035	2.70152	1.38514	-0.47004	0.9185	1	FALSE
GSMUA_Achr10G14350_001	chr10	22657767	22661035	1351	8.81284	1.55186	2.12864	0.355271	0.166901	2.5829	0.51884	1	FALSE
GSMUA_Achr10G14370_001	chr10	22665176	22666612	771	3.51676	0	0.465302	0	0	Inf	0.99424	1	FALSE
GSMUA_Achr10G14400_001	chr10	22678416	22679606	933	5.81227	24.2921	0.930605	4.05228	4.35445	-2.1225	0.2695	1	FALSE
GSMUA_Achr10G14420_001	chr10	22689005	22692229	1678	49.8093	61.7827	14.7418	18.5554	1.25869	-0.33193	0.62441	1	FALSE
GSMUA_Achr10G14440_001	chr10	22704512	22704970	279	0	7.51455	0	0.355271	Inf	#NAME?	1	1	FALSE
GSMUA_Achr10G14460_001	chr10	22711822	22713568	561	10.2965	26.9335	1.01975	2.70152	2.6492	-1.4056	0.54528	1	FALSE
GSMUA_Achr10G14480_001	chr10	22718456	22723061	1836	54.7688	56.0327	17.7119	18.8439	1.06392	-0.089386	0.9809	1	FALSE
GSMUA_Achr10G14530_001	chr10	22750715	22753541	615	23.1936	0	2.5048	0	0	Inf	0.18203	1	FALSE
GSMUA_Achr10G14540_001	chr10	22757839	22758316	478	6.41194	14.0658	0.554444	1.28043	2.3094	-1.2075	1	1	FALSE
GSMUA_Achr10G14570_001	chr10	22768097	22769188	939	0	2.23276	0	0.355271	Inf	#NAME?	1	1	FALSE
GSMUA_Achr10G14580_001	chr10	22777411	22783617	1627	3.5503	2.06621	1.01975	0.640217	0.62782	0.67158	0.96788	1	FALSE
GSMUA_Achr10G14600_001	chr10	22809234	22815174	1530	0	1.3703	0	0.355271	Inf	#NAME?	1	1	FALSE
GSMUA_Achr10G14610_001	chr10	22819298	22821237	1350	2.2703	0	0.554444	0	0	Inf	0.99431	1	FALSE
GSMUA_Achr10G14620_001	chr10	22827853	22833920	3845	2.82073	0.545269	1.86121	0.355271	0.190882	2.3892	0.64538	1	FALSE
GSMUA_Achr10G14630_001	chr10	22837475	22842312	1980	4.28674	5.29434	1.48505	1.77635	1.19616	-0.25841	0.90301	1	FALSE
GSMUA_Achr10G14650_001	chr10	22853622	22856860	2716	13.759	10.0484	6.58378	4.97744	0.756015	0.40351	0.68534	1	FALSE
GSMUA_Achr10G14660_001	chr10	22867361	22870087	2216	3.98973	2.46313	1.57419	0.995488	0.632381	0.66113	0.95099	1	FALSE
GSMUA_Achr10G14690_001	chr10	22880820	22889842	2442	2.51016	0.858542	1.10889	0.355271	0.320385	1.6421	0.96561	1	FALSE
GSMUA_Achr10G14730_001	chr10	22906170	22907156	909	35.1447	17.5369	5.65318	2.77184	0.490316	1.0282	0.56201	1	FALSE
GSMUA_Achr10G14740_001	chr10	22908348	22915680	1593	10.6563	15.5437	2.9701	4.40755	1.48397	-0.56947	0.72815	1	FALSE
GSMUA_Achr10G14760_001	chr2	20783469	22920359	347	7.8139	0	0.465302	0	0	Inf	0.99424	1	FALSE
GSMUA_Achr10G14800_001	chr10	22929983	22936286	2019	1.34295	9.77543	0.465302	3.62668	7.79424	-2.9624	0.24709	1	FALSE
GSMUA_Achr10G14810_001	chr2	11839537	22945714	980	2.76676	7.70903	0.465302	1.35076	2.90297	-1.5375	0.80048	1	FALSE
GSMUA_Achr10G14860_001	chr10	22971546	22974811	903	6.00537	0	0.930605	0	0	Inf	0.66207	1	FALSE
GSMUA_Achr10G14890_001	chr10	22995745	23002186	1833	3.34414	18.557	1.10889	6.25787	5.64337	-2.4966	0.11684	1	FALSE
GSMUA_Achr10G14910_001	chr10	23011048	23013814	402	7.62415	8.36251	0.554444	0.640217	1.1547	-0.20752	1	1	FALSE
GSMUA_Achr10G14920_001	chr10	23019803	23024026	306	0	6.8515	0	0.355271	Inf	#NAME?	1	1	FALSE
GSMUA_Achr10G14940_001	chr10	23030611	23034085	1479	8.05013	18.7215	2.12864	4.83314	2.27054	-1.183	0.32009	1	FALSE
GSMUA_Achr10G14960_001	chr10	23037912	23045968	1801	0	3.0307	0	0.995488	Inf	#NAME?	0.69463	1	FALSE
GSMUA_Achr10G14980_001	chr10	23052388	23057239	1868	248.643	247.634	81.9559	83.2548	1.01585	-0.022685	0.99746	1	FALSE
GSMUA_Achr10G14990_001	chr10	23059418	23066844	3415	2.58894	1.9688	1.57419	1.28043	0.813392	0.29798	0.95411	1	FALSE
GSMUA_Achr10G15000_001	chr10	23067616	23070448	2833	4.9102	0.740049	2.41565	0.355271	0.14707	2.7654	0.38284	1	FALSE
GSMUA_Achr10G15030_001	chr10	23134172	23147811	6685	5.64292	10.4252	6.67292	12.6564	1.89668	-0.92348	0.32058	1	FALSE
GSMUA_Achr10G15050_001	chrUn_random	23155470	65382774	1798	9.44133	14.9375	2.9701	4.76282	1.60359	-0.6813	0.63056	1	FALSE
GSMUA_Achr10G15060_001	chr10	23165424	23170804	2637	0	2.06989	0	0.995488	Inf	#NAME?	0.69463	1	FALSE
GSMUA_Achr10G15090_001	chr10	23178685	23179803	1119	1572.75	2171.12	309.021	436.099	1.41123	-0.49695	0.23554	1	FALSE
GSMUA_Achr10G15110_001	chr10	23189574	23195662	2015	8.42457	4.78978	2.9701	1.70603	0.574402	0.79987	0.76348	1	FALSE
GSMUA_Achr10G15120_001	chr10	23198274	23203388	1092	23.318	26.5149	4.45515	5.11809	1.1488	-0.20013	0.9016	1	FALSE
GSMUA_Achr10G15140_001	chr10	23217542	23220710	1963	7.44655	5.56117	2.59394	1.99098	0.76755	0.38167	0.92966	1	FALSE
GSMUA_Achr10G15160_001	chr10	23226400	23227272	741	105.155	168.299	13.9698	22.8259	1.63394	-0.70836	0.53473	1	FALSE
GSMUA_Achr10G15170_001	chr10	23229088	23230516	1134	0	2.96449	0	0.640217	Inf	#NAME?	1	1	FALSE
GSMUA_Achr10G15210_001	chr10	23244133	23245845	1623	11.1127	0	3.23752	0	0	Inf	0.21478	1	FALSE
GSMUA_Achr10G15230_001	chr10	23252600	23258949	2928	4.06631	1.86417	2.12864	0.995488	0.467665	1.0965	0.73743	1	FALSE
GSMUA_Achr10G15240_001	chr10	23262248	23270657	1849	13.7714	13.6262	4.45515	4.62217	1.03749	-0.053097	1	1	FALSE
GSMUA_Achr10G15260_001	chr10	23272960	23277785	1425	12.1607	1.47127	3.05924	0.355271	0.11613	3.1062	0.27211	1	FALSE
GSMUA_Achr10G15270_001	chr10	23279045	23280040	915	8256.94	9978.83	1331.78	1650.59	1.23939	-0.30963	0.49988	1	FALSE
GSMUA_Achr10G15280_001	chr10	23284606	23292157	2100	68.4292	70.746	25.3154	26.4453	1.04463	-0.062996	0.8746	1	FALSE
GSMUA_Achr10G15290_001	chr10	23296894	23299071	1674	6.69007	0	1.95035	0	0	Inf	0.28147	1	FALSE
GSMUA_Achr10G15320_001	chr10	23305563	23306861	1209	0	2.78059	0	0.640217	Inf	#NAME?	1	1	FALSE
GSMUA_Achr10G15380_001	chr10	23340860	23344859	1131	0	2.97235	0	0.640217	Inf	#NAME?	1	1	FALSE
GSMUA_Achr10G15400_001	chr10	23350012	23359160	1924	8.63931	5.44844	2.88096	1.77635	0.616585	0.69763	0.92353	1	FALSE
GSMUA_Achr10G15460_001	chr10	23386558	23387548	909	1002.47	890.209	160.763	144.602	0.899468	0.15286	0.78378	1	FALSE
GSMUA_Achr10G15480_001	chr10	23397020	23406048	3465	0	0.605068	0	0.355271	Inf	#NAME?	1	1	FALSE
GSMUA_Achr10G15490_001	chr10	23409871	23411105	1235	9.64061	1.69762	2.12864	0.355271	0.166901	2.5829	0.51884	1	FALSE
GSMUA_Achr10G15500_001	chr10	23413954	23417598	792	11.1632	9.53895	1.57419	1.35076	0.858065	0.22084	1	1	FALSE
GSMUA_Achr10G15530_001	chr10	23428250	23437539	3062	0.885507	0	0.465302	0	0	Inf	0.99424	1	FALSE
GSMUA_Achr10G15540_001	chr10	23439082	23442629	2222	5.3583	9.25652	2.12864	3.69701	1.7368	-0.79643	0.64771	1	FALSE
GSMUA_Achr10G15550_001	chr10	23442718	23452368	1515	3.57944	2.76773	0.930605	0.710542	0.763527	0.38925	1	1	FALSE
GSMUA_Achr10G15590_001	chr10	23470421	23476007	1031	5.60265	2.03352	1.01975	0.355271	0.348391	1.5212	0.96445	1	FALSE
GSMUA_Achr10G15600_001	chr10	23482601	23494061	4240	0	1.97789	0	1.42108	Inf	#NAME?	0.4831	1	FALSE
GSMUA_Achr10G15610_001	chr10	23494797	23495198	402	535.47	719.445	37.6807	52.043	1.38116	-0.46588	0.42005	1	FALSE
GSMUA_Achr10G15620_001	chr10	23495717	23498784	565	9.59796	0	0.930605	0	0	Inf	0.66207	1	FALSE
GSMUA_Achr10G15650_001	chr10	23505930	23514270	1911	14.3735	13.3922	4.74217	4.47787	0.944267	0.082733	1	1	FALSE
GSMUA_Achr10G15660_001	chr10	23515111	23517841	1058	59.3882	60.6787	11.0389	11.302	1.02383	-0.033976	0.90806	1	FALSE
GSMUA_Achr10G15670_001	chr10	23518698	23519296	243	55.7906	76.0141	2.32651	3.34173	1.43637	-0.52243	0.93952	1	FALSE
GSMUA_Achr10G15700_001	chr10	23527538	23532733	1985	35.7516	31.2854	12.4348	10.9467	0.880327	0.18389	0.95649	1	FALSE
GSMUA_Achr10G15710_001	chr10	23533480	23535759	558	82.1813	24.811	8.06883	2.41657	0.299495	1.7394	0.16999	1	FALSE
GSMUA_Achr10G15720_001	chr10	23536540	23540439	1056	2.56764	0	0.465302	0	0	Inf	0.99424	1	FALSE
GSMUA_Achr10G15740_001	chr10	23565020	23567654	565	5.42462	3.71072	0.554444	0.355271	0.640769	0.64212	1	1	FALSE
GSMUA_Achr10G15750_001	chr10	23571555	23578131	1891	3.24157	5.77291	1.10889	1.99098	1.79547	-0.84436	0.84299	1	FALSE
GSMUA_Achr10G15780_001	chr10	23585870	23590337	1323	8.73217	1.5847	2.03949	0.355271	0.174196	2.5212	0.52196	1	FALSE
GSMUA_Achr10G15790_001	chr10	23590921	23595727	1363	10.4652	6.47103	2.5048	1.63571	0.653029	0.61478	0.75399	1	FALSE
GSMUA_Achr10G15810_001	chr10	23602826	23606782	633	8.5669	8.62289	0.930605	0.995488	1.06972	-0.097235	1	1	FALSE
GSMUA_Achr10G15830_001	chr10	23619082	23624423	1291	11.0489	9.4359	2.5048	2.27592	0.908626	0.13824	0.93165	1	FALSE
GSMUA_Achr10G15890_001	chr10	23654020	23655568	1140	104.648	24.2886	21.1277	4.83314	0.228759	2.1281	0.011991	1	FALSE
GSMUA_Achr10G15910_001	chr10	23658116	23668577	1739	3.32164	3.61684	1.01975	1.06581	1.04517	-0.063743	1	1	FALSE
GSMUA_Achr10G15950_001	chr10	23675500	23680246	1889	10.7961	3.32963	3.61368	1.06581	0.294938	1.7615	0.47723	1	FALSE
GSMUA_Achr10G15960_001	chr10	23683103	23683887	243	23.7709	0	1.01975	0	0	Inf	0.65285	1	FALSE
GSMUA_Achr10G15970_001	chr10	23683919	23685639	1559	53.1579	31.7654	14.5635	8.81509	0.605288	0.72431	0.38775	1	FALSE
GSMUA_Achr10G15980_001	chr10	23687255	23696029	1677	6.88889	4.50498	2.03949	1.35076	0.662301	0.59444	0.93708	1	FALSE
GSMUA_Achr10G15990_001	chr10	23699877	23707394	1653	0	2.03371	0	0.640217	Inf	#NAME?	1	1	FALSE
GSMUA_Achr10G16000_001	chr10	23708261	23711836	1110	10.4078	13.6123	2.03949	2.70152	1.3246	-0.40556	0.91668	1	FALSE
GSMUA_Achr10G16010_001	chr10	23714184	23715054	654	18.7456	17.9632	2.21778	2.0613	0.929444	0.10556	1	1	FALSE
GSMUA_Achr10G16020_001	chr10	23718475	23725461	2159	1.25587	1.94216	0.465302	0.710542	1.52705	-0.61075	1	1	FALSE
GSMUA_Achr10G16040_001	chr10	23728624	23733311	1439	1.88424	0	0.465302	0	0	Inf	0.99424	1	FALSE
GSMUA_Achr10G16060_001	chr10	23735129	23742826	2254	11.4537	8.5638	4.54429	3.41206	0.750845	0.41341	0.89607	1	FALSE
GSMUA_Achr10G16090_001	chr10	23752255	23755061	1652	10.4897	28.9706	3.05924	8.67445	2.83549	-1.5036	0.18902	1	FALSE
GSMUA_Achr10G16120_001	chr10	23773099	23780420	3131	5.53465	3.08253	3.05924	1.70603	0.557664	0.84253	0.76367	1	FALSE
GSMUA_Achr10G16170_001	chr10	23807112	23813621	2472	1.23985	0	0.554444	0	0	Inf	0.99431	1	FALSE
GSMUA_Achr10G16180_001	chr10	23814422	23814790	369	39.614	20.4738	2.59394	1.35076	0.520737	0.94137	0.75421	1	FALSE
GSMUA_Achr10G16220_001	chr10	23831345	23833948	589	20.2142	5.70752	2.12864	0.640217	0.300764	1.7333	0.50984	1	FALSE
GSMUA_Achr10G16230_001	chr10	23835082	23837740	1654	1.63931	3.30005	0.465302	0.995488	2.13944	-1.0972	1	1	FALSE
GSMUA_Achr10G16240_001	chr10	23840453	23841724	867	0	11.132	0	1.70603	Inf	#NAME?	0.34745	1	FALSE
GSMUA_Achr10G16250_001	chr10	23842153	23853726	2058	15.5231	18.7588	5.65318	6.82412	1.20713	-0.27158	0.75714	1	FALSE
GSMUA_Achr10G16260_001	chr10	23857491	23859527	1101	13.5977	8.01091	2.68308	1.63571	0.609637	0.71398	0.75381	1	FALSE
GSMUA_Achr10G16270_001	chr10	23862503	23863033	246	12.459	0	0.554444	0	0	Inf	0.99431	1	FALSE
GSMUA_Achr10G16280_001	chr10	23863084	23865465	644	4.75917	5.22008	0.554444	0.640217	1.1547	-0.20752	1	1	FALSE
GSMUA_Achr10G16290_001	chr9	23865921	30690920	1692	3.62282	2.4782	1.10889	0.710542	0.640769	0.64212	1	1	FALSE
GSMUA_Achr10G16300_001	chr10	23884301	23888721	975	0	9.89888	0	1.70603	Inf	#NAME?	0.34745	1	FALSE
GSMUA_Achr10G16310_001	chr10	23896093	23901282	2760	14.6501	20.8373	7.13823	10.3805	1.45421	-0.54023	0.59556	1	FALSE
GSMUA_Achr10G16350_001	chr10	23915733	23919788	1876	36.9488	48.7684	12.237	16.2794	1.33035	-0.4118	0.52345	1	FALSE
GSMUA_Achr10G16360_001	chr10	23925596	23931004	878	3.08818	10.0456	0.465302	1.63571	3.51536	-1.8137	0.7861	1	FALSE
GSMUA_Achr10G16380_001	chr10	23937018	23942238	1368	3.96407	3.06514	0.930605	0.710542	0.763527	0.38925	1	1	FALSE
GSMUA_Achr10G16390_001	chr10	23942251	23948612	2710	0	0.773638	0	0.355271	Inf	#NAME?	1	1	FALSE
GSMUA_Achr10G16440_001	chr10	23962287	23963581	831	6.95106	2.52294	1.01975	0.355271	0.348391	1.5212	0.96445	1	FALSE
GSMUA_Achr10G16490_001	chr10	23984637	23990039	734	23.1274	23.4418	2.9701	3.05679	1.02919	-0.041506	1	1	FALSE
GSMUA_Achr10G16500_001	chr10	23992872	24007748	2641	0	1.2729	0	0.640217	Inf	#NAME?	1	1	FALSE
GSMUA_Achr10G16540_001	chr10	24022973	24033853	1905	1.60888	6.83104	0.554444	2.34625	4.23171	-2.0812	0.4559	1	FALSE
GSMUA_Achr10G16560_001	chr10	24039078	24043669	1164	4.96248	17.6701	1.01975	3.69701	3.62542	-1.8581	0.33668	1	FALSE
GSMUA_Achr10G16570_001	chr10	24052339	24058120	1530	1.77217	4.39442	0.465302	1.28043	2.75183	-1.4604	1	1	FALSE
GSMUA_Achr10G16600_001	chr10	24072225	24080831	2907	31.4279	26.5853	16.0485	14.3661	0.895165	0.15977	0.66809	1	FALSE
GSMUA_Achr10G16620_001	chr10	24090001	27841543	798	0	2.62727	0	0.355271	Inf	#NAME?	1	1	FALSE
GSMUA_Achr10G16640_001	chr10	24101705	24103720	917	15.1697	28.382	2.41565	4.69249	1.94254	-0.95794	0.58653	1	FALSE
GSMUA_Achr10G16650_001	chr10	24105419	24109564	684	0	3.06514	0	0.355271	Inf	#NAME?	1	1	FALSE
GSMUA_Achr10G16690_001	chr10	24135138	24138154	1527	7.5656	31.6262	2.03949	8.88907	4.35847	-2.1238	0.12879	1	FALSE
GSMUA_Achr10G16760_001	chr10	24165430	24166386	957	3.20262	0	0.554444	0	0	Inf	0.99431	1	FALSE
GSMUA_Achr10G16770_001	chr10	24168675	24177438	2408	7.63682	0.870664	3.32667	0.355271	0.106795	3.2271	0.5652	1	FALSE
GSMUA_Achr10G16780_001	chr10	24177451	24183770	3050	10.2425	3.43698	5.47489	1.77635	0.324454	1.6239	0.35615	1	FALSE
GSMUA_Achr10G16790_001	chr10	24191032	24192814	1527	134.405	98.4057	36.2456	26.9449	0.743397	0.4278	0.46635	1	FALSE
GSMUA_Achr10G16800_001	chr10	24200559	24202981	1897	0	1.1052	0	0.355271	Inf	#NAME?	1	1	FALSE
GSMUA_Achr10G16820_001	chr10	24205637	24208758	539	79.3919	95.03	7.51439	9.31466	1.23958	-0.30985	0.88657	1	FALSE
GSMUA_Achr10G16840_001	chr10	24225540	24226304	765	4.00642	2.7406	0.554444	0.355271	0.640769	0.64212	1	1	FALSE
GSMUA_Achr10G16870_001	chr10	24282083	24282980	807	0	4.16571	0	0.640217	Inf	#NAME?	1	1	FALSE
GSMUA_Achr10G16890_001	chr10	24297790	24308851	2337	0	5.21256	0	2.27592	Inf	#NAME?	0.31171	1	FALSE
GSMUA_Achr10G16930_001	chr10	24324468	24326197	414	0	5.06415	0	0.355271	Inf	#NAME?	1	1	FALSE
GSMUA_Achr10G16940_001	chr10	24328525	24329630	950	0	7.95247	0	1.35076	Inf	#NAME?	0.48961	1	FALSE
GSMUA_Achr10G16950_001	chr10	24330682	24335229	357	33.3506	0	2.12864	0	0	Inf	0.27141	1	FALSE
GSMUA_Achr10G16970_001	chr10	24352222	24352816	595	14.2651	42.3443	1.48505	4.62217	3.11247	-1.6381	0.38626	1	FALSE
GSMUA_Achr10G17000_001	chr10	24358422	24360072	1651	21.2062	9.15184	6.20762	2.70152	0.435194	1.2003	0.37539	1	FALSE
GSMUA_Achr10G17010_001	chr10	24362615	24384876	10637	0	0.394201	0	0.710542	Inf	#NAME?	0.73694	1	FALSE
GSMUA_Achr10G17040_001	chr10	24412847	24413322	150	0	13.9771	0	0.355271	Inf	#NAME?	1	1	FALSE
GSMUA_Achr10G17050_001	chr10	24413379	24415253	1875	63.4374	87.294	21.0385	29.1468	1.3854	-0.4703	0.36634	1	FALSE
GSMUA_Achr10G17080_001	chr10	24421535	24423081	487	11.8611	31.0261	1.01975	2.70152	2.6492	-1.4056	0.54528	1	FALSE
GSMUA_Achr10G17090_001	chr10	24424557	24426339	1288	23.9799	17.5967	5.38575	4.05228	0.752407	0.41042	0.77916	1	FALSE
GSMUA_Achr10G17100_001	chr10	24428277	24441809	3003	1.02062	1.39631	0.554444	0.710542	1.28154	-0.35788	1	1	FALSE
GSMUA_Achr10G17110_001	chr10	24443035	24446022	697	12.6847	31.3245	1.57419	3.98195	2.52952	-1.3389	0.48108	1	FALSE
GSMUA_Achr10G17120_001	chr10	24446918	24449504	1367	4.48414	1.53369	1.10889	0.355271	0.320385	1.6421	0.96561	1	FALSE
GSMUA_Achr10G17130_001	chr10	24455729	24464607	1977	1.37148	0	0.465302	0	0	Inf	0.99424	1	FALSE
GSMUA_Achr10G17140_001	chr10	24466462	24475566	2028	5.69658	1.03381	2.03949	0.355271	0.174196	2.5212	0.52196	1	FALSE
GSMUA_Achr10G17150_001	chr10	24479145	24482070	1692	12.2621	12.9038	3.70283	3.98195	1.07538	-0.10485	1	1	FALSE
GSMUA_Achr10G17160_001	chr10	24482593	24485708	1326	11.2904	18.3737	2.68308	4.55184	1.6965	-0.76256	0.82656	1	FALSE
GSMUA_Achr10G17180_001	chr10	24500879	24503893	1142	0	1.83587	0	0.355271	Inf	#NAME?	1	1	FALSE
GSMUA_Achr10G17190_001	chr10	24505254	24507862	568	9.54726	7.38225	0.930605	0.710542	0.763527	0.38925	1	1	FALSE
GSMUA_Achr10G17210_001	chr10	24512233	24529112	3648	1.68032	1.72414	1.10889	1.06581	0.961154	0.057161	1	1	FALSE
GSMUA_Achr10G17240_001	chr10	24546238	24552124	2344	56.1769	60.5133	22.9389	25.1648	1.09704	-0.13361	0.85182	1	FALSE
GSMUA_Achr10G17260_001	chr10	24561734	24562912	1074	5.37834	0	1.01975	0	0	Inf	0.65285	1	FALSE
GSMUA_Achr10G17270_001	chr10	24571941	24573002	867	15.6368	33.3959	2.32651	5.11809	2.1999	-1.1374	0.43063	1	FALSE
GSMUA_Achr10G17290_001	chr10	24588776	24591178	1899	3.04178	2.20807	1.01975	0.710542	0.696782	0.52122	1	1	FALSE
GSMUA_Achr10G17330_001	chr10	24606174	24610835	1879	6.1483	1.11578	2.03949	0.355271	0.174196	2.5212	0.52196	1	FALSE
GSMUA_Achr10G17380_001	chr10	24621350	24632186	2971	12.5781	22.6059	6.58378	12.0865	1.8358	-0.87641	0.32719	1	FALSE
GSMUA_Achr10G17410_001	chr10	24641199	24648675	1794	24.2471	10.2962	7.69267	3.34173	0.434405	1.2029	0.2736	1	FALSE
GSMUA_Achr10G17440_001	chr10	24653206	24654429	1224	11.3649	6.17226	2.41565	1.35076	0.559169	0.83864	0.75441	1	FALSE
GSMUA_Achr10G17460_001	chr10	24657462	24658466	846	41.3847	11.4083	6.20762	1.70603	0.274828	1.8634	0.20311	1	FALSE
GSMUA_Achr10G17470_001	chr10	24658756	24667708	1513	25.5564	37.7244	6.69252	10.1659	1.51899	-0.60311	0.55053	1	FALSE
GSMUA_Achr10G17480_001	chr10	24672414	24679248	1867	1.64162	2.92356	0.554444	0.995488	1.79547	-0.84436	1	1	FALSE
GSMUA_Achr10G17490_001	chr10	24680018	24683837	1001	16.9586	21.378	2.9701	3.76733	1.26842	-0.34303	0.84261	1	FALSE
GSMUA_Achr10G17500_001	chr10	24687920	24694272	924	2.93444	5.90724	0.465302	0.995488	2.13944	-1.0972	1	1	FALSE
GSMUA_Achr10G17520_001	chr10	24695342	24697700	1999	1.53322	4.41221	0.554444	1.63571	2.95017	-1.5608	0.78213	1	FALSE
GSMUA_Achr10G17550_001	chr10	24717428	24726007	2905	0.933364	0	0.465302	0	0	Inf	0.99424	1	FALSE
GSMUA_Achr10G17570_001	chr10	24738302	24739894	1344	0	1.55994	0	0.355271	Inf	#NAME?	1	1	FALSE
GSMUA_Achr10G17590_001	chr10	24745933	24750922	1330	2.03866	0	0.465302	0	0	Inf	0.99424	1	FALSE
GSMUA_Achr10G17600_001	chr10	24753680	24754281	521	11.7655	29.0013	1.10889	2.70152	2.43624	-1.2847	0.54147	1	FALSE
GSMUA_Achr10G17620_001	chr10	24762381	24767168	1091	45.4895	42.3102	8.80156	8.17488	0.928799	0.10656	1	1	FALSE
GSMUA_Achr10G17630_001	chr10	24769048	24769726	556	0	3.77079	0	0.355271	Inf	#NAME?	1	1	FALSE
GSMUA_Achr10G17650_001	chr10	24770759	24775087	1059	2.56036	3.95951	0.465302	0.710542	1.52705	-0.61075	1	1	FALSE
GSMUA_Achr10G17670_001	chr10	24787422	24788447	909	6.74347	8.31116	1.10889	1.35076	1.21812	-0.28466	1	1	FALSE
GSMUA_Achr10G17690_001	chr10	24794633	24795451	819	3.31065	9.22448	0.465302	1.35076	2.90297	-1.5375	0.80048	1	FALSE
GSMUA_Achr10G17710_001	chr10	24799237	24799974	738	799.476	624.942	103.786	81.8931	0.789057	0.3418	0.53205	1	FALSE
GSMUA_Achr10G17760_001	chr10	24814990	24819712	2040	13.1751	3.70336	4.81172	1.35076	0.280723	1.8328	0.35397	1	FALSE
GSMUA_Achr10G17830_001	chr10	24867107	24879595	2469	2.33954	0	1.01975	0	0	Inf	0.65285	1	FALSE
GSMUA_Achr10G17840_001	chr10	24886671	24889328	1374	6.69194	0	1.66333	0	0	Inf	0.55769	1	FALSE
GSMUA_Achr10G17860_001	chr10	24895060	24899813	2247	12.3815	17.9371	4.83131	7.32369	1.51588	-0.60016	0.72745	1	FALSE
GSMUA_Achr10G17890_001	chr10	24906830	24911123	2555	1.06122	0.820571	0.465302	0.355271	0.763527	0.38925	1	1	FALSE
GSMUA_Achr10G17900_001	chr10	24916493	24917809	1131	0	1.85372	0	0.355271	Inf	#NAME?	1	1	FALSE
GSMUA_Achr10G17930_001	chr10	24922600	24925089	2061	2.9742	1.01725	1.10889	0.355271	0.320385	1.6421	0.96561	1	FALSE
GSMUA_Achr10G17950_001	chr10	24928141	24932522	1866	11.1186	4.04869	3.70283	1.35076	0.364791	1.4549	0.47269	1	FALSE
GSMUA_Achr10G18000_001	chr10	24945926	24947569	1485	2.06391	0	0.554444	0	0	Inf	0.99431	1	FALSE
GSMUA_Achr10G18030_001	chr10	24969169	24970208	770	11.0231	2.7228	1.48505	0.355271	0.239232	2.0635	0.71508	1	FALSE
GSMUA_Achr10G18060_001	chr10	24980455	24982967	953	0	3.52752	0	0.640217	Inf	#NAME?	1	1	FALSE
GSMUA_Achr10G18070_001	chr10	24983412	24985835	620	23.0066	27.752	2.5048	3.05679	1.22037	-0.28732	0.94139	1	FALSE
GSMUA_Achr10G18080_001	chr10	24987683	24989842	1629	1.88147	1.28702	0.554444	0.355271	0.640769	0.64212	1	1	FALSE
GSMUA_Achr10G18090_001	chr10	24996346	24997057	626	28.2468	6.69827	3.14838	0.710542	0.225685	2.1476	0.43574	1	FALSE
GSMUA_Achr10G18110_001	chr10	24998590	25002499	1041	55.8279	50.8011	10.2866	9.45531	0.919186	0.12157	0.99729	1	FALSE
GSMUA_Achr10G18160_001	chr10	25021747	25023941	1542	9.70886	16.3391	2.68308	4.62217	1.72271	-0.78468	0.67603	1	FALSE
GSMUA_Achr10G18180_001	chr10	25028440	25030242	1437	32.4037	30.9657	8.24712	8.03423	0.974186	0.03773	1	1	FALSE
GSMUA_Achr10G18200_001	chr10	25036847	25038693	1383	2.21613	11.8401	0.554444	2.98646	5.38641	-2.4293	0.33481	1	FALSE
GSMUA_Achr10G18220_001	chr10	25053468	25055363	1449	14.3184	36.1975	3.70283	9.24069	2.49558	-1.3194	0.14114	1	FALSE
GSMUA_Achr10G18250_001	chr10	25063017	25065312	825	14.0032	9.15739	2.03949	1.35076	0.662301	0.59444	0.93708	1	FALSE
GSMUA_Achr10G18280_001	chr10	25075828	25077494	1355	8.52595	0	2.03949	0	0	Inf	0.27626	1	FALSE
GSMUA_Achr10G18290_001	chr10	25081306	25084259	684	3.96407	0	0.465302	0	0	Inf	0.99424	1	FALSE
GSMUA_Achr10G18300_001	chr10	25085298	25089210	1066	10.8374	10.2407	2.03949	1.99098	0.976211	0.034735	1	1	FALSE
GSMUA_Achr10G18330_001	chr10	25090596	25093150	551	25.2461	15.22	2.41565	1.42108	0.588281	0.76542	0.92084	1	FALSE
GSMUA_Achr10G18340_001	chr10	25093924	25103547	3448	0	3.16606	0	1.99098	Inf	#NAME?	0.32251	1	FALSE
GSMUA_Achr10G18400_001	chr10	25129129	25131279	1377	0	1.52256	0	0.355271	Inf	#NAME?	1	1	FALSE
GSMUA_Achr10G18470_001	chr10	25158381	25161601	781	6.94347	18.2821	0.930605	2.63119	2.8274	-1.4995	0.67259	1	FALSE
GSMUA_Achr10G18480_001	chr10	25164994	25166688	1695	5.21607	8.42378	1.57419	2.63119	1.67146	-0.74111	0.87895	1	FALSE
GSMUA_Achr10G18500_001	chr10	25172002	25175457	907	3.37917	10.641	0.554444	1.70603	3.07701	-1.6215	0.61384	1	FALSE
GSMUA_Achr10G18520_001	chr10	25189559	25195114	1867	5.99849	1.8006	1.95035	0.640217	0.328257	1.6071	0.51531	1	FALSE
GSMUA_Achr10G18530_001	chr10	25197321	25203483	1854	18.3123	8.83218	5.9402	2.98646	0.502755	0.99207	0.3753	1	FALSE
GSMUA_Achr10G18540_001	chr10	25211282	25214868	2255	4.96638	19.5405	1.95035	7.81961	4.00933	-2.0034	0.093686	1	FALSE
GSMUA_Achr10G18610_001	chr10	25252396	25253349	954	15.3224	40.9218	2.59394	7.03874	2.71353	-1.4402	0.23788	1	FALSE
GSMUA_Achr10G18630_001	chr10	25265956	25269032	504	16.1394	4.15984	1.39591	0.355271	0.254509	1.9742	0.74506	1	FALSE
GSMUA_Achr10G18660_001	chr10	25291305	25295732	2668	0	2.52004	0	1.28043	Inf	#NAME?	0.70305	1	FALSE
GSMUA_Achr10G18670_001	chr10	25297890	25300087	1079	16.0602	8.94477	3.05924	1.70603	0.557664	0.84253	0.76367	1	FALSE
GSMUA_Achr10G18680_001	chr10	25301743	25308394	2477	3.42663	5.07846	1.48505	2.13162	1.43539	-0.52144	0.78488	1	FALSE
GSMUA_Achr10G18690_001	chr10	25309241	25309507	267	11.4791	0	0.554444	0	0	Inf	0.99431	1	FALSE
GSMUA_Achr10G18710_001	chr10	25312690	25315241	614	4.99171	0	0.554444	0	0	Inf	0.99431	1	FALSE
GSMUA_Achr10G18720_001	chr10	25315661	25320930	995	2.72505	5.48572	0.465302	0.995488	2.13944	-1.0972	1	1	FALSE
GSMUA_Achr10G18730_001	chr10	25321041	25326520	1969	1.55658	1.70733	0.554444	0.640217	1.1547	-0.20752	1	1	FALSE
GSMUA_Achr10G18750_001	chr11	4890729	25345435	932	0	5.85653	0	0.995488	Inf	#NAME?	0.69463	1	FALSE
GSMUA_Achr10G18770_001	chr10	25356129	25358253	1123	0	1.86693	0	0.355271	Inf	#NAME?	1	1	FALSE
GSMUA_Achr10G18780_001	chr10	25361653	25366127	1608	0	1.30383	0	0.355271	Inf	#NAME?	1	1	FALSE
GSMUA_Achr10G18800_001	chr10	25371992	25376928	1795	7.94657	13.3313	2.5048	4.33722	1.73157	-0.79208	0.68599	1	FALSE
GSMUA_Achr10G18810_001	chr10	25380621	25384721	1854	1.46247	1.13083	0.465302	0.355271	0.763527	0.38925	1	1	FALSE
GSMUA_Achr10G18820_001	chr10	25386163	25395821	1029	22.7977	28.1382	4.16813	5.11809	1.22791	-0.29621	0.78041	1	FALSE
GSMUA_Achr10G18840_001	chr10	25412630	25413013	279	0	7.51455	0	0.355271	Inf	#NAME?	1	1	FALSE
GSMUA_Achr10G18860_001	chr10	25421398	25423223	861	18.8949	18.0528	2.79181	2.91614	1.04453	-0.062857	0.95704	1	FALSE
GSMUA_Achr10G18890_001	chr10	25444483	25451218	1941	4.55499	15.569	1.57419	5.40303	3.43226	-1.7792	0.20856	1	FALSE
GSMUA_Achr10G18900_001	chr10	25451298	25454630	1647	7.01437	5.3552	2.03949	1.63571	0.802015	0.3183	0.94031	1	FALSE
GSMUA_Achr10G18910_001	chr10	25461757	25466766	2252	155.051	145.891	61.4023	57.8607	0.942322	0.085708	0.98048	1	FALSE
GSMUA_Achr10G18930_001	chr10	25469942	25478519	1504	5.64345	2.23519	1.48505	0.640217	0.431108	1.2139	0.70798	1	FALSE
GSMUA_Achr10G18960_001	chr10	25485015	25497146	2292	3.70321	2.38145	1.48505	0.995488	0.67034	0.57703	0.94992	1	FALSE
GSMUA_Achr10G18970_001	chr10	25501705	25508191	3174	3.52841	1.32108	1.95035	0.710542	0.364315	1.4567	0.74109	1	FALSE
GSMUA_Achr10G18990_001	chr10	25514709	25525111	1749	3.10054	1.92209	0.930605	0.640217	0.687958	0.53961	0.96689	1	FALSE
GSMUA_Achr10G19000_001	chr10	25531575	25546755	7239	0.797946	4.46415	1.01975	5.75831	5.6468	-2.4974	0.099095	1	FALSE
GSMUA_Achr10G19010_001	chr10	25552388	25554182	713	25.2959	5.88095	3.23752	0.710542	0.219471	2.1879	0.52118	1	FALSE
GSMUA_Achr10G19020_001	chr10	25555932	25568338	2835	0.95641	0	0.465302	0	0	Inf	0.99424	1	FALSE
GSMUA_Achr10G19060_001	chr10	25588919	25591744	1853	1.65403	6.57407	0.554444	2.27592	4.10487	-2.0373	0.58221	1	FALSE
GSMUA_Achr10G19080_001	chr10	25599103	25603756	1859	21.2428	20.553	7.11863	6.96842	0.978898	0.03077	1	1	FALSE
GSMUA_Achr10G19090_001	chr10	25604534	25609029	1008	3.04058	0	0.554444	0	0	Inf	0.99431	1	FALSE
GSMUA_Achr10G19110_001	chr10	25613699	25614067	369	86.5761	76.2136	5.65318	5.04776	0.892907	0.16342	0.99245	1	FALSE
GSMUA_Achr10G19120_001	chr10	25616711	25622996	1339	0	4.07639	0	0.995488	Inf	#NAME?	0.69463	1	FALSE
GSMUA_Achr10G19150_001	chr10	25640270	25641890	1340	6.33415	2.50875	1.48505	0.640217	0.431108	1.2139	0.70798	1	FALSE
GSMUA_Achr10G19160_001	chr10	25643242	25646531	989	11.3237	17.3976	1.95035	3.05679	1.5673	-0.64828	0.78112	1	FALSE
GSMUA_Achr10G19170_001	chr10	25647584	25650315	922	132.589	81.4693	21.4343	13.293	0.620173	0.68926	0.35393	1	FALSE
GSMUA_Achr10G19210_001	chr10	25679877	25680117	162	50.2115	67.3863	1.39591	1.99098	1.4263	-0.51227	1	1	FALSE
GSMUA_Achr10G19240_001	chr10	25688262	25693165	1449	0	2.32003	0	0.640217	Inf	#NAME?	1	1	FALSE
GSMUA_Achr10G19250_001	chr10	25693221	25695023	509	11.3484	8.23795	1.01975	0.710542	0.696782	0.52122	1	1	FALSE
GSMUA_Achr10G19270_001	chr10	25698341	25705333	1229	0	1.70591	0	0.355271	Inf	#NAME?	1	1	FALSE
GSMUA_Achr10G19280_001	chr10	25710029	25711463	1435	27.9309	17.2551	7.04909	4.40755	0.625265	0.67746	0.59477	1	FALSE
GSMUA_Achr10G19290_001	chr10	25720687	25724220	960	0	2.18392	0	0.355271	Inf	#NAME?	1	1	FALSE
GSMUA_Achr10G19300_001	chr10	25724630	25729686	1977	12.2235	8.06327	4.34641	2.77184	0.637731	0.64898	0.93423	1	FALSE
GSMUA_Achr10G19310_001	chr10	25732549	25740402	1512	15.7489	2.77323	4.25727	0.710542	0.166901	2.5829	0.28781	1	FALSE
GSMUA_Achr10G19350_001	chr10	25775084	25778375	2633	7.87975	7.33111	3.70283	3.41206	0.921474	0.11798	1	1	FALSE
GSMUA_Achr10G19380_001	chr10	25793513	25799143	1302	4.708	1.61026	1.10889	0.355271	0.320385	1.6421	0.96561	1	FALSE
GSMUA_Achr10G19410_001	chr10	25807298	25809692	1770	0	1.89928	0	0.640217	Inf	#NAME?	1	1	FALSE
GSMUA_Achr10G19460_001	chr10	25827696	25828343	648	4.1843	0	0.465302	0	0	Inf	0.99424	1	FALSE
GSMUA_Achr10G19470_001	chr10	25834941	25837160	660	0	6.35321	0	0.710542	Inf	#NAME?	0.73694	1	FALSE
GSMUA_Achr10G19490_001	chr10	25841902	25843366	520	39.8988	43.5857	3.70283	4.05228	1.09437	-0.13011	0.97133	1	FALSE
GSMUA_Achr10G19500_001	chr10	25846850	25853791	1295	6.28129	7.45282	1.39591	1.70603	1.22217	-0.28944	1	1	FALSE
GSMUA_Achr10G19520_001	chr11	8517904	25864369	535	5.06808	11.7564	0.465302	1.06581	2.29058	-1.1957	0.81812	1	FALSE
GSMUA_Achr10G19530_001	chr10	25869513	25870432	840	16.9811	32.9632	2.5048	4.83314	1.92956	-0.94827	0.43339	1	FALSE
GSMUA_Achr10G19550_001	chr10	25873600	25880697	2203	2.62203	0.951684	1.01975	0.355271	0.348391	1.5212	0.96445	1	FALSE
GSMUA_Achr10G19570_001	chr10	25904150	25913736	2664	0	1.26191	0	0.640217	Inf	#NAME?	1	1	FALSE
GSMUA_Achr10G19620_001	chr10	25931925	25935897	1227	9.41537	1.70869	2.03949	0.355271	0.174196	2.5212	0.52196	1	FALSE
GSMUA_Achr10G19640_001	chr10	25944940	25960910	1633	1.66039	3.85161	0.465302	1.06581	2.29058	-1.1957	0.81812	1	FALSE
GSMUA_Achr10G19650_001	chr10	25965545	25967622	1618	5.24583	8.82466	1.48505	2.63119	1.77179	-0.82521	0.8809	1	FALSE
GSMUA_Achr10G19680_001	chr10	25976302	25977390	1018	2.66348	2.05949	0.465302	0.355271	0.763527	0.38925	1	1	FALSE
GSMUA_Achr10G19690_001	chr10	25978780	25979751	879	6.16934	2.38516	0.930605	0.355271	0.381763	1.3892	0.9632	1	FALSE
GSMUA_Achr10G19720_001	chr10	25988060	25995877	1305	6.7749	7.72811	1.57419	1.92065	1.22009	-0.28699	1	1	FALSE
GSMUA_Achr10G19730_001	chr10	25996260	25997040	781	43.9238	39.7577	6.02934	5.47336	0.907788	0.13957	1	1	FALSE
GSMUA_Achr10G19770_001	chr10	26014906	26018791	991	14.7503	9.73906	2.59394	1.70603	0.657699	0.6045	0.92654	1	FALSE
GSMUA_Achr10G19790_001	chr10	26028410	26029489	840	0	2.4959	0	0.355271	Inf	#NAME?	1	1	FALSE
GSMUA_Achr10G19860_001	chr10	26072927	26079596	2052	5.80222	1.02171	2.12864	0.355271	0.166901	2.5829	0.51884	1	FALSE
GSMUA_Achr10G19870_001	chr1	16450085	26093326	1488	13.9431	8.74539	3.70283	2.34625	0.633637	0.65827	0.77097	1	FALSE
GSMUA_Achr10G19930_001	chr10	26118672	26119802	957	193.022	210.993	33.0384	36.4741	1.10399	-0.14273	0.85043	1	FALSE
GSMUA_Achr10G19940_001	chr10	26121606	26122795	989	16.8069	16.1184	2.88096	2.77184	0.962126	0.055703	1	1	FALSE
GSMUA_Achr10G19970_001	chr10	26139058	26141633	656	0	3.19597	0	0.355271	Inf	#NAME?	1	1	FALSE
GSMUA_Achr10G19980_001	chr10	26143317	26151089	1830	9.85572	11.2393	3.23752	3.69701	1.14192	-0.19147	0.95337	1	FALSE
GSMUA_Achr10G20000_001	chr10	26164344	26165183	840	7.2974	25.9918	1.10889	3.98195	3.59094	-1.8444	0.32425	1	FALSE
GSMUA_Achr10G20020_001	chr10	26166866	26169539	1443	0	2.32968	0	0.640217	Inf	#NAME?	1	1	FALSE
GSMUA_Achr10G20030_001	chr10	26170431	26177387	2345	8.69676	11.9927	3.61368	5.04776	1.39685	-0.48217	0.74992	1	FALSE
GSMUA_Achr10G20060_001	chr10	26190551	26194866	873	33.893	104.799	5.27702	16.2794	3.08497	-1.6253	0.033362	1	FALSE
GSMUA_Achr10G20070_001	chr10	26195701	26203022	958	14.8894	17.0928	2.5048	2.98646	1.1923	-0.25375	1	1	FALSE
GSMUA_Achr10G20080_001	chr10	26204914	26209748	1571	6.90369	11.2285	1.86121	3.27141	1.75768	-0.81367	0.91626	1	FALSE
GSMUA_Achr10G20090_001	chr10	26209749	26213467	1609	7.18003	10.6938	2.03949	3.05679	1.4988	-0.58381	0.77877	1	FALSE
GSMUA_Achr10G20100_001	chr10	26218056	26220528	1793	36.9498	67.9002	11.6825	22.0414	1.8867	-0.91586	0.20656	1	FALSE
GSMUA_Achr10G20150_001	chr10	26263178	26263666	489	35.4376	24.0245	3.05924	2.0613	0.673795	0.56962	0.91651	1	FALSE
GSMUA_Achr10G20170_001	chr10	26265670	26270724	1770	1.53188	0	0.465302	0	0	Inf	0.99424	1	FALSE
GSMUA_Achr10G20190_001	chr10	26280004	26283160	1392	45.3924	34.6674	11.1281	8.53015	0.766543	0.38356	0.77537	1	FALSE
GSMUA_Achr10G20200_001	chr10	26289444	26290411	790	25.3676	36.1476	3.52454	5.26239	1.49307	-0.57828	0.84707	1	FALSE
GSMUA_Achr10G20210_001	chr10	26290416	26293055	1182	36.2033	25.9333	7.51439	5.61766	0.747587	0.41969	0.6047	1	FALSE
GSMUA_Achr10G20220_001	chr10	26293531	26303797	3121	1.8508	4.8413	1.01975	2.70152	2.6492	-1.4056	0.54528	1	FALSE
GSMUA_Achr10G20260_001	chr10	26322440	26325256	1111	4.88105	4.91295	0.930605	0.995488	1.06972	-0.097235	1	1	FALSE
GSMUA_Achr10G20270_001	chr10	26325418	26331981	4017	5.25289	3.96841	3.79197	2.77184	0.730977	0.4521	1	1	FALSE
GSMUA_Achr10G20280_001	chr10	26338366	26345574	3630	3.9295	0	2.5048	0	0	Inf	0.18203	1	FALSE
GSMUA_Achr10G20290_001	chr10	26347971	26358216	3387	0.904904	0.992539	0.554444	0.640217	1.1547	-0.20752	1	1	FALSE
GSMUA_Achr10G20320_001	chr10	26367381	26369229	453	75.7274	77.8809	6.02934	6.54282	1.08516	-0.11791	0.9914	1	FALSE
GSMUA_Achr10G20330_001	chr10	26369268	26371441	429	66.4992	59.6562	5.00959	4.47787	0.89386	0.16188	1	1	FALSE
GSMUA_Achr10G20340_001	chr10	26371452	26373416	503	138.508	106.79	12.3261	9.52564	0.772802	0.37183	0.77573	1	FALSE
GSMUA_Achr10G20350_001	chr10	26373416	26376008	692	28.4493	16.9768	3.4354	2.0613	0.600017	0.73692	0.7689	1	FALSE
GSMUA_Achr10G20360_001	chr10	26382773	26386221	2156	5.68629	1.94486	2.21778	0.710542	0.320385	1.6421	0.82394	1	FALSE
GSMUA_Achr10G20370_001	chr10	26386671	26391497	2130	0	1.9686	0	0.710542	Inf	#NAME?	0.73694	1	FALSE
GSMUA_Achr10G20380_001	chr10	26395793	26401620	1651	98.3914	114.683	28.7312	34.3425	1.1953	-0.25738	0.73473	1	FALSE
GSMUA_Achr10G20390_001	chr10	26403325	26404131	714	16.1802	0	2.03949	0	0	Inf	0.27626	1	FALSE
GSMUA_Achr10G20410_001	chr10	26409883	26415537	1073	2.52696	5.86177	0.465302	1.06581	2.29058	-1.1957	0.81812	1	FALSE
GSMUA_Achr10G20430_001	chr10	26424729	26427540	955	45.5489	43.9449	7.69267	7.46434	0.970318	0.043471	1	1	FALSE
GSMUA_Achr10G20460_001	chr10	26431598	26435713	767	182.589	169.05	24.8305	22.8889	0.921807	0.11746	1	1	FALSE
GSMUA_Achr10G20470_001	chr10	26437449	26438387	798	25.1133	28.4017	3.52454	4.05228	1.14973	-0.2013	0.97376	1	FALSE
GSMUA_Achr10G20480_001	chr10	26439402	26446382	1890	4.30385	2.88798	1.39591	0.995488	0.713148	0.48773	0.9488	1	FALSE
GSMUA_Achr10G20490_001	chr10	26447117	26452005	474	5.7203	0	0.465302	0	0	Inf	0.99424	1	FALSE
GSMUA_Achr10G20520_001	chr10	26472121	26472804	537	22.1716	30.4932	2.12864	2.98646	1.40299	-0.48851	0.90952	1	FALSE
GSMUA_Achr10G20530_001	chr10	26472847	26474065	633	27.376	9.9363	3.05924	1.06581	0.348391	1.5212	0.60329	1	FALSE
GSMUA_Achr10G20560_001	chr10	26489362	26490315	678	0	4.9583	0	0.640217	Inf	#NAME?	1	1	FALSE
GSMUA_Achr10G20570_001	chr10	26493327	26497944	1169	2.31944	3.58693	0.465302	0.710542	1.52705	-0.61075	1	1	FALSE
GSMUA_Achr10G20580_001	chr10	26498430	26501860	1023	7.95139	5.33557	1.39591	0.995488	0.713148	0.48773	0.9488	1	FALSE
GSMUA_Achr10G20590_001	chr10	26507390	26509012	1226	16.9228	5.13024	3.70283	1.06581	0.287838	1.7967	0.4761	1	FALSE
GSMUA_Achr10G20600_001	chr10	26510804	26512717	1366	10.1835	19.6615	2.41565	4.76282	1.97165	-0.9794	0.50518	1	FALSE
GSMUA_Achr10G20630_001	chr10	26525917	26527166	1101	2.46269	1.90423	0.465302	0.355271	0.763527	0.38925	1	1	FALSE
GSMUA_Achr10G20640_001	chr10	26528039	26533170	945	27.3193	51.0656	4.54429	8.53015	1.87711	-0.90852	0.32801	1	FALSE
GSMUA_Achr10G20670_001	chr10	26544015	26546034	767	22.5932	37.75	3.05924	5.11809	1.67299	-0.74243	0.54182	1	FALSE
GSMUA_Achr10G20680_001	chr10	26546366	26553806	2099	1.46018	0	0.554444	0	0	Inf	0.99431	1	FALSE
GSMUA_Achr10G20700_001	chr10	26568737	26571339	1257	0	1.66791	0	0.355271	Inf	#NAME?	1	1	FALSE
GSMUA_Achr10G20740_001	chr10	26596719	26601711	1833	10.9331	5.26536	3.52454	1.70603	0.484043	1.0468	0.62383	1	FALSE
GSMUA_Achr10G20770_001	chr10	26621069	26626994	1347	10.5895	13.713	2.5048	3.34173	1.33413	-0.4159	0.93649	1	FALSE
GSMUA_Achr10G20780_001	chr10	26634230	26640756	2251	21.5765	18.0818	8.53413	7.17939	0.841256	0.24938	0.9377	1	FALSE
GSMUA_Achr10G20810_001	chr10	26661129	26679492	2746	1.11614	0.763496	0.554444	0.355271	0.640769	0.64212	1	1	FALSE
GSMUA_Achr10G20820_001	chr10	26681586	26692009	2082	0	1.00699	0	0.355271	Inf	#NAME?	1	1	FALSE
GSMUA_Achr10G20830_001	chr10	26693867	26721865	1646	10.0984	9.44318	2.88096	2.91614	1.01221	-0.017512	0.93603	1	FALSE
GSMUA_Achr10G20850_001	chr10	26728452	26733170	2321	8.63439	2.7099	3.52454	1.06581	0.302397	1.7255	0.47838	1	FALSE
GSMUA_Achr10G20860_001	chr10	26734653	26737934	598	0	5.62162	0	0.640217	Inf	#NAME?	1	1	FALSE
GSMUA_Achr10G20880_001	chr10	26745724	26746914	578	0	5.81614	0	0.640217	Inf	#NAME?	1	1	FALSE
GSMUA_Achr10G20890_001	chr10	26747599	26755586	1302	2.354	1.61026	0.554444	0.355271	0.640769	0.64212	1	1	FALSE
GSMUA_Achr10G20910_001	chr11	11639312	26763280	347	0	6.04196	0	0.355271	Inf	#NAME?	1	1	FALSE
GSMUA_Achr10G20940_001	chr10	26771313	26772587	715	7.5844	12.3357	0.930605	1.63571	1.75768	-0.81367	1	1	FALSE
GSMUA_Achr10G20960_001	chr10	26775396	26781301	1597	7.23398	6.04346	2.03949	1.70603	0.836497	0.25757	1	1	FALSE
GSMUA_Achr10G20970_001	chr10	26782419	26793640	3969	1.45536	5.18216	1.01975	3.69701	3.62542	-1.8581	0.33668	1	FALSE
GSMUA_Achr10G20980_001	chr10	26794222	26797420	1910	60.115	65.2739	20.2167	22.467	1.11131	-0.15226	0.88266	1	FALSE
GSMUA_Achr10G21010_001	chr10	26808620	26812063	1385	11.7462	9.39577	2.79181	2.34625	0.840402	0.25085	0.93498	1	FALSE
GSMUA_Achr10G21020_001	chr10	26812167	26818935	2248	16.3089	2.7979	6.4055	1.06581	0.16639	2.5874	0.10539	1	FALSE
GSMUA_Achr10G21030_001	chr10	26826571	26835172	1727	4.91474	6.32112	1.48505	1.99098	1.34068	-0.42297	1	1	FALSE
GSMUA_Achr10G21050_001	chr10	26836553	26841531	1314	0	2.55839	0	0.640217	Inf	#NAME?	1	1	FALSE
GSMUA_Achr10G21070_001	chr10	26852008	26860002	3044	1.89761	5.65251	1.01975	3.05679	2.9976	-1.5838	0.43577	1	FALSE
GSMUA_Achr10G21100_001	chr10	26865400	26871177	1442	141.021	111.451	35.552	28.3623	0.797768	0.32596	0.6862	1	FALSE
GSMUA_Achr10G21120_001	chr10	26883762	26884510	749	71.6128	75.6252	9.3756	9.95123	1.0614	-0.085964	0.88024	1	FALSE
GSMUA_Achr10G21130_001	chr10	26884907	26889396	3739	6.27409	2.02055	4.16813	1.35076	0.324068	1.6256	0.37045	1	FALSE
GSMUA_Achr10G21150_001	chr10	26897781	26898020	240	11.2976	0	0.465302	0	0	Inf	0.99424	1	FALSE
GSMUA_Achr10G21180_001	chr10	26908457	26914487	1879	6.1483	10.7154	2.03949	3.48238	1.70747	-0.77186	0.56264	1	FALSE
GSMUA_Achr10G21250_001	chr10	26941892	26945873	1002	9.17637	25.9743	1.66333	4.69249	2.82114	-1.4963	0.31581	1	FALSE
GSMUA_Achr10G21260_001	chr10	26950115	26952464	1633	9.16782	1.28387	2.68308	0.355271	0.132412	2.9169	0.37413	1	FALSE
GSMUA_Achr10G21270_001	chr10	26955708	26960504	3288	0.93215	1.02242	0.554444	0.640217	1.1547	-0.20752	1	1	FALSE
GSMUA_Achr10G21280_001	chr10	26964454	26965341	888	0	3.78573	0	0.640217	Inf	#NAME?	1	1	FALSE
GSMUA_Achr10G21300_001	chr10	26969858	26980889	1551	1.74818	1.35175	0.465302	0.355271	0.763527	0.38925	1	1	FALSE
GSMUA_Achr10G21310_001	chr10	26984250	26986631	502	23.0133	35.9316	2.03949	3.12711	1.53328	-0.61662	0.6668	1	FALSE
GSMUA_Achr10G21320_001	chr10	26988569	26990996	726	11.6911	13.2939	1.48505	1.70603	1.1488	-0.20013	1	1	FALSE
GSMUA_Achr10G21340_001	chr10	27000710	27004716	1239	4.66209	0	1.01975	0	0	Inf	0.65285	1	FALSE
GSMUA_Achr10G21350_001	chr10	27005972	27007503	1385	189.126	153.647	46.1756	38.1062	0.825245	0.27711	0.62465	1	FALSE
GSMUA_Achr10G21360_001	chr10	27009435	27011665	1086	2.49671	7.72213	0.465302	1.42108	3.05411	-1.6108	0.67127	1	FALSE
GSMUA_Achr10G21370_001	chr10	27013025	27014089	783	3.91431	2.6776	0.554444	0.355271	0.640769	0.64212	1	1	FALSE
GSMUA_Achr10G21400_001	chr10	27021283	27025199	2928	14.7356	16.9133	7.60353	8.81509	1.15934	-0.21331	0.82159	1	FALSE
GSMUA_Achr10G21430_001	chr10	27042105	27043580	1476	3.67402	11.0941	0.930605	2.98646	3.20916	-1.6822	0.53709	1	FALSE
GSMUA_Achr10G21440_001	chr10	27043856	27047047	1085	2.49901	1.93231	0.465302	0.355271	0.763527	0.38925	1	1	FALSE
GSMUA_Achr10G21450_001	chr10	27049292	27056979	865	3.54325	3.88639	0.554444	0.640217	1.1547	-0.20752	1	1	FALSE
GSMUA_Achr10G21460_001	chr10	27058519	27059229	711	0	2.94875	0	0.355271	Inf	#NAME?	1	1	FALSE
GSMUA_Achr10G21490_001	chr10	27089890	27097470	4001	1.35537	0	0.930605	0	0	Inf	0.66207	1	FALSE
GSMUA_Achr10G21500_001	chr10	27100140	27101573	1320	6.43012	5.72337	1.48505	1.35076	0.909572	0.13674	1	1	FALSE
GSMUA_Achr10G21510_001	chr10	27105983	27107431	1449	11.7153	11.0014	2.9701	2.77184	0.933249	0.099666	1	1	FALSE
GSMUA_Achr10G21540_001	chr10	27117226	27118584	1083	2.50362	5.03997	0.465302	0.995488	2.13944	-1.0972	1	1	FALSE
GSMUA_Achr10G21550_001	chr10	27120290	27124471	1353	2.00401	0	0.465302	0	0	Inf	0.99424	1	FALSE
GSMUA_Achr10G21570_001	chr10	27131691	27135799	1562	7.16977	2.1522	1.95035	0.640217	0.328257	1.6071	0.51531	1	FALSE
GSMUA_Achr10G21580_001	chr10	27139002	27143329	1370	2.23716	1.53034	0.554444	0.355271	0.640769	0.64212	1	1	FALSE
GSMUA_Achr10G21620_001	chr10	27166706	27173812	1852	1.65492	0	0.554444	0	0	Inf	0.99431	1	FALSE
GSMUA_Achr10G21630_001	chr10	27175119	27176339	847	3.61855	0	0.554444	0	0	Inf	0.99431	1	FALSE
GSMUA_Achr10G21650_001	chr10	27180472	27183396	1381	311.484	389.693	75.9266	97.1213	1.27915	-0.35518	0.47521	1	FALSE
GSMUA_Achr10G21790_001	chr10	27216875	27220082	298	10.2849	14.0709	0.554444	0.710542	1.28154	-0.35788	1	1	FALSE
GSMUA_Achr10G21800_001	chr10	27222076	27234380	3911	2.17023	3.32732	1.48505	2.34625	1.57991	-0.65984	0.88753	1	FALSE
GSMUA_Achr10G21810_001	chr10	27235047	27239273	647	4.73711	3.24043	0.554444	0.355271	0.640769	0.64212	1	1	FALSE
GSMUA_Achr10G21830_001	chr10	27242047	27246866	1628	12.0927	11.3461	3.4354	3.34173	0.972735	0.039881	1	1	FALSE
GSMUA_Achr10G21850_001	chr10	27259103	27261014	561	0	13.4668	0	1.35076	Inf	#NAME?	0.48961	1	FALSE
GSMUA_Achr10G21910_001	chr10	27290149	27296902	1143	2.68146	1.83426	0.554444	0.355271	0.640769	0.64212	1	1	FALSE
GSMUA_Achr10G21920_001	chr10	27297806	27300228	926	25.3335	56.6416	4.16813	9.24069	2.21699	-1.1486	0.19082	1	FALSE
GSMUA_Achr10G21970_001	chr10	27324468	27331397	1906	14.7821	12.5549	4.92045	4.33722	0.881469	0.18202	0.89365	1	FALSE
GSMUA_Achr10G21980_001	chr10	27335309	27341121	2025	11.0609	13.263	3.9007	4.76282	1.22102	-0.28808	0.88382	1	FALSE
GSMUA_Achr10G21990_001	chr10	27343577	27346122	1216	40.5227	24.1678	8.71242	5.33271	0.612082	0.7082	0.45733	1	FALSE
GSMUA_Achr10G22000_001	chr10	27348332	27350163	895	12.513	0	1.95035	0	0	Inf	0.28147	1	FALSE
GSMUA_Achr10G22010_001	chr10	27352396	27354428	1761	1.74044	0	0.554444	0	0	Inf	0.99431	1	FALSE
GSMUA_Achr10G22030_001	chr10	27361467	27367204	1272	2.13162	6.93398	0.465302	1.63571	3.51536	-1.8137	0.7861	1	FALSE
GSMUA_Achr10G22040_001	chr10	27368081	27374678	2495	11.7175	19.8486	5.18788	8.81509	1.69917	-0.76483	0.39713	1	FALSE
GSMUA_Achr10G22050_001	chr10	27375523	27376404	786	43.6444	20.2813	6.02934	2.77184	0.459726	1.1212	0.47433	1	FALSE
GSMUA_Achr10G22070_001	chr10	27391514	27395123	1473	6.0022	0	1.57419	0	0	Inf	0.42107	1	FALSE
GSMUA_Achr10G22080_001	chr10	27396595	27399837	1448	170.231	91.043	43.8099	23.962	0.546954	0.87051	0.21079	1	FALSE
GSMUA_Achr10G22130_001	chr10	27409153	27413335	2003	7.29784	7.9586	2.59394	2.77184	1.06858	-0.095701	0.94496	1	FALSE
GSMUA_Achr10G22140_001	chr10	27416734	27423810	1421	14.3518	8.26739	3.61368	2.0613	0.570415	0.80992	0.7696	1	FALSE
GSMUA_Achr10G22160_001	chr10	27431356	27435479	1164	2.3294	0	0.465302	0	0	Inf	0.99424	1	FALSE
GSMUA_Achr10G22170_001	chr10	27436455	27438603	1226	62.1148	41.0714	13.5241	8.88542	0.657005	0.60602	0.59024	1	FALSE
GSMUA_Achr10G22180_001	chr10	27439361	27448280	4264	0.635887	0	0.465302	0	0	Inf	0.99424	1	FALSE
GSMUA_Achr10G22190_001	chr10	27450360	27456876	1542	0	1.35964	0	0.355271	Inf	#NAME?	1	1	FALSE
GSMUA_Achr10G22210_001	chr10	27467914	27473363	2818	3.01198	2.68093	1.48505	1.35076	0.909572	0.13674	1	1	FALSE
GSMUA_Achr10G22230_001	chr10	27477906	27490758	3250	0.834284	0	0.465302	0	0	Inf	0.99424	1	FALSE
GSMUA_Achr10G22240_001	chr10	27491957	27493172	1010	3.03456	0	0.554444	0	0	Inf	0.99431	1	FALSE
GSMUA_Achr10G22250_001	chr10	27493513	27494039	448	83.4139	102.149	6.58378	8.31917	1.26359	-0.33752	0.85991	1	FALSE
GSMUA_Achr10G22260_001	chr10	27494045	27499990	1832	23.3582	13.5159	7.51439	4.40755	0.586548	0.76968	0.51536	1	FALSE
GSMUA_Achr10G22270_001	chr10	27503946	27510225	1755	4.63491	1.91551	1.39591	0.640217	0.458639	1.1246	0.73165	1	FALSE
GSMUA_Achr10G22290_001	chr10	27512623	27516322	1243	6.82844	1.68669	1.48505	0.355271	0.239232	2.0635	0.71508	1	FALSE
GSMUA_Achr10G22310_001	chr10	27556617	27558641	1638	15.7611	6.66458	4.54429	1.99098	0.438127	1.1906	0.40386	1	FALSE
GSMUA_Achr10G22340_001	chr10	27570637	27580286	2418	10.3845	9.02943	4.36601	3.98195	0.912035	0.13284	0.89972	1	FALSE
GSMUA_Achr10G22380_001	chr10	27588319	27594048	1434	0	1.46204	0	0.355271	Inf	#NAME?	1	1	FALSE
GSMUA_Achr10G22390_001	chr10	27595131	27604172	2372	1.1431	0	0.465302	0	0	Inf	0.99424	1	FALSE
GSMUA_Achr10G22410_001	chr10	27619352	27622736	1308	22.0808	17.6316	5.09873	3.90798	0.766461	0.38372	1	1	FALSE
GSMUA_Achr10G22420_001	chr10	27623285	27623920	474	607.08	573.862	50.7199	48.9862	0.965819	0.050176	0.90378	1	FALSE
GSMUA_Achr10G22430_001	chr10	27624281	27627209	1032	2.62735	0	0.465302	0	0	Inf	0.99424	1	FALSE
GSMUA_Achr10G22450_001	chr10	27631894	27638566	1932	60.8339	86.4586	20.682	29.787	1.44024	-0.52631	0.346	1	FALSE
GSMUA_Achr10G22470_001	chr10	27657781	27663244	2316	11.2998	9.95775	4.63343	3.90798	0.843431	0.24566	1	1	FALSE
GSMUA_Achr10G22480_001	chr10	27666274	27668730	1282	0	4.25763	0	0.995488	Inf	#NAME?	0.69463	1	FALSE
GSMUA_Achr10G22500_001	chr10	27674802	27675365	488	6.28055	4.29623	0.554444	0.355271	0.640769	0.64212	1	1	FALSE
GSMUA_Achr10G22510_001	chr10	27676810	27678590	1058	2.56278	0	0.465302	0	0	Inf	0.99424	1	FALSE
GSMUA_Achr10G22540_001	chr10	27705138	27708532	1127	17.7821	32.7798	3.52454	6.68347	1.89627	-0.92316	0.4857	1	FALSE
GSMUA_Achr10G22560_001	chr10	27715366	27716808	1338	19.0308	0	4.45515	0	0	Inf	0.035113	1	FALSE
GSMUA_Achr10G22570_001	chr10	27723568	27728245	1616	3.7932	5.9724	1.10889	1.70603	1.5385	-0.62153	0.85197	1	FALSE
GSMUA_Achr10G22580_001	chr10	27730055	27731234	1014	143.694	46.3431	25.6024	8.2452	0.322048	1.6347	0.026392	1	FALSE
GSMUA_Achr10G22590_001	chr10	27731242	27732629	99	54.7762	0	0.930605	0	0	Inf	0.66207	1	FALSE
GSMUA_Achr10G22600_001	chr10	27737915	27738542	539	5.03047	0	0.465302	0	0	Inf	0.99424	1	FALSE
GSMUA_Achr10G22610_001	chr10	27738580	27740577	1329	0	3.15509	0	0.710542	Inf	#NAME?	0.73694	1	FALSE
GSMUA_Achr10G22620_001	chr10	27743457	27751009	2543	1.06623	3.29777	0.465302	1.42108	3.05411	-1.6108	0.67127	1	FALSE
GSMUA_Achr10G22640_001	chr10	27756160	27760252	1359	2.25527	0	0.554444	0	0	Inf	0.99431	1	FALSE
GSMUA_Achr10G22660_001	chr10	27772817	27778997	1646	5.15659	4.08473	1.48505	1.28043	0.862217	0.21388	0.95318	1	FALSE
GSMUA_Achr10G22670_001	chr10	27779190	27779438	249	0	8.41992	0	0.355271	Inf	#NAME?	1	1	FALSE
GSMUA_Achr10G22680_001	chr10	27779464	27782531	1254	4.32444	1.6719	0.930605	0.355271	0.381763	1.3892	0.9632	1	FALSE
GSMUA_Achr10G22700_001	chr10	27791001	27794120	675	9.08121	4.98034	1.10889	0.640217	0.57735	0.79248	0.9688	1	FALSE
GSMUA_Achr10G22730_001	chr10	27795063	27795939	710	961.509	715.468	119.943	92.0772	0.767673	0.38144	0.29358	1	FALSE
GSMUA_Achr10G22740_001	chr10	27797222	27799741	1773	6.31651	9.23568	1.95035	2.98646	1.53124	-0.6147	0.91284	1	FALSE
GSMUA_Achr10G22750_001	chr9	9308149	27810019	1480	2.07088	0	0.554444	0	0	Inf	0.99431	1	FALSE
GSMUA_Achr10G22770_001	chr10	27816210	27818957	580	0	11.5922	0	1.28043	Inf	#NAME?	0.70305	1	FALSE
GSMUA_Achr10G22800_001	chr10	27837004	27838093	919	0	9.59741	0	1.63571	Inf	#NAME?	0.45972	1	FALSE
GSMUA_Achr10G22830_001	chr10	27844415	27849600	1506	5.63596	0	1.48505	0	0	Inf	0.42821	1	FALSE
GSMUA_Achr10G22850_001	chr10	27851382	27851846	369	221.072	153.603	14.4547	10.3102	0.713271	0.48748	0.48877	1	FALSE
GSMUA_Achr10G22870_001	chr2	10250575	27858451	691	0	4.86502	0	0.640217	Inf	#NAME?	1	1	FALSE
GSMUA_Achr10G22890_001	chr10	27869586	27873522	2730	3.10907	0	1.48505	0	0	Inf	0.42821	1	FALSE
GSMUA_Achr10G22930_001	chr10	27886091	27892615	1390	1.95066	0	0.465302	0	0	Inf	0.99424	1	FALSE
GSMUA_Achr10G22960_001	chr10	27901425	27903895	1053	37.3921	21.9357	6.8708	4.2669	0.621019	0.68729	0.41372	1	FALSE
GSMUA_Achr10G22970_001	chr10	27905856	27906932	999	14.6322	0	2.59394	0	0	Inf	0.17864	1	FALSE
GSMUA_Achr10G22980_001	chr10	27909426	27912761	1619	319.431	234.144	91.3119	68.5407	0.750622	0.41384	0.3234	1	FALSE
GSMUA_Achr10G22990_001	chr10	27919216	27919971	678	8.51966	22.2857	1.01975	2.70152	2.6492	-1.4056	0.54528	1	FALSE
GSMUA_Achr10G23000_001	chr10	27921511	27927550	1909	29.8881	20.4502	10.0192	7.03874	0.702526	0.50938	0.55984	1	FALSE
GSMUA_Achr10G23020_001	chr10	27931478	27936909	1620	1.67372	12.6963	0.465302	3.69701	7.94538	-2.9901	0.19615	1	FALSE
GSMUA_Achr10G23030_001	chr10	27937356	27938248	817	22.5085	22.6088	3.32667	3.34173	1.00453	-0.0065202	1	1	FALSE
GSMUA_Achr10G23040_001	chr10	27938931	27945877	921	9.2158	15.9348	1.48505	2.4869	1.67462	-0.74384	0.70779	1	FALSE
GSMUA_Achr10G23060_001	chr10	27955774	27956991	1032	10.8519	2.03155	1.95035	0.355271	0.182157	2.4567	0.52524	1	FALSE
GSMUA_Achr10G23080_001	chr10	27963955	27970274	1472	1.842	1.42429	0.465302	0.355271	0.763527	0.38925	1	1	FALSE
GSMUA_Achr10G23090_001	chr10	27970404	27979003	2765	2.08909	1.5165	1.01975	0.710542	0.696782	0.52122	1	1	FALSE
GSMUA_Achr10G23120_001	chr10	27984844	27987579	1304	6.50901	4.82337	1.48505	1.06581	0.717695	0.47856	1	1	FALSE
GSMUA_Achr10G23150_001	chr10	27991861	28014738	2796	0	0.749842	0	0.355271	Inf	#NAME?	1	1	FALSE
GSMUA_Achr10G23160_001	chr10	28016192	28024346	1087	7.80842	3.09267	1.48505	0.640217	0.431108	1.2139	0.70798	1	FALSE
GSMUA_Achr10G23180_001	chr10	28046730	28047662	846	3.20499	0	0.465302	0	0	Inf	0.99424	1	FALSE
GSMUA_Achr10G23220_001	chr10	28067808	28072605	1049	0	3.99725	0	0.710542	Inf	#NAME?	0.73694	1	FALSE
GSMUA_Achr10G23230_001	chr10	28075325	28076417	1007	70.2383	56.2854	12.5935	10.3102	0.818686	0.28862	0.7225	1	FALSE
GSMUA_Achr10G23250_001	chr10	28083148	28089746	1591	3.63063	1.31776	1.01975	0.355271	0.348391	1.5212	0.96445	1	FALSE
GSMUA_Achr10G23260_001	chr10	28090607	28093363	1410	19.7313	28.5848	4.83131	7.32369	1.51588	-0.60016	0.72745	1	FALSE
GSMUA_Achr10G23290_001	chr10	28109522	28114238	1559	40.0765	18.5723	10.9498	5.11809	0.467414	1.0972	0.26545	1	FALSE
GSMUA_Achr10G23320_001	chr10	28138444	28140571	815	3.3269	0	0.465302	0	0	Inf	0.99424	1	FALSE
GSMUA_Achr10G23330_001	chr10	28149258	28158486	1412	9.8517	5.35046	2.41565	1.35076	0.559169	0.83864	0.75441	1	FALSE
GSMUA_Achr10G23350_001	chr10	28159125	28159903	242	33.6127	27.7829	1.39591	1.28043	0.917278	0.12457	0.96373	1	FALSE
GSMUA_Achr10G23360_001	chr10	28159906	28160706	516	17.8192	4.0631	1.66333	0.355271	0.21359	2.2271	0.7702	1	FALSE
GSMUA_Achr10G23370_001	chr10	28165786	28166688	414	6.54933	5.06415	0.465302	0.355271	0.763527	0.38925	1	1	FALSE
GSMUA_Achr10G23390_001	chr10	28178212	28178415	204	13.2913	0	0.465302	0	0	Inf	0.99424	1	FALSE
GSMUA_Achr10G23400_001	chr10	28179200	28185196	2892	0.93756	2.61233	0.465302	1.35076	2.90297	-1.5375	0.80048	1	FALSE
GSMUA_Achr10G23420_001	chr10	28190019	28191551	1200	9.62722	3.49427	2.03949	0.710542	0.348391	1.5212	0.74032	1	FALSE
GSMUA_Achr10G23470_001	chr10	28206517	28208646	1962	85.7393	80.6596	29.7509	28.5102	0.958297	0.061456	0.93469	1	FALSE
GSMUA_Achr10G23480_001	chr10	28211808	28212853	859	65.3229	0	9.99959	0	0	Inf	0.0065499	1	FALSE
GSMUA_Achr10G23490_001	chr10	28214898	28225122	2949	1.0393	0	0.554444	0	0	Inf	0.99431	1	FALSE
GSMUA_Achr10G23500_001	chr10	28226860	28232097	1170	12.4937	0	2.59394	0	0	Inf	0.17864	1	FALSE
GSMUA_Achr10G23520_001	chr10	28236005	28238903	1188	611.353	639.125	127.884	135.931	1.06292	-0.088039	0.82522	1	FALSE
GSMUA_Achr10G23530_001	chr10	28240062	28240537	399	0	5.25453	0	0.355271	Inf	#NAME?	1	1	FALSE
GSMUA_Achr10G23590_001	chr10	28271477	28274425	755	37.7857	30.5938	5.00959	4.2669	0.851746	0.23151	0.78233	1	FALSE
GSMUA_Achr10G23620_001	chr10	28281324	28281855	466	36.4281	14.428	2.9701	1.28043	0.431108	1.2139	0.42838	1	FALSE
GSMUA_Achr10G23650_001	chr10	28291669	28294678	1305	0	1.60656	0	0.355271	Inf	#NAME?	1	1	FALSE
GSMUA_Achr10G23680_001	chr10	28301498	28301724	87	0	24.0984	0	0.355271	Inf	#NAME?	1	1	FALSE
GSMUA_Achr10G23690_001	chr10	28301855	28304491	1134	5.40548	1.84882	1.10889	0.355271	0.320385	1.6421	0.96561	1	FALSE
GSMUA_Achr10G23700_001	chr10	28305407	28306745	1262	263.98	291.673	58.4518	65.8319	1.12626	-0.17154	0.73069	1	FALSE
GSMUA_Achr10G23710_001	chr10	28310681	28311187	507	32.0878	4.13523	2.79181	0.355271	0.127254	2.9742	0.54153	1	FALSE
GSMUA_Achr10G23730_001	chr10	28314737	28322184	1161	11.9816	17.7157	2.41565	3.69701	1.53044	-0.61394	0.80939	1	FALSE
GSMUA_Achr10G23760_001	chr10	28335634	28339903	2933	0	0.714817	0	0.355271	Inf	#NAME?	1	1	FALSE
GSMUA_Achr10G23770_001	chr10	28342413	28346944	1043	2.59964	2.01012	0.465302	0.355271	0.763527	0.38925	1	1	FALSE
GSMUA_Achr10G23780_001	chr10	28356183	28357942	1340	6.59794	14.4051	1.57419	3.41206	2.1675	-1.116	0.49946	1	FALSE
GSMUA_Achr10G23840_001	chr10	28380582	28381889	1218	2.22613	2.76004	0.465302	0.640217	1.37592	-0.46039	1	1	FALSE
GSMUA_Achr10G23880_001	chr10	28394081	28396409	2329	1.31598	1.44342	0.554444	0.640217	1.1547	-0.20752	1	1	FALSE
GSMUA_Achr10G23890_001	chr10	28400003	28401247	1245	11.741	9.43612	2.59394	2.0613	0.794661	0.33159	1	1	FALSE
GSMUA_Achr10G23900_001	chr10	28407040	28416399	2379	1.13973	0	0.465302	0	0	Inf	0.99424	1	FALSE
GSMUA_Achr10G23910_001	chr10	28422552	28449466	2798	1.09539	0.749306	0.554444	0.355271	0.640769	0.64212	1	1	FALSE
GSMUA_Achr10G23940_001	chr10	28483698	28485739	1769	0	1.90036	0	0.640217	Inf	#NAME?	1	1	FALSE
GSMUA_Achr10G24000_001	chr10	28505214	28506708	276	0	7.59623	0	0.355271	Inf	#NAME?	1	1	FALSE
GSMUA_Achr10G24010_001	chr10	28506825	28512291	1752	1.74938	4.31213	0.554444	1.35076	2.43624	-1.2847	0.79568	1	FALSE
GSMUA_Achr10G24100_001	chr10	28553355	28564242	2777	2.08006	0	1.01975	0	0	Inf	0.65285	1	FALSE
GSMUA_Achr10G24110_001	chr10	28565082	28569174	651	0	3.22052	0	0.355271	Inf	#NAME?	1	1	FALSE
GSMUA_Achr10G24120_001	chr10	28570140	28575387	1110	5.2039	1.88879	1.01975	0.355271	0.348391	1.5212	0.96445	1	FALSE
GSMUA_Achr10G24140_001	chr10	28594499	28598323	810	7.56768	4.15028	1.10889	0.640217	0.57735	0.79248	0.9688	1	FALSE
GSMUA_Achr10G24160_001	chr10	28600715	28605841	927	6.23121	0	1.01975	0	0	Inf	0.65285	1	FALSE
GSMUA_Achr10G24180_001	chr10	28625616	28626356	561	35.7227	79.3185	3.52454	8.03423	2.27951	-1.1887	0.30497	1	FALSE
GSMUA_Achr10G24210_001	chr10	28651734	28652662	833	6.51002	0	0.930605	0	0	Inf	0.66207	1	FALSE
GSMUA_Achr10G24280_001	chr10	28705128	28705962	420	7.2974	0	0.554444	0	0	Inf	0.99431	1	FALSE
GSMUA_Achr10G24320_001	chr10	28756294	28758407	2114	10.5952	13.9016	3.9007	5.33271	1.36712	-0.45113	0.87515	1	FALSE
GSMUA_Achr10G24350_001	chr10	28776677	28778287	1611	3.58556	0	1.01975	0	0	Inf	0.65285	1	FALSE
GSMUA_Achr10G24380_001	chr10	28811425	28813830	2315	1.32393	2.9043	0.554444	1.28043	2.3094	-1.2075	1	1	FALSE
GSMUA_Achr10G24410_001	chr10	28877930	28878952	1023	282.323	259.358	50.9873	48.0647	0.94268	0.085161	0.79654	1	FALSE
GSMUA_Achr10G24420_001	chr10	28882378	28883087	621	8.73244	10.8268	0.930605	1.28043	1.37592	-0.46039	1	1	FALSE
GSMUA_Achr10G24440_001	chr10	28903471	28904836	1270	4.26996	0	0.930605	0	0	Inf	0.66207	1	FALSE
GSMUA_Achr10G24450_001	chr10	28908720	28909228	509	17.3698	4.11898	1.57419	0.355271	0.225685	2.1476	0.71271	1	FALSE
GSMUA_Achr10G24460_001	chr10	28909351	28911646	1863	1.64515	1.12537	0.554444	0.355271	0.640769	0.64212	1	1	FALSE
GSMUA_Achr10G24480_001	chr9	10094885	28923984	258	65.7966	24.3786	2.9701	1.06581	0.358847	1.4786	0.60413	1	FALSE
GSMUA_Achr10G24510_001	chr10	28944245	28946576	1215	0	1.72556	0	0.355271	Inf	#NAME?	1	1	FALSE
GSMUA_Achr10G24530_001	chr10	28955134	28958275	1205	19.7612	0	4.25727	0	0	Inf	0.079901	1	FALSE
GSMUA_Achr10G24550_001	chr10	28965616	28966875	687	119.771	176.581	14.633	21.8268	1.49161	-0.57687	0.36486	1	FALSE
GSMUA_Achr10G24570_001	chr10	28975269	28978642	1570	6.90808	6.95323	1.86121	1.99098	1.06972	-0.097235	1	1	FALSE
GSMUA_Achr10G24580_001	chr10	28979110	28983358	2344	7.39292	2.68331	3.05924	1.06581	0.348391	1.5212	0.60329	1	FALSE
GSMUA_Achr10G24600_001	chr10	28988825	28991486	746	4.10846	0	0.554444	0	0	Inf	0.99431	1	FALSE
GSMUA_Achr10G24610_001	chr10	28991596	28992214	507	78.3577	217.741	6.95994	19.8358	2.84999	-1.511	0.047365	1	FALSE
GSMUA_Achr10G24620_001	chr10	28992816	28996867	1115	2.43177	0	0.465302	0	0	Inf	0.99424	1	FALSE
GSMUA_Achr10G24630_001	chr10	28998731	28999666	696	15.5829	0	1.86121	0	0	Inf	0.47573	1	FALSE
GSMUA_Achr10G24650_001	chr10	29000361	29001185	654	18.2051	0	2.12864	0	0	Inf	0.27141	1	FALSE
GSMUA_Achr10G24670_001	chr10	29005821	29006960	1140	17.5793	0	3.52454	0	0	Inf	0.078498	1	FALSE
GSMUA_Achr10G24690_001	chr10	29013139	29019101	1024	2.64787	0	0.465302	0	0	Inf	0.99424	1	FALSE
GSMUA_Achr10G24700_001	chr10	29020003	29022523	300	0	22.4115	0	1.28043	Inf	#NAME?	0.70305	1	FALSE
GSMUA_Achr10G24710_001	chr10	29022572	29025473	987	23.4097	14.4664	4.07899	2.63119	0.64506	0.63249	0.63956	1	FALSE
GSMUA_Achr10G24720_001	chr10	29031502	29034820	1794	66.6307	47.0281	20.969	15.1433	0.722176	0.46958	0.46494	1	FALSE
GSMUA_Achr10G24740_001	chr10	29042555	29045047	845	7.25422	17.8813	1.10889	2.70152	2.43624	-1.2847	0.54147	1	FALSE
GSMUA_Achr10G24750_001	chr10	29045765	29047225	177	15.3188	18.9928	0.465302	0.640217	1.37592	-0.46039	1	1	FALSE
GSMUA_Achr10G24760_001	chr10	29047257	29049257	1776	1.72574	1.1805	0.554444	0.355271	0.640769	0.64212	1	1	FALSE
GSMUA_Achr10G24770_001	chr10	29049814	29056541	1854	0	1.13083	0	0.355271	Inf	#NAME?	1	1	FALSE
GSMUA_Achr10G24780_001	chr10	29059850	29060553	704	195.58	2.97807	24.4543	0.355271	0.0145279	6.105	7.4558e-05	0.10705	FALSE
GSMUA_Achr10G24810_001	chr10	29084441	29085463	952	87.7942	93.0269	14.7418	15.8538	1.07544	-0.10492	0.90159	1	FALSE
GSMUA_Achr10G24820_001	chr10	29092365	29096674	1342	12.6494	15.6226	2.9701	3.55271	1.19616	-0.25841	0.82058	1	FALSE
GSMUA_Achr10G24830_001	chr10	29096685	29097080	396	0	10.5887	0	0.710542	Inf	#NAME?	0.73694	1	FALSE
GSMUA_Achr10G24840_001	chr10	29098403	29098714	150	56.585	27.9541	1.48505	0.710542	0.478463	1.0635	0.94613	1	FALSE
GSMUA_Achr10G24850_001	chr10	29098718	29103431	1866	2.90613	3.60314	0.930605	1.28043	1.37592	-0.46039	1	1	FALSE
GSMUA_Achr10G24910_001	chr10	29130879	29133579	2349	1.15429	0	0.465302	0	0	Inf	0.99424	1	FALSE
GSMUA_Achr10G24920_001	chr10	29135802	29138042	2241	15.3077	3.74218	6.02934	1.42108	0.235695	2.085	0.20706	1	FALSE
GSMUA_Achr10G24940_001	chr10	29144450	29148409	3626	18.1736	9.02194	11.5934	5.61401	0.484243	1.0462	0.38771	1	FALSE
GSMUA_Achr10G24960_001	chr10	29150450	29153453	1531	0	1.36941	0	0.355271	Inf	#NAME?	1	1	FALSE
GSMUA_Achr10G24970_001	chr10	29160935	29161670	384	103.457	73.2365	6.95994	5.04776	0.725259	0.46343	0.68816	1	FALSE
GSMUA_Achr10G24980_001	chr10	29179354	29184048	1530	1.77217	4.93781	0.465302	1.35076	2.90297	-1.5375	0.80048	1	FALSE
GSMUA_Achr10G25000_001	chr10	29185420	29187406	1621	5.45419	1.29337	1.57419	0.355271	0.225685	2.1476	0.71271	1	FALSE
GSMUA_Achr10G25010_001	chr10	29187897	29190938	723	4.23915	15.099	0.554444	1.99098	3.59094	-1.8444	0.59676	1	FALSE
GSMUA_Achr10G25020_001	chr10	29191799	29195724	1026	0	2.04343	0	0.355271	Inf	#NAME?	1	1	FALSE
GSMUA_Achr10G25060_001	chr10	29207577	29215598	2047	1.49727	1.64227	0.554444	0.640217	1.1547	-0.20752	1	1	FALSE
GSMUA_Achr10G25070_001	chr10	29216425	29217236	746	285.072	42.7375	37.4632	5.54368	0.147977	2.7566	0.00012436	0.11903	FALSE
GSMUA_Achr10G25080_001	chr10	29219616	29223593	1201	2.55196	0	0.554444	0	0	Inf	0.99431	1	FALSE
GSMUA_Achr10G25110_001	chr10	29232832	29241779	1387	18.3585	29.3455	4.45515	7.17939	1.61148	-0.68839	0.49441	1	FALSE
GSMUA_Achr10G25120_001	chr10	29242891	29247030	782	43.4156	67.0718	5.9402	9.24069	1.55562	-0.63749	0.45598	1	FALSE
GSMUA_Achr10G25150_001	chr10	29257676	29258709	516	5.93975	0	0.554444	0	0	Inf	0.99431	1	FALSE
GSMUA_Achr10G25160_001	chr10	29261792	29270270	1936	7.36781	1.73643	2.5048	0.640217	0.255597	1.9681	0.37042	1	FALSE
GSMUA_Achr10G25170_001	chr10	29273049	29273864	816	0	2.56931	0	0.355271	Inf	#NAME?	1	1	FALSE
GSMUA_Achr10G25200_001	chr10	29297278	29303091	1791	0	3.04762	0	0.995488	Inf	#NAME?	0.69463	1	FALSE
GSMUA_Achr10G25210_001	chr10	29305091	29318350	2481	1.09288	4.73517	0.465302	2.0613	4.43002	-2.1473	0.47892	1	FALSE
GSMUA_Achr10G25240_001	chr10	29326369	29328343	1008	10.7596	3.33505	1.86121	0.640217	0.343979	1.5396	0.61999	1	FALSE
GSMUA_Achr10G25260_001	chr10	29331073	29334756	1323	16.93	20.3006	3.9007	4.76282	1.22102	-0.28808	0.88382	1	FALSE
GSMUA_Achr10G25280_001	chr10	29340902	29344727	1190	2.27851	3.52363	0.465302	0.710542	1.52705	-0.61075	1	1	FALSE
GSMUA_Achr10G25300_001	chr10	29348677	29349353	523	28.6253	27.3008	2.68308	2.63119	0.980662	0.028173	1	1	FALSE
GSMUA_Achr10G25310_001	chr10	29349990	29354717	2325	0	3.79356	0	1.63571	Inf	#NAME?	0.45972	1	FALSE
GSMUA_Achr10G25320_001	chr10	29355717	29372118	3265	0.938716	0	0.554444	0	0	Inf	0.99431	1	FALSE
GSMUA_Achr10G25330_001	chr10	29379359	29380922	758	33.1264	68.6709	4.36601	9.38499	2.14956	-1.104	0.31852	1	FALSE
GSMUA_Achr10G25340_001	chr10	29404594	29415958	1767	1.73453	3.55952	0.554444	1.06581	1.92231	-0.94284	0.81218	1	FALSE
GSMUA_Achr10G25410_001	chr10	29441392	29448176	3110	9.17305	4.59109	5.00959	2.63119	0.525231	0.92898	0.43044	1	FALSE
GSMUA_Achr10G25420_001	chr10	29449990	29450707	632	9.13977	0	1.01975	0	0	Inf	0.65285	1	FALSE
GSMUA_Achr10G25430_001	chr10	29451050	29454116	1327	2.30965	0	0.554444	0	0	Inf	0.99431	1	FALSE
GSMUA_Achr10G25480_001	chr10	29472842	29477930	1676	0	1.25093	0	0.355271	Inf	#NAME?	1	1	FALSE
GSMUA_Achr10G25510_001	chr10	29487632	29488382	489	6.26771	0	0.554444	0	0	Inf	0.99431	1	FALSE
GSMUA_Achr10G25530_001	chr10	29498124	29499440	1179	0	1.77825	0	0.355271	Inf	#NAME?	1	1	FALSE
GSMUA_Achr10G25550_001	chr10	29512047	29512729	569	45.9934	83.3491	4.63343	8.45982	1.82582	-0.86855	0.3697	1	FALSE
GSMUA_Achr10G25560_001	chr10	29512741	29514680	1864	66.3417	48.6364	21.7908	16.2091	0.743849	0.42692	0.55055	1	FALSE
GSMUA_Achr10G25600_001	chr10	29537546	29540778	1386	4.16763	6.36365	1.01975	1.63571	1.60403	-0.6817	1	1	FALSE
GSMUA_Achr10G25610_001	chr10	29541588	29542328	741	3.65914	0	0.465302	0	0	Inf	0.99424	1	FALSE
GSMUA_Achr10G25650_001	chr10	29567516	29571994	1377	12.0712	25.5947	2.88096	6.1839	2.14647	-1.102	0.3439	1	FALSE
GSMUA_Achr10G25660_001	chr10	29572828	29576772	1169	5.24364	0	1.10889	0	0	Inf	0.66617	1	FALSE
GSMUA_Achr10G25670_001	chr10	29577965	29578877	573	0	5.86689	0	0.640217	Inf	#NAME?	1	1	FALSE
GSMUA_Achr10G25680_001	chr10	29580593	29583956	2094	7.93793	12.6361	2.88096	4.90712	1.70329	-0.76833	0.83921	1	FALSE
GSMUA_Achr10G25690_001	chr10	29587616	29590627	2128	1.27417	3.55021	0.465302	1.35076	2.90297	-1.5375	0.80048	1	FALSE
GSMUA_Achr10G25730_001	chr10	29608994	29611990	1353	2.00401	0	0.465302	0	0	Inf	0.99424	1	FALSE
GSMUA_Achr10G25750_001	chr10	29619765	29621401	1511	50.5558	107.821	13.3654	29.7943	2.22921	-1.1565	0.19079	1	FALSE
GSMUA_Achr10G25810_001	chr10	29643406	29652240	2178	12.3403	4.43132	4.81172	1.70603	0.354557	1.4959	0.45834	1	FALSE
GSMUA_Achr10G25820_001	chr10	29653208	29657929	1243	11.1912	3.37339	2.41565	0.710542	0.29414	1.7654	0.57447	1	FALSE
GSMUA_Achr10G25840_001	chr10	29661552	29662570	519	5.90541	0	0.554444	0	0	Inf	0.99431	1	FALSE
GSMUA_Achr10G25850_001	chr10	29663271	29674187	5259	0	0.398661	0	0.355271	Inf	#NAME?	1	1	FALSE
GSMUA_Achr10G25880_001	chr10	29689692	29691704	1038	2.95271	0	0.554444	0	0	Inf	0.99431	1	FALSE
GSMUA_Achr10G25890_001	chr10	29698652	29700263	864	3.54735	0	0.554444	0	0	Inf	0.99431	1	FALSE
GSMUA_Achr10G25910_001	chr10	29707251	29713101	1815	2.98779	11.5712	0.930605	3.91163	4.20332	-2.0715	0.47702	1	FALSE
GSMUA_Achr10G25950_001	chr10	29727351	29728922	1013	11.4044	9.52755	2.03949	1.70603	0.836497	0.25757	1	1	FALSE
GSMUA_Achr10G25980_001	chr10	29746438	29748780	2003	23.9531	10.4852	8.60368	3.91163	0.454646	1.1372	0.47451	1	FALSE
GSMUA_Achr10G25990_001	chr10	29754371	29757603	1067	2.87245	3.15064	0.554444	0.640217	1.1547	-0.20752	1	1	FALSE
GSMUA_Achr10G26000_001	chr10	29758228	29759025	798	3.84074	0	0.554444	0	0	Inf	0.99431	1	FALSE
GSMUA_Achr10G26010_001	chr10	29771612	29779381	3274	0.828168	0	0.465302	0	0	Inf	0.99424	1	FALSE
GSMUA_Achr10G26030_001	chr10	29779877	29780668	628	23.8393	15.3685	2.68308	1.70603	0.635847	0.65325	0.92754	1	FALSE
GSMUA_Achr10G26040_001	chr10	29780684	29783892	552	0	3.79811	0	0.355271	Inf	#NAME?	1	1	FALSE
GSMUA_Achr10G26050_001	chr10	29789032	29791244	1633	3.53725	1.28387	1.01975	0.355271	0.348391	1.5212	0.96445	1	FALSE
GSMUA_Achr10G26060_001	chr10	29796899	29800683	1224	0	3.42575	0	0.710542	Inf	#NAME?	0.73694	1	FALSE
GSMUA_Achr10G26090_001	chr10	29821169	29830871	1668	1.83748	5.02772	0.554444	1.42108	2.56308	-1.3579	0.66213	1	FALSE
GSMUA_Achr10G26110_001	chr10	29839827	29845976	2449	1.25149	3.08487	0.554444	1.35076	2.43624	-1.2847	0.79568	1	FALSE
GSMUA_Achr10G26130_001	chr10	29855401	29855994	594	9.72446	0	1.01975	0	0	Inf	0.65285	1	FALSE
GSMUA_Achr10G26140_001	chr10	29855994	29862359	1728	1.56911	0	0.465302	0	0	Inf	0.99424	1	FALSE
GSMUA_Achr10G26150_001	chr10	29865541	29866068	443	6.12059	0	0.465302	0	0	Inf	0.99424	1	FALSE
GSMUA_Achr10G26160_001	chr10	29872279	29874512	1374	22.9935	36.3581	5.56404	9.02972	1.62287	-0.69855	0.5301	1	FALSE
GSMUA_Achr10G26170_001	chr4	6972057	29877787	356	0	5.88921	0	0.355271	Inf	#NAME?	1	1	FALSE
GSMUA_Achr10G26190_001	chr10	29882107	29888892	3250	4.28019	6.71789	2.41565	3.98195	1.64839	-0.72106	0.80343	1	FALSE
GSMUA_Achr10G26230_001	chr10	29902834	29905655	1340	11.1724	11.5996	2.68308	2.91614	1.08686	-0.12017	1	1	FALSE
GSMUA_Achr10G26310_001	chr10	29929003	29932984	1188	54.6747	29.3319	11.5738	6.3282	0.54677	0.87099	0.36138	1	FALSE
GSMUA_Achr10G26330_001	chr10	29943658	29946636	686	4.4678	17.1253	0.554444	2.0613	3.71778	-1.8944	0.473	1	FALSE
GSMUA_Achr10G26340_001	chr10	29951681	29954298	1008	3.04058	4.15984	0.554444	0.710542	1.28154	-0.35788	1	1	FALSE
GSMUA_Achr10G26360_001	chr11	16077403	29964532	698	66.2044	54.1178	8.15797	6.75379	0.827876	0.27251	0.86645	1	FALSE
GSMUA_Achr10G26380_001	chr10	29968795	29972097	1914	4.61925	1.75639	1.57419	0.640217	0.406696	1.298	0.70602	1	FALSE
GSMUA_Achr10G26390_001	chr10	29975733	29981880	1870	41.2282	20.4321	13.5437	6.96842	0.514512	0.95872	0.19002	1	FALSE
GSMUA_Achr10G26420_001	chr10	29996965	30001234	1302	10.684	10.6333	2.41565	2.41657	1.00038	-0.00054758	1	1	FALSE
GSMUA_Achr10G26440_001	chr10	30004008	30004574	567	0	5.92897	0	0.640217	Inf	#NAME?	1	1	FALSE
GSMUA_Achr10G26450_001	chr10	30006563	30008670	1458	3.71937	0	0.930605	0	0	Inf	0.66207	1	FALSE
GSMUA_Achr10G26490_001	chr10	30019081	30024619	2274	1.19236	1.84394	0.465302	0.710542	1.52705	-0.61075	1	1	FALSE
GSMUA_Achr10G26520_001	chr10	30029813	30042639	2748	0	1.22334	0	0.640217	Inf	#NAME?	1	1	FALSE
GSMUA_Achr10G26550_001	chr10	30056010	30060267	991	0	2.1156	0	0.355271	Inf	#NAME?	1	1	FALSE
GSMUA_Achr10G26560_001	chr10	30064938	30070913	1928	0	4.5747	0	1.63571	Inf	#NAME?	0.45972	1	FALSE
GSMUA_Achr10G26580_001	chr10	30080620	30084483	1133	0	11.1027	0	2.13162	Inf	#NAME?	0.41021	1	FALSE
GSMUA_Achr10G26600_001	chr3	30005688	30089589	227	11.9446	0	0.465302	0	0	Inf	0.99424	1	FALSE
GSMUA_Achr10G26630_001	chr10	30104060	30110219	2001	1.53169	5.87105	0.554444	2.0613	3.71778	-1.8944	0.473	1	FALSE
GSMUA_Achr10G26640_001	chr10	30117301	30117534	234	0	8.95965	0	0.355271	Inf	#NAME?	1	1	FALSE
GSMUA_Achr10G26660_001	chr10	30121361	30129840	3189	4.58375	2.36903	2.59394	1.35076	0.520737	0.94137	0.75421	1	FALSE
GSMUA_Achr10G26670_001	chr10	30129931	30130717	608	77.1671	71.8196	8.33626	7.9639	0.955333	0.065924	0.95735	1	FALSE
GSMUA_Achr10G26680_001	chr10	30132476	30134137	1662	66.1777	78.298	19.2165	23.4625	1.22095	-0.28801	0.75914	1	FALSE
GSMUA_Achr10G26720_001	chr10	30142329	30149253	3181	55.9591	26.659	31.3447	15.3579	0.489968	1.0292	0.070749	1	FALSE
GSMUA_Achr10G26740_001	chr10	30153462	30157604	692	0	10.9174	0	1.35076	Inf	#NAME?	0.48961	1	FALSE
GSMUA_Achr10G26760_001	chrUn_random	30168220	75991868	850	45.9063	6.42152	6.78166	0.995488	0.146791	2.7682	0.086123	1	FALSE
GSMUA_Achr10G26800_001	chr10	30179814	30180680	867	0	2.41818	0	0.355271	Inf	#NAME?	1	1	FALSE
GSMUA_Achr10G26810_001	chr10	30181944	30184807	862	3.55558	3.89992	0.554444	0.640217	1.1547	-0.20752	1	1	FALSE
GSMUA_Achr10G26860_001	chr10	30203892	30207288	1405	78.6173	144.282	19.5535	36.1855	1.85059	-0.88799	0.098651	1	FALSE
GSMUA_Achr10G26880_001	chr10	30215003	30216592	1307	86.4975	127.858	19.7709	30.5049	1.54291	-0.62566	0.48117	1	FALSE
GSMUA_Achr10G26910_001	chr10	30234687	30239095	728	3.72448	2.87989	0.465302	0.355271	0.763527	0.38925	1	1	FALSE
GSMUA_Achr10G26920_001	chr10	30241676	30244764	2414	4.63926	5.57039	1.95035	2.56087	1.31303	-0.3929	1	1	FALSE
GSMUA_Achr10G26930_001	chr10	30250946	30258309	2719	13.6138	12.8158	6.49464	6.3282	0.974372	0.037455	0.97552	1	FALSE
GSMUA_Achr10G26940_001	chr10	30259526	30263834	807	3.35988	0	0.465302	0	0	Inf	0.99424	1	FALSE
GSMUA_Achr10G26950_001	chr10	30264761	30267459	2699	27.9532	26.5984	13.3458	13.0117	0.97496	0.036585	0.96572	1	FALSE
GSMUA_Achr10G26970_001	chr10	30271920	30273953	1109	234.282	175.621	45.6408	34.9791	0.7664	0.38383	0.44241	1	FALSE
GSMUA_Achr10G26980_001	chr10	30273961	30277045	1024	0	2.04742	0	0.355271	Inf	#NAME?	1	1	FALSE
GSMUA_Achr10G27000_001	chr10	30289734	30297540	1692	31.143	26.2989	9.356	8.03423	0.858724	0.21973	0.86352	1	FALSE
GSMUA_Achr10G27010_001	chr10	30299230	30315948	2638	3.35149	1.27435	1.57419	0.640217	0.406696	1.298	0.70602	1	FALSE
GSMUA_Achr10G27030_001	chr10	30321205	30323559	1344	8.33272	7.7997	1.95035	1.77635	0.910786	0.13482	1	1	FALSE
GSMUA_Achr10G27040_001	chr6	27455165	30325937	333	103.017	47.8711	6.02934	2.77184	0.459726	1.1212	0.47433	1	FALSE
GSMUA_Achr10G27050_001	chr10	30326504	30328812	1056	85.622	64.3879	16.0289	12.1568	0.75843	0.39891	0.66413	1	FALSE
GSMUA_Achr10G27070_001	chr10	30331045	30334405	1304	47.6424	92.0599	10.8606	21.5418	1.98347	-0.98803	0.16593	1	FALSE
GSMUA_Achr10G27090_001	chr10	30341835	30345663	954	18.1646	10.1168	3.05924	1.70603	0.557664	0.84253	0.76367	1	FALSE
GSMUA_Achr10G27110_001	chr10	30366239	30373053	1411	4.09379	2.97174	1.01975	0.710542	0.696782	0.52122	1	1	FALSE
GSMUA_Achr10G27130_001	chr10	30379363	30380575	1132	0	1.85208	0	0.355271	Inf	#NAME?	1	1	FALSE
GSMUA_Achr10G27140_001	chr10	30381039	30385399	1497	34.7274	21.2974	9.17772	5.54368	0.604037	0.72729	0.6199	1	FALSE
GSMUA_Achr10G27150_001	chr10	30386105	30388863	1395	8.02808	9.92439	1.95035	2.41657	1.23904	-0.30923	0.92465	1	FALSE
GSMUA_Achr10G27160_001	chr10	30389085	30393167	932	60.84	44.1373	9.93004	7.39401	0.74461	0.42544	0.63204	1	FALSE
GSMUA_Achr10G27170_001	chr10	30397057	30398221	1165	24.7911	19.4545	5.09873	4.05228	0.794761	0.33141	0.89271	1	FALSE
GSMUA_Achr10G27180_001	chr10	30402994	30404528	1200	2.25952	0	0.465302	0	0	Inf	0.99424	1	FALSE
GSMUA_Achr10G27190_001	chr10	30409227	30411477	678	4.52051	3.09227	0.554444	0.355271	0.640769	0.64212	1	1	FALSE
GSMUA_Achr10G27240_001	chr10	30463773	30467101	415	13.9189	5.05195	1.01975	0.355271	0.348391	1.5212	0.96445	1	FALSE
GSMUA_Achr10G27250_001	chr10	30467140	30472615	2640	6.43012	3.65584	2.9701	1.70603	0.574402	0.79987	0.76348	1	FALSE
GSMUA_Achr10G27260_001	chr10	30476053	30477719	1185	19.4982	21.2615	4.07899	4.62217	1.13317	-0.18036	1	1	FALSE
GSMUA_Achr10G27270_001	chr10	30479192	30482974	960	6.01701	2.18392	1.01975	0.355271	0.348391	1.5212	0.96445	1	FALSE
GSMUA_Achr10G27320_001	chr10	30517197	30521866	819	0	9.22448	0	1.35076	Inf	#NAME?	0.48961	1	FALSE
GSMUA_Achr10G27330_001	chr10	30521906	30537160	3634	5.22288	0.576929	3.25712	0.355271	0.109075	3.1966	0.50911	1	FALSE
GSMUA_Achr10G27350_001	chr10	30544791	30550638	905	31.5228	29.677	5.00959	4.76282	0.95074	0.072878	1	1	FALSE
GSMUA_Achr10G27380_001	chr10	30563725	30565194	1218	206.149	0	44.9688	0	0	Inf	0.011428	1	FALSE
GSMUA_Achr10G27420_001	chr10	30591374	30593465	1041	0	5.24331	0	0.995488	Inf	#NAME?	0.69463	1	FALSE
GSMUA_Achr10G27450_001	chr10	30621095	30625138	1158	14.3541	19.5721	2.88096	4.05228	1.40657	-0.49218	0.83876	1	FALSE
GSMUA_Achr10G27460_001	chr10	30628739	30633612	1153	0	1.81835	0	0.355271	Inf	#NAME?	1	1	FALSE
GSMUA_Achr10G27470_001	chr10	30635529	30638212	919	12.5709	19.6275	2.03949	3.12711	1.53328	-0.61662	0.6668	1	FALSE
GSMUA_Achr10G27510_001	chr10	30646111	30646821	603	0	3.47688	0	0.355271	Inf	#NAME?	1	1	FALSE
GSMUA_Achr10G27520_001	chr10	30650613	30653396	1353	0	4.64869	0	1.06581	Inf	#NAME?	0.54414	1	FALSE
GSMUA_Achr10G27530_001	chr10	30660369	30665944	2081	1.47281	0	0.554444	0	0	Inf	0.99431	1	FALSE
GSMUA_Achr10G27540_001	chr10	30666951	30668908	1379	2.22256	3.95815	0.554444	0.995488	1.79547	-0.84436	1	1	FALSE
GSMUA_Achr10G27560_001	chr10	30676190	30676876	687	12.3548	3.05176	1.48505	0.355271	0.239232	2.0635	0.71508	1	FALSE
GSMUA_Achr10G27610_001	chr10	30715488	30716861	689	503.363	376.481	61.0261	46.4957	0.761898	0.39233	0.42749	1	FALSE
GSMUA_Achr10G27630_001	chr10	30719146	30722493	2752	3.08421	1.52366	1.48505	0.710542	0.478463	1.0635	0.94613	1	FALSE
GSMUA_Achr10G27670_001	chr10	30745080	30745634	555	0	12.1143	0	1.28043	Inf	#NAME?	0.70305	1	FALSE
GSMUA_Achr10G27690_001	chr10	30750087	30753723	1743	1.75841	0	0.554444	0	0	Inf	0.99431	1	FALSE
GSMUA_Achr10G27710_001	chr10	30760030	30761828	1359	18.9969	14.2037	4.54429	3.41206	0.750845	0.41341	0.89607	1	FALSE
GSMUA_Achr10G27730_001	chr10	30772342	30773829	1086	5.31891	11.9826	1.01975	2.34625	2.30081	-1.2021	0.6802	1	FALSE
GSMUA_Achr10G27790_001	chr10	30788122	30789827	141	380.411	497.093	9.3756	12.5121	1.33454	-0.41634	0.63547	1	FALSE
GSMUA_Achr10G27800_001	chr10	30789837	30791162	473	44.6107	40.8093	3.79197	3.41206	0.899812	0.1523	1	1	FALSE
GSMUA_Achr10G27810_001	chr10	30791163	30792852	918	15.9233	26.9729	2.59394	4.40755	1.69917	-0.76483	0.58914	1	FALSE
GSMUA_Achr10G27830_001	chr10	30797927	30805933	1911	9.93195	2.1942	3.25712	0.710542	0.21815	2.1966	0.60919	1	FALSE
GSMUA_Achr10G27840_001	chr10	30809486	30810693	834	3.67495	4.03085	0.554444	0.640217	1.1547	-0.20752	1	1	FALSE
GSMUA_Achr10G27850_001	chr10	30811596	30813183	915	6.69925	0	1.10889	0	0	Inf	0.66617	1	FALSE
GSMUA_Achr10G27870_001	chr10	30818624	30819965	1063	2.88326	0	0.554444	0	0	Inf	0.99431	1	FALSE
GSMUA_Achr10G27880_001	chr10	30820732	30827029	1274	8.79056	4.28437	1.95035	0.995488	0.510415	0.97026	0.73875	1	FALSE
GSMUA_Achr10G27890_001	chr10	30838684	30842420	1974	1.37357	0	0.465302	0	0	Inf	0.99424	1	FALSE
GSMUA_Achr10G27910_001	chr10	30861848	30863469	1559	1.73921	5.37924	0.465302	1.42108	3.05411	-1.6108	0.67127	1	FALSE
GSMUA_Achr10G27920_001	chr10	30870437	30881594	1572	0	5.6107	0	1.63571	Inf	#NAME?	0.45972	1	FALSE
GSMUA_Achr10G27930_001	chr10	30887647	30892725	3813	0.7111	1.7633	0.465302	1.28043	2.75183	-1.4604	1	1	FALSE
GSMUA_Achr10G27960_001	chr10	30899954	30903190	1303	2.35219	1.60902	0.554444	0.355271	0.640769	0.64212	1	1	FALSE
GSMUA_Achr10G27970_001	chr10	30906171	30914949	3160	13.5419	11.2904	7.51439	6.39852	0.851503	0.23192	0.86988	1	FALSE
GSMUA_Achr10G27990_001	chr10	30918952	30921937	1449	0	2.32003	0	0.640217	Inf	#NAME?	1	1	FALSE
GSMUA_Achr10G28000_001	chr3	8692262	30924470	165	18.5752	0	0.554444	0	0	Inf	0.99431	1	FALSE
GSMUA_Achr10G28040_001	chr10	30962338	30968065	2046	2.82323	1.02471	1.01975	0.355271	0.348391	1.5212	0.96445	1	FALSE
GSMUA_Achr10G28050_001	chr10	30970615	30978944	1553	0	1.35001	0	0.355271	Inf	#NAME?	1	1	FALSE
GSMUA_Achr10G28060_001	chr10	30981662	30983446	643	17.9668	46.9975	2.03949	5.40303	2.6492	-1.4056	0.30832	1	FALSE
GSMUA_Achr10G28110_001	chr10	31025059	31029004	1992	1.53861	0	0.554444	0	0	Inf	0.99431	1	FALSE
GSMUA_Achr10G28150_001	chr10	31075755	31079028	1068	0	1.96307	0	0.355271	Inf	#NAME?	1	1	FALSE
GSMUA_Achr10G28180_001	chr10	31096305	31100911	1266	17.413	13.2484	3.81156	2.84217	0.74567	0.42339	1	1	FALSE
GSMUA_Achr10G28260_001	chr10	31136358	31144383	2970	1.03196	0.705912	0.554444	0.355271	0.640769	0.64212	1	1	FALSE
GSMUA_Achr10G28270_001	chr10	31151071	31153077	1667	6.93021	3.27432	2.03949	0.995488	0.488105	1.0347	0.73808	1	FALSE
GSMUA_Achr10G28290_001	chr10	31158362	31159856	1312	4.40269	12.1502	1.01975	2.77184	2.71817	-1.4426	0.44854	1	FALSE
GSMUA_Achr10G28310_001	chr10	31170412	31174244	1032	16.4491	13.03	2.9701	2.56087	0.862217	0.21388	0.78746	1	FALSE
GSMUA_Achr10G28320_001	chr10	31178063	31182964	1362	2.2503	0	0.554444	0	0	Inf	0.99431	1	FALSE
GSMUA_Achr10G28330_001	chr10	31184616	31192178	1382	26.5285	13.9673	6.4055	3.41206	0.532677	0.90867	0.48977	1	FALSE
GSMUA_Achr10G28340_001	chr10	31192481	31194460	1677	3.44444	6.01383	1.01975	1.92065	1.88346	-0.91338	1	1	FALSE
GSMUA_Achr10G28360_001	chr10	31194723	31199573	1993	10.4101	8.41569	3.70283	2.84217	0.767567	0.38164	1	1	FALSE
GSMUA_Achr10G28420_001	chr10	31222406	31223944	1299	15.1555	22.2896	3.4354	5.11809	1.48981	-0.57513	0.66455	1	FALSE
GSMUA_Achr10G28470_001	chr10	31256431	31260090	1340	4.3107	10.6555	1.01975	2.63119	2.58024	-1.3675	0.66932	1	FALSE
GSMUA_Achr10G28500_001	chr10	31270095	31270448	354	22.9782	5.92248	1.39591	0.355271	0.254509	1.9742	0.74506	1	FALSE
GSMUA_Achr10G28530_001	chr10	31320009	31327986	1723	1.57366	4.38471	0.465302	1.35076	2.90297	-1.5375	0.80048	1	FALSE
GSMUA_Achr10G28540_001	chr10	31334716	31336366	1167	0	1.79654	0	0.355271	Inf	#NAME?	1	1	FALSE
GSMUA_Achr10G28570_001	chr10	31350358	31350690	212	12.7897	9.88943	0.465302	0.355271	0.763527	0.38925	1	1	FALSE
GSMUA_Achr10G28580_001	chr10	31350702	31357297	1212	2.5288	8.32111	0.554444	1.92065	3.4641	-1.7925	0.81258	1	FALSE
GSMUA_Achr10G28590_001	chr10	31358668	31361757	1298	2.08892	1.61522	0.465302	0.355271	0.763527	0.38925	1	1	FALSE
GSMUA_Achr10G28600_001	chr10	31363688	31364546	644	14.2775	0	1.66333	0	0	Inf	0.55769	1	FALSE
GSMUA_Achr10G28610_001	chr10	31364550	31366802	922	15.4708	3.64613	2.5048	0.640217	0.255597	1.9681	0.37042	1	FALSE
GSMUA_Achr10G28630_001	chr10	31384186	31385398	630	0	3.32787	0	0.355271	Inf	#NAME?	1	1	FALSE
GSMUA_Achr10G28640_001	chr10	31387519	31402004	1864	2.90925	1.8035	0.930605	0.640217	0.687958	0.53961	0.96689	1	FALSE
GSMUA_Achr10G28660_001	chr10	31410139	31410825	592	93.5902	114.854	9.82131	12.1568	1.2378	-0.30778	0.68481	1	FALSE
GSMUA_Achr10G28670_001	chr10	31410839	31419089	1173	26.3309	6.44062	5.38575	1.35076	0.250802	1.9954	0.17504	1	FALSE
GSMUA_Achr10G28680_001	chr10	31420930	31421535	606	99.7933	107.369	10.6628	11.7312	1.10021	-0.13777	0.94905	1	FALSE
GSMUA_Achr10G28690_001	chr10	31422500	31424264	1479	3.90557	0	1.01975	0	0	Inf	0.65285	1	FALSE
GSMUA_Achr10G28710_001	chr10	31440120	31441306	1088	0	1.92698	0	0.355271	Inf	#NAME?	1	1	FALSE
GSMUA_Achr10G28740_001	chr10	31453935	31455752	1431	11.3687	6.16353	2.79181	1.63571	0.585893	0.77129	0.72025	1	FALSE
GSMUA_Achr10G28780_001	chr10	31480871	31488378	2884	0.940161	1.16565	0.465302	0.640217	1.37592	-0.46039	1	1	FALSE
GSMUA_Achr10G28800_001	chr10	31495329	31503613	1757	5.03201	1.91333	1.57419	0.640217	0.406696	1.298	0.70602	1	FALSE
GSMUA_Achr10G28820_001	chr10	31517795	31522141	1145	7.41289	8.42918	1.48505	1.70603	1.1488	-0.20013	1	1	FALSE
GSMUA_Achr10G28830_001	chr10	31522540	31527731	951	82.1843	59.5998	13.8112	10.3102	0.746509	0.42177	0.53956	1	FALSE
GSMUA_Achr10G28870_001	chr10	31549053	31557434	1746	8.16958	1.20078	2.5048	0.355271	0.141836	2.8177	0.37966	1	FALSE
GSMUA_Achr10G28880_001	chr10	31561571	31568000	2035	5.67698	2.0605	2.03949	0.710542	0.348391	1.5212	0.74032	1	FALSE
GSMUA_Achr10G28980_001	chr10	31627663	31633225	1896	19.896	15.2712	6.67292	5.11809	0.766993	0.38271	0.87633	1	FALSE
GSMUA_Achr10G28990_001	chr10	31634605	31638039	657	4.12698	5.11679	0.465302	0.640217	1.37592	-0.46039	1	1	FALSE
GSMUA_Achr10G29000_001	chr10	31641296	31646753	741	11.4545	0	1.48505	0	0	Inf	0.42821	1	FALSE
GSMUA_Achr10G29030_001	chr10	31659429	31661963	1140	2.37844	2.94888	0.465302	0.640217	1.37592	-0.46039	1	1	FALSE
GSMUA_Achr10G29040_001	chr10	31666259	31669235	1167	17.4755	11.8633	3.61368	2.41657	0.668728	0.58051	0.90859	1	FALSE
GSMUA_Achr10G29050_001	chr10	31671618	31683489	2515	7.82781	3.33449	3.4354	1.42108	0.413659	1.2735	0.62541	1	FALSE
GSMUA_Achr10G29070_001	chr10	31694382	31701944	1304	2.35039	0	0.554444	0	0	Inf	0.99431	1	FALSE
GSMUA_Achr10G29080_001	chr10	31701965	31702174	210	29.1896	0	1.10889	0	0	Inf	0.66617	1	FALSE
GSMUA_Achr10G29150_001	chr10	31759176	31765124	1924	0	1.08969	0	0.355271	Inf	#NAME?	1	1	FALSE
GSMUA_Achr10G29160_001	chr10	31765871	31766590	630	0	3.32787	0	0.355271	Inf	#NAME?	1	1	FALSE
GSMUA_Achr10G29170_001	chr10	31770965	31776043	1536	0	6.56588	0	1.92065	Inf	#NAME?	0.57947	1	FALSE
GSMUA_Achr10G29180_001	chr10	31779395	31787795	1089	13.0983	6.17397	2.5048	1.28043	0.511193	0.96806	0.56342	1	FALSE
GSMUA_Achr10G29190_001	chr10	31790157	31793941	757	4.04876	2.76956	0.554444	0.355271	0.640769	0.64212	1	1	FALSE
GSMUA_Achr10G29210_001	chr10	31806677	31808030	948	0	2.21156	0	0.355271	Inf	#NAME?	1	1	FALSE
GSMUA_Achr10G29220_001	chr10	31817726	31829691	1925	8.81845	13.5201	2.9701	4.69249	1.57991	-0.65984	0.72222	1	FALSE
GSMUA_Achr10G29230_001	chr10	31832729	31841647	1214	93.2197	84.3543	20.0188	18.2704	0.912664	0.13185	0.95128	1	FALSE
GSMUA_Achr10G29250_001	chr10	31857907	31859183	1277	11.17	5.91609	2.5048	1.35076	0.539269	0.89092	0.75431	1	FALSE
GSMUA_Achr10G29260_001	chr10	31859427	31865604	2121	5.28014	3.56193	1.95035	1.35076	0.692572	0.52996	0.936	1	FALSE
GSMUA_Achr10G29290_001	chr10	31873127	31874069	782	94.2179	76.7327	12.9001	10.5914	0.821034	0.28449	0.83123	1	FALSE
GSMUA_Achr10G29300_001	chr10	31874084	31876640	432	31.3822	37.9048	2.32651	2.98646	1.28367	-0.36027	1	1	FALSE
GSMUA_Achr10G29320_001	chr10	31879272	31880725	492	6.22949	6.83278	0.554444	0.640217	1.1547	-0.20752	1	1	FALSE
GSMUA_Achr10G29330_001	chr10	31887609	31890953	3027	0.895746	0.692619	0.465302	0.355271	0.763527	0.38925	1	1	FALSE
GSMUA_Achr10G29340_001	chr10	31894304	31901527	942	2.87837	10.2457	0.465302	1.70603	3.6665	-1.8744	0.61981	1	FALSE
GSMUA_Achr10G29360_001	chr10	31906622	31909734	722	0	7.55996	0	0.995488	Inf	#NAME?	0.69463	1	FALSE
GSMUA_Achr10G29380_001	chr10	31915079	31919094	2145	0	1.56724	0	0.640217	Inf	#NAME?	1	1	FALSE
GSMUA_Achr10G29390_001	chr10	31923291	31923944	549	10.5216	3.81887	1.01975	0.355271	0.348391	1.5212	0.96445	1	FALSE
GSMUA_Achr10G29400_001	chr10	31941156	31949198	3693	59.6284	64.2298	38.9287	43.017	1.10502	-0.14407	0.8867	1	FALSE
GSMUA_Achr10G29410_001	chr10	31961809	31966563	2958	0	0.708776	0	0.355271	Inf	#NAME?	1	1	FALSE
GSMUA_Achr10G29520_001	chr9	26346315	32028954	1718	1.57824	4.39747	0.465302	1.35076	2.90297	-1.5375	0.80048	1	FALSE
GSMUA_Achr10G29540_001	chr10	32034392	32041905	1989	15.8839	15.8293	5.56404	5.68798	1.02228	-0.031785	1	1	FALSE
GSMUA_Achr10G29570_001	chr10	32049816	32057849	759	23.2971	8.28679	3.14838	1.06581	0.338527	1.5627	0.60248	1	FALSE
GSMUA_Achr10G29580_001	chr10	32059036	32062682	1008	40.1134	70.3587	7.13823	12.5824	1.76268	-0.81777	0.2837	1	FALSE
GSMUA_Achr10G29590_001	chr10	32067965	32071988	973	8.72328	2.15474	1.48505	0.355271	0.239232	2.0635	0.71508	1	FALSE
GSMUA_Achr10G29620_001	chr10	32092528	32093718	1008	5.73049	0	1.01975	0	0	Inf	0.65285	1	FALSE
GSMUA_Achr10G29630_001	chr6	5227699	32095958	621	4.93544	0	0.554444	0	0	Inf	0.99431	1	FALSE
GSMUA_Achr10G29680_001	chr10	32111086	32112592	870	3.52288	9.63935	0.554444	1.42108	2.56308	-1.3579	0.66213	1	FALSE
GSMUA_Achr10G29690_001	chr10	32114693	32120214	899	25.3079	31.7649	3.98985	5.26239	1.31894	-0.39938	0.97879	1	FALSE
GSMUA_Achr10G29710_001	chr10	32122796	32125477	1098	2.46942	0	0.465302	0	0	Inf	0.99424	1	FALSE
GSMUA_Achr10G29720_001	chr10	32126176	32129151	1800	0	1.16476	0	0.355271	Inf	#NAME?	1	1	FALSE
GSMUA_Achr10G29740_001	chr10	32140024	32143007	1209	36.2719	54.1466	7.78181	11.5869	1.48898	-0.57432	0.41784	1	FALSE
GSMUA_Achr10G29770_001	chr10	32157138	32160265	599	38.5732	23.8369	4.07899	2.63119	0.64506	0.63249	0.63956	1	FALSE
GSMUA_Achr10G29800_001	chr10	32172588	32178983	1295	6.82721	4.21489	1.57419	0.995488	0.632381	0.66113	0.95099	1	FALSE
GSMUA_Achr10G29830_001	chr10	32180954	32182122	944	6.49345	3.56115	1.10889	0.640217	0.57735	0.79248	0.9688	1	FALSE
GSMUA_Achr10G29840_001	chr10	32183911	32188956	2177	4.0612	1.5442	1.57419	0.640217	0.406696	1.298	0.70602	1	FALSE
GSMUA_Achr10G29850_001	chrUn_random	32191503	73676445	973	2.78666	3.45501	0.465302	0.640217	1.37592	-0.46039	1	1	FALSE
GSMUA_Achr10G29860_001	chr10	32198106	32199694	1114	5.18522	0	1.01975	0	0	Inf	0.65285	1	FALSE
GSMUA_Achr10G29870_001	chr10	32199913	32202599	1104	40.5767	71.8695	7.80141	14.3624	1.841	-0.88049	0.34696	1	FALSE
GSMUA_Achr10G29900_001	chr10	32221387	32228224	1701	3.18803	3.69764	0.930605	1.06581	1.14529	-0.19571	1	1	FALSE
GSMUA_Achr10G29930_001	chr10	32232740	32238238	1386	63.0245	64.2102	15.4745	16.0685	1.03838	-0.05434	1	1	FALSE
GSMUA_Achr10G29940_001	chr10	32247439	32249098	1329	39.6493	23.0648	9.356	5.61766	0.600433	0.73592	0.39528	1	FALSE
GSMUA_Achr10G29970_001	chr10	32275598	32276685	924	2.93444	0	0.465302	0	0	Inf	0.99424	1	FALSE
GSMUA_Achr10G29980_001	chr10	32280516	32290561	4847	0	0.693569	0	0.640217	Inf	#NAME?	1	1	FALSE
GSMUA_Achr10G29990_001	chr10	32298739	32300406	1456	1.86224	4.61776	0.465302	1.28043	2.75183	-1.4604	1	1	FALSE
GSMUA_Achr10G30010_001	chr10	32309163	32310922	760	205.677	275.055	27.6223	37.6103	1.36159	-0.44529	0.42802	1	FALSE
GSMUA_Achr10G30070_001	chr10	32348432	32350417	774	3.50313	11.3954	0.465302	1.63571	3.51536	-1.8137	0.7861	1	FALSE
GSMUA_Achr10G30120_001	chr10	32380864	32382985	1369	0	2.45561	0	0.640217	Inf	#NAME?	1	1	FALSE
GSMUA_Achr10G30140_001	chr10	32408835	32409328	494	57.7493	92.6374	5.00959	8.31917	1.66065	-0.73175	0.56964	1	FALSE
GSMUA_Achr10G30160_001	chr10	32418684	32418914	231	11.7378	0	0.465302	0	0	Inf	0.99424	1	FALSE
GSMUA_Achr10G30170_001	chr10	32419001	32419944	847	17.6754	0	2.68308	0	0	Inf	0.19774	1	FALSE
GSMUA_Achr10G30180_001	chr10	32423405	32428517	902	0	3.72697	0	0.640217	Inf	#NAME?	1	1	FALSE
GSMUA_Achr10G30200_001	chr10	32433952	32435042	723	34.2411	38.3475	4.27686	5.19206	1.21399	-0.27975	1	1	FALSE
GSMUA_Achr10G30210_001	chr10	32448195	32449121	840	6.45577	15.4918	0.930605	2.34625	2.52121	-1.3341	0.68386	1	FALSE
GSMUA_Achr10G30220_001	chr10	32460401	32463393	1221	4.73082	3.43417	1.01975	0.710542	0.696782	0.52122	1	1	FALSE
GSMUA_Achr10G30230_001	chr10	32463480	32468591	1353	0	1.54956	0	0.355271	Inf	#NAME?	1	1	FALSE
GSMUA_Achr10G30250_001	chr10	32486277	32488331	1035	13.4402	11.3507	2.41565	2.0613	0.853309	0.22886	1	1	FALSE
GSMUA_Achr10G30280_001	chr10	32501141	32510239	870	3.52288	3.86406	0.554444	0.640217	1.1547	-0.20752	1	1	FALSE
GSMUA_Achr10G30290_001	chr10	32511806	32512651	690	0	4.87207	0	0.640217	Inf	#NAME?	1	1	FALSE
GSMUA_Achr10G30310_001	chr10	32537615	32545429	753	47.9043	12.8173	6.47505	1.70603	0.263478	1.9242	0.42534	1	FALSE
GSMUA_Achr10G30320_001	chr10	32546569	32555550	3141	0.975775	4.40768	0.554444	2.41657	4.35855	-2.1238	0.3638	1	FALSE
GSMUA_Achr10G30350_001	chr10	32578925	32590716	1924	22.9762	13.9593	7.87096	4.76282	0.605113	0.72472	0.60345	1	FALSE
GSMUA_Achr10G30360_001	chr10	32593029	32595300	952	64.6378	50.6902	10.9302	8.53015	0.78042	0.35768	0.84876	1	FALSE
GSMUA_Achr10G30370_001	chr10	32596228	32597201	876	19.3784	2.39333	2.9701	0.355271	0.119616	3.0635	0.27472	1	FALSE
GSMUA_Achr10G30380_001	chr10	32598967	32601907	1617	12.3936	8.83012	3.52454	2.63119	0.746535	0.42172	0.77134	1	FALSE
GSMUA_Achr10G30390_001	chr10	32609928	32612267	1548	0	1.35437	0	0.355271	Inf	#NAME?	1	1	FALSE
GSMUA_Achr10G30400_001	chr10	32616270	32620754	1273	6.9452	4.28774	1.57419	0.995488	0.632381	0.66113	0.95099	1	FALSE
GSMUA_Achr10G30410_001	chr10	32622396	32634999	1124	10.2782	7.84699	2.03949	1.63571	0.802015	0.3183	0.94031	1	FALSE
GSMUA_Achr10G30420_001	chr10	32637478	32642762	783	3.91431	6.97099	0.554444	0.995488	1.79547	-0.84436	1	1	FALSE
GSMUA_Achr10G30430_001	chr10	32645189	32647480	822	3.29857	0	0.465302	0	0	Inf	0.99424	1	FALSE
GSMUA_Achr10G30440_001	chr10	32653533	32655093	1243	25.1324	9.4513	5.47489	2.0613	0.3765	1.4093	0.35404	1	FALSE
GSMUA_Achr10G30450_001	chr10	32660442	32664364	1557	51.2577	50.9363	14.009	14.0035	0.999606	0.00056878	0.95532	1	FALSE
GSMUA_Achr10G30490_001	chr10	32671047	32672301	1255	21.4161	20.7381	4.81172	4.69249	0.975223	0.036197	1	1	FALSE
GSMUA_Achr10G30510_001	chr10	32698496	32699471	696	11.6872	3.0123	1.39591	0.355271	0.254509	1.9742	0.74506	1	FALSE
GSMUA_Achr10G30520_001	chr10	32699502	32700353	728	11.659	0	1.48505	0	0	Inf	0.42821	1	FALSE
GSMUA_Achr10G30580_001	chr10	32788003	32791751	1810	21.0367	17.3948	6.76207	5.68798	0.84116	0.24955	0.88163	1	FALSE
GSMUA_Achr10G30600_001	chr10	32829415	32830227	813	13.7751	17.0289	1.95035	2.41657	1.23904	-0.30923	0.92465	1	FALSE
GSMUA_Achr10G30640_001	chr10	32919289	32927775	1676	14.982	10.0074	4.36601	2.84217	0.650976	0.61932	0.91553	1	FALSE
GSMUA_Achr10G30650_001	chr10	32927778	32934472	1869	1.63987	5.16394	0.554444	1.70603	3.07701	-1.6215	0.61384	1	FALSE
GSMUA_Achr10G30660_001	chr10	32934483	32946070	1689	1.60534	2.4826	0.465302	0.710542	1.52705	-0.61075	1	1	FALSE
GSMUA_Achr10G30690_001	chr10	32969555	32970778	1224	42.7618	34.6414	9.26686	7.67896	0.828647	0.27117	0.78434	1	FALSE
GSMUA_Achr10G30710_001	chr10	32986907	32989147	1323	4.63327	0	1.10889	0	0	Inf	0.66617	1	FALSE
GSMUA_Achr10G30720_001	chr10	32992994	32995224	679	25.0008	17.3019	2.9701	2.0613	0.694018	0.52696	0.91551	1	FALSE
GSMUA_Achr10G30730_001	chr10	32996447	32997859	800	3.83114	0	0.554444	0	0	Inf	0.99431	1	FALSE
GSMUA_Achr10G30750_001	chr10	33015555	33015944	282	39.7134	29.7384	1.95035	1.42108	0.728629	0.45674	1	1	FALSE
GSMUA_Achr10G30770_001	chr10	33021963	33023855	1790	1.71224	1.87806	0.554444	0.640217	1.1547	-0.20752	1	1	FALSE
GSMUA_Achr10G30780_001	chr10	33024000	33024431	432	6.27644	4.85315	0.465302	0.355271	0.763527	0.38925	1	1	FALSE
GSMUA_Achr10G30800_001	chr10	33034612	33036862	866	43.5599	41.6991	6.67292	6.61314	0.991041	0.012983	0.97982	1	FALSE
GSMUA_Achr10G30810_001	chr10	33044091	33049687	3907	2.17245	0	1.48505	0	0	Inf	0.42821	1	FALSE
GSMUA_Achr10G30830_001	chr10	33054210	33060059	192	0	10.9196	0	0.355271	Inf	#NAME?	1	1	FALSE
GSMUA_Achr10G30850_001	chr10	33067564	33085172	1766	67.9533	100.317	21.3059	32.0666	1.50505	-0.58981	0.33304	1	FALSE
GSMUA_Achr10G30870_001	chr10	33088899	33089916	849	6.80369	17.797	1.01975	2.70152	2.6492	-1.4056	0.54528	1	FALSE
GSMUA_Achr10G30900_001	chr10	33101021	33112043	2773	11.3931	9.68542	5.56404	4.76282	0.856	0.22432	0.98834	1	FALSE
GSMUA_Achr10G30910_001	chr10	33113282	33123308	2540	2.27415	4.79596	1.01975	2.27592	2.23185	-1.1582	0.83743	1	FALSE
GSMUA_Achr10G30940_001	chr10	33135530	33146197	7303	5.11699	8.50357	6.58378	10.9467	1.66268	-0.73351	0.33966	1	FALSE
GSMUA_Achr10G30950_001	chr10	33150483	33152381	1833	1.67207	0	0.554444	0	0	Inf	0.99431	1	FALSE
GSMUA_Achr10G30960_001	chr10	33154007	33156155	1408	0	2.38759	0	0.640217	Inf	#NAME?	1	1	FALSE
GSMUA_Achr10G30970_001	chr10	33156159	33171864	1338	116.034	98.825	27.3549	23.8177	0.870694	0.19976	0.72493	1	FALSE
GSMUA_Achr10G30990_001	chr10	33181263	33196127	6285	0.431412	1.40334	0.465302	1.63571	3.51536	-1.8137	0.7861	1	FALSE
GSMUA_Achr10G31020_001	chr3	391874	33228143	806	25.3026	28.1198	3.61368	4.05228	1.12137	-0.16526	0.97254	1	FALSE
GSMUA_Achr10G31030_001	chr10	33232982	33238788	1434	31.4855	23.4178	7.89055	6.04325	0.765885	0.3848	0.69573	1	FALSE
GSMUA_Achr10G31070_001	chr10	33274418	33276796	1977	2.74297	1.06048	0.930605	0.355271	0.381763	1.3892	0.9632	1	FALSE
GSMUA_Achr10G31160_001	chr10	33324656	33327920	1449	7.97285	6.08697	2.03949	1.63571	0.802015	0.3183	0.94031	1	FALSE
GSMUA_Achr10G31200_001	chr10	33361759	33397425	3317	0	0.632065	0	0.355271	Inf	#NAME?	1	1	FALSE
GSMUA_Achr10G31220_001	chr10	33402821	33411852	1255	0	2.67867	0	0.640217	Inf	#NAME?	1	1	FALSE
GSMUA_Achr10G31250_001	chr10	33443715	33450040	1909	7.47202	5.05574	2.5048	1.70603	0.681105	0.55405	0.92551	1	FALSE
GSMUA_Achr10G31260_001	chr10	33450046	33460104	3285	0	1.27644	0	0.710542	Inf	#NAME?	0.73694	1	FALSE
GSMUA_Achr10G31270_001	chr10	33461297	33463523	320	19.1557	27.5626	1.10889	1.63571	1.47509	-0.5608	1	1	FALSE
GSMUA_Achr10G31290_001	chr10	33469251	33469665	323	8.3945	16.8987	0.465302	0.995488	2.13944	-1.0972	1	1	FALSE
GSMUA_Achr10G31300_001	chr10	33470442	33472407	831	172.5	164.643	25.2262	24.384	0.966612	0.048992	1	1	FALSE
GSMUA_Achr10G31310_001	chr10	33476686	33491070	1911	0	2.1942	0	0.710542	Inf	#NAME?	0.73694	1	FALSE
GSMUA_Achr10G31320_001	chr10	33491488	33493826	1466	2.09066	0	0.554444	0	0	Inf	0.99431	1	FALSE
GSMUA_Achr10G31340_001	chr10	33506024	33511393	3595	0	2.10149	0	1.35076	Inf	#NAME?	0.48961	1	FALSE
GSMUA_Achr10G31350_001	chr10	33515894	33519933	1533	1.7687	0	0.465302	0	0	Inf	0.99424	1	FALSE
GSMUA_Achr10G31360_001	chr10	33523775	33528904	1847	1.46801	0	0.465302	0	0	Inf	0.99424	1	FALSE
GSMUA_Achr10G31370_001	chr10	33535393	33538787	1275	33.2853	34.9002	7.42525	8.03423	1.08202	-0.11372	1	1	FALSE
GSMUA_Achr10G31390_001	chr10	33538937	33539059	123	69.0061	99.0386	1.48505	2.27592	1.53256	-0.61594	1	1	FALSE
GSMUA_Achr10G31470_001	chr10	33561089	33564039	1663	19.2102	37.3648	5.65318	11.3056	1.99987	-0.99991	0.31565	1	FALSE
GSMUA_Achr10G31500_001	chr6	14488475	33589199	143	309.134	360.97	7.87096	9.17036	1.16509	-0.22044	0.7494	1	FALSE
GSMUA_Achr10G31530_001	chr10	33591814	33592779	966	35.5119	27.3539	6.02934	4.5482	0.754344	0.40671	0.97082	1	FALSE
GSMUA_Achr11G00010_001	chr11	1	1615	763	0	4.40594	0	0.640217	Inf	#NAME?	1	1	FALSE
GSMUA_Achr11G00020_001	chr11	4644	7571	1510	907.946	980.94	241.313	265.322	1.0995	-0.13684	0.73131	1	FALSE
GSMUA_Achr11G00040_001	chr11	13529	15383	970	8.75026	14.2727	1.48505	2.41657	1.62727	-0.70245	0.74728	1	FALSE
GSMUA_Achr11G00050_001	chr3	15650	8691912	1112	479.487	365.442	94.2624	73.5182	0.779931	0.35858	0.38657	1	FALSE
GSMUA_Achr11G00080_001	chr11	30058	35889	2324	21.7612	14.4497	8.82115	6.04325	0.685086	0.54564	0.54427	1	FALSE
GSMUA_Achr11G00100_001	chr11	42641	43051	411	7.4572	0	0.554444	0	0	Inf	0.99431	1	FALSE
GSMUA_Achr11G00160_001	chr11	57731	58057	327	9.37281	0	0.554444	0	0	Inf	0.99431	1	FALSE
GSMUA_Achr11G00230_001	chr11	102033	110889	4824	1.83276	1.5661	1.57419	1.35076	0.858065	0.22084	1	1	FALSE
GSMUA_Achr11G00260_001	chr11	126295	126954	660	28.7575	14.6233	3.25712	1.70603	0.523785	0.93295	0.75389	1	FALSE
GSMUA_Achr11G00310_001	chr11	179458	186516	1961	14.3675	16.4793	4.92045	5.75831	1.17028	-0.22685	0.91484	1	FALSE
GSMUA_Achr11G00320_001	chr11	189338	196524	1020	11.6727	13.9983	2.12864	2.63119	1.23609	-0.30579	1	1	FALSE
GSMUA_Achr11G00360_001	chr11	216886	219162	2199	1.39377	1.90683	0.554444	0.710542	1.28154	-0.35788	1	1	FALSE
GSMUA_Achr11G00370_001	chr11	220417	225542	1079	12.8921	17.8895	2.41565	3.41206	1.41248	-0.49823	0.81574	1	FALSE
GSMUA_Achr11G00380_001	chr11	227019	227548	370	60.5361	52.1698	3.9007	3.41206	0.874729	0.19309	1	1	FALSE
GSMUA_Achr11G00390_001	chr11	227609	232156	1425	33.8352	55.3756	8.44499	14.1478	1.67529	-0.74441	0.37002	1	FALSE
GSMUA_Achr11G00440_001	chr11	263073	267902	1518	3.57236	2.76226	0.930605	0.710542	0.763527	0.38925	1	1	FALSE
GSMUA_Achr11G00450_001	chrUn_random	267946	85839712	464	25.6598	11.7636	2.12864	0.995488	0.467665	1.0965	0.73743	1	FALSE
GSMUA_Achr11G00510_001	chr11	304557	310397	891	6.48298	3.77298	1.01975	0.640217	0.62782	0.67158	0.96788	1	FALSE
GSMUA_Achr11G00520_001	chr11	311087	317402	1754	12.7699	13.8696	3.9007	4.19293	1.07492	-0.10422	0.9051	1	FALSE
GSMUA_Achr11G00530_001	chr11	317576	317776	201	15.2483	0	0.554444	0	0	Inf	0.99431	1	FALSE
GSMUA_Achr11G00540_001	chr11	318406	319952	867	0	2.41818	0	0.355271	Inf	#NAME?	1	1	FALSE
GSMUA_Achr11G00570_001	chr11	337547	342558	1561	7.17436	15.8623	1.95035	4.40755	2.25987	-1.1762	0.45819	1	FALSE
GSMUA_Achr11G00580_001	chr11	343772	347389	595	0	28.9181	0	3.05679	Inf	#NAME?	0.11619	1	FALSE
GSMUA_Achr11G00590_001	chr11	351856	353504	1276	125.091	118.075	28.0181	26.8006	0.956546	0.064094	0.99764	1	FALSE
GSMUA_Achr11G00600_001	chr11	357739	358938	1128	5.43424	5.57596	1.10889	1.06581	0.961154	0.057161	1	1	FALSE
GSMUA_Achr11G00640_001	chr11	395327	399330	1927	2.81414	10.017	0.930605	3.41206	3.6665	-1.8744	0.35083	1	FALSE
GSMUA_Achr11G00650_001	chr11	407415	408123	429	7.14431	0	0.554444	0	0	Inf	0.99431	1	FALSE
GSMUA_Achr11G00660_001	chr11	410336	412646	1909	8.89236	1.76099	2.9701	0.640217	0.215554	2.2139	0.26675	1	FALSE
GSMUA_Achr11G00680_001	chr11	418575	423477	1048	18.4479	5.20829	3.34626	0.995488	0.297493	1.7491	0.3558	1	FALSE
GSMUA_Achr11G00690_001	chr11	424223	428533	811	10.4658	17.0709	1.48505	2.41657	1.62727	-0.70245	0.74728	1	FALSE
GSMUA_Achr11G00710_001	chr11	442275	455576	820	0	5.11356	0	0.710542	Inf	#NAME?	0.73694	1	FALSE
GSMUA_Achr11G00740_001	chr11	457380	460576	970	125.299	101.66	21.256	17.4156	0.819325	0.28749	0.75636	1	FALSE
GSMUA_Achr11G00750_001	chr11	462036	463887	487	22.9963	11.208	1.95035	0.995488	0.510415	0.97026	0.73875	1	FALSE
GSMUA_Achr11G00770_001	chr11	468576	473670	676	62.7793	65.1833	7.42525	7.81961	1.05311	-0.074657	0.97558	1	FALSE
GSMUA_Achr11G00780_001	chr11	476761	479049	1809	1.49885	3.0173	0.465302	0.995488	2.13944	-1.0972	1	1	FALSE
GSMUA_Achr11G00790_001	chr11	481321	490169	1178	24.2175	11.0468	5.00959	2.34625	0.468351	1.0943	0.43209	1	FALSE
GSMUA_Achr11G00810_001	chrUn_random	497341	88289030	826	0	2.53821	0	0.355271	Inf	#NAME?	1	1	FALSE
GSMUA_Achr11G00830_001	chr11	530247	534933	1293	76.6757	44.4786	17.3553	10.3805	0.598116	0.7415	0.26517	1	FALSE
GSMUA_Achr11G00850_001	chr11	543291	554617	2759	5.17002	9.59045	2.5048	4.90712	1.95909	-0.97018	0.67387	1	FALSE
GSMUA_Achr11G00860_001	chr11	556748	566166	4767	1.28589	0.439807	1.10889	0.355271	0.320385	1.6421	0.96561	1	FALSE
GSMUA_Achr11G00890_001	chr11	585778	590130	1366	262.779	821.551	63.6504	203.997	3.20497	-1.6803	0.0041228	1	FALSE
GSMUA_Achr11G00900_001	chr11	590622	608408	1251	2.1674	1.67591	0.465302	0.355271	0.763527	0.38925	1	1	FALSE
GSMUA_Achr11G00910_001	chr11	612117	614500	2070	0	2.02566	0	0.710542	Inf	#NAME?	0.73694	1	FALSE
GSMUA_Achr11G00930_001	chr11	621616	629582	2619	1.03529	2.56718	0.465302	1.28043	2.75183	-1.4604	1	1	FALSE
GSMUA_Achr11G00940_001	chrUn_random	630282	138720150	916	2.96007	10.5365	0.465302	1.70603	3.6665	-1.8744	0.61981	1	FALSE
GSMUA_Achr11G00950_001	chr11	642974	648747	1455	2.10647	0	0.554444	0	0	Inf	0.99431	1	FALSE
GSMUA_Achr11G00960_001	chr11	653117	655201	2085	107.877	88.7827	39.681	33.273	0.838514	0.25409	0.64205	1	FALSE
GSMUA_Achr11G00970_001	chr11	659248	659850	408	60.6772	78.1426	4.27686	5.54368	1.2962	-0.37429	0.79295	1	FALSE
GSMUA_Achr11G00980_001	chr11	659871	664081	674	13.642	9.97546	1.66333	1.28043	0.7698	0.37744	0.97079	1	FALSE
GSMUA_Achr11G00990_001	chr11	668556	669968	1116	25.5629	26.3333	5.00959	5.33271	1.0645	-0.090176	1	1	FALSE
GSMUA_Achr11G01020_001	chr11	680169	681576	1210	0	1.73269	0	0.355271	Inf	#NAME?	1	1	FALSE
GSMUA_Achr11G01060_001	chr11	729694	731582	1586	1.7096	0	0.465302	0	0	Inf	0.99424	1	FALSE
GSMUA_Achr11G01070_001	chr11	732167	737391	1642	0	16.6209	0	4.97744	Inf	#NAME?	0.034091	1	FALSE
GSMUA_Achr11G01080_001	chr11	738105	739514	786	10.7987	11.2214	1.48505	1.63571	1.10145	-0.1394	1	1	FALSE
GSMUA_Achr11G01090_001	chr11	741802	747065	1856	4.7636	2.25922	1.57419	0.710542	0.451369	1.1476	0.94738	1	FALSE
GSMUA_Achr11G01110_001	chr11	749864	755936	1528	0	3.57218	0	0.995488	Inf	#NAME?	0.69463	1	FALSE
GSMUA_Achr11G01120_001	chr11	759385	760792	683	0	3.06963	0	0.355271	Inf	#NAME?	1	1	FALSE
GSMUA_Achr11G01130_001	chr11	760807	766833	1239	6.85049	6.09754	1.48505	1.35076	0.909572	0.13674	1	1	FALSE
GSMUA_Achr11G01150_001	chr11	778650	781891	745	23.2604	59.1462	3.05924	7.81961	2.55606	-1.3539	0.20028	1	FALSE
GSMUA_Achr11G01160_001	chr11	783109	784570	1101	17.881	0	3.4354	0	0	Inf	0.080063	1	FALSE
GSMUA_Achr11G01170_001	chr11	789865	799605	3453	9.14946	5.83093	5.56404	3.48238	0.625874	0.67606	0.77672	1	FALSE
GSMUA_Achr11G01180_001	chr11	800170	801275	878	3.08818	4.77576	0.465302	0.710542	1.52705	-0.61075	1	1	FALSE
GSMUA_Achr11G01190_001	chr11	801582	803933	1644	3.7286	1.27528	1.10889	0.355271	0.320385	1.6421	0.96561	1	FALSE
GSMUA_Achr11G01240_001	chr11	844263	844556	294	10.4249	25.6968	0.554444	1.35076	2.43624	-1.2847	0.79568	1	FALSE
GSMUA_Achr11G01250_001	chr11	844574	850753	480	18.4193	15.7393	1.57419	1.35076	0.858065	0.22084	1	1	FALSE
GSMUA_Achr11G01260_001	chr11	854466	855426	961	134.811	188.712	23.0584	32.7771	1.42148	-0.5074	0.38134	1	FALSE
GSMUA_Achr11G01280_001	chr11	865899	867011	1019	812.467	968.323	145.863	176.165	1.20774	-0.27231	0.47374	1	FALSE
GSMUA_Achr11G01300_001	chr11	873490	874874	929	3.29915	3.61865	0.554444	0.640217	1.1547	-0.20752	1	1	FALSE
GSMUA_Achr11G01320_001	chr11	890884	892118	1073	21.204	1.95392	3.98985	0.355271	0.0890438	3.4893	0.14074	1	FALSE
GSMUA_Achr11G01330_001	chr11	896606	903366	2976	0	1.40898	0	0.710542	Inf	#NAME?	0.73694	1	FALSE
GSMUA_Achr11G01350_001	chr11	907834	921290	4152	1.39122	1.31462	1.01975	0.995488	0.976211	0.034735	1	1	FALSE
GSMUA_Achr11G01360_001	chr11	922647	929741	2318	1.32222	1.45027	0.554444	0.640217	1.1547	-0.20752	1	1	FALSE
GSMUA_Achr11G01380_001	chr11	940247	941083	837	17.0419	0	2.5048	0	0	Inf	0.18203	1	FALSE
GSMUA_Achr11G01410_001	chr11	964023	965675	1551	9.1967	4.05524	2.5048	1.06581	0.425509	1.2327	0.75465	1	FALSE
GSMUA_Achr11G01420_001	chr11	967380	969150	1437	0	4.37695	0	1.06581	Inf	#NAME?	0.54414	1	FALSE
GSMUA_Achr11G01430_001	chr11	974556	976593	1294	11.2964	49.6401	2.59394	11.6609	4.49545	-2.1685	0.038484	1	FALSE
GSMUA_Achr11G01450_001	chr11	984979	988879	1501	64.244	123.326	16.89	33.273	1.96999	-0.97819	0.11284	1	FALSE
GSMUA_Achr11G01480_001	chr11	1015104	1018456	1602	1.91318	1.30871	0.554444	0.355271	0.640769	0.64212	1	1	FALSE
GSMUA_Achr11G01490_001	chr11	1025920	1026105	186	47.5336	0	1.57419	0	0	Inf	0.42107	1	FALSE
GSMUA_Achr11G01520_001	chr11	1043737	1045299	822	3.29857	0	0.465302	0	0	Inf	0.99424	1	FALSE
GSMUA_Achr11G01530_001	chr11	1045365	1050303	830	3.26677	0	0.465302	0	0	Inf	0.99424	1	FALSE
GSMUA_Achr11G01550_001	chr11	1056089	1064876	1527	9.10976	6.3205	2.41565	1.70603	0.706239	0.50177	0.92445	1	FALSE
GSMUA_Achr11G01560_001	chr11	1068506	1073445	1033	5.24961	0	0.930605	0	0	Inf	0.66207	1	FALSE
GSMUA_Achr11G01590_001	chr11	1077517	1084715	927	31.5374	16.2996	5.18788	2.70152	0.520737	0.94137	0.54623	1	FALSE
GSMUA_Achr11G01640_001	chr4	1105860	26899681	924	6.634	10.4452	1.10889	1.70603	1.5385	-0.62153	0.85197	1	FALSE
GSMUA_Achr11G01650_001	chr11	1117049	1118567	1161	39.8025	4.70137	8.15797	0.995488	0.122026	3.0347	0.022691	1	FALSE
GSMUA_Achr11G01660_001	chr11	1124697	1128296	2023	2.85533	0	1.01975	0	0	Inf	0.65285	1	FALSE
GSMUA_Achr11G01700_001	chr11	1147478	1155313	1670	3.45888	5.0217	1.01975	1.42108	1.39356	-0.47878	0.86577	1	FALSE
GSMUA_Achr11G01710_001	chr11	1161800	1162658	859	232.2	267.762	35.2258	41.163	1.16855	-0.22471	0.64437	1	FALSE
GSMUA_Achr11G01720_001	chr11	1163432	1167032	2020	0	1.66422	0	0.640217	Inf	#NAME?	1	1	FALSE
GSMUA_Achr11G01740_001	chr11	1173206	1175997	1516	28.4603	12.1843	7.60353	3.34173	0.439498	1.1861	0.27396	1	FALSE
GSMUA_Achr11G01760_001	chr11	1194447	1196075	1353	2.00401	1.54956	0.465302	0.355271	0.763527	0.38925	1	1	FALSE
GSMUA_Achr11G01770_001	chr11	1196875	1201003	343	42.6168	6.11242	2.59394	0.355271	0.136962	2.8682	0.37663	1	FALSE
GSMUA_Achr11G01790_001	chr11	1206858	1208337	1399	6.31969	2.40295	1.57419	0.640217	0.406696	1.298	0.70602	1	FALSE
GSMUA_Achr11G01800_001	chr11	1212407	1215159	2421	0	0.865989	0	0.355271	Inf	#NAME?	1	1	FALSE
GSMUA_Achr11G01810_001	chr11	1225525	1228110	569	36.4629	63.4012	3.70283	6.25423	1.68904	-0.7562	0.47533	1	FALSE
GSMUA_Achr11G01830_001	chr11	1232346	1237737	1777	0	2.35966	0	0.710542	Inf	#NAME?	0.73694	1	FALSE
GSMUA_Achr11G01840_001	chr11	1239746	1257756	3412	21.6975	26.6975	12.9893	16.4237	1.26441	-0.33846	0.72063	1	FALSE
GSMUA_Achr11G01860_001	chr11	1262847	1265304	1002	6.11758	0	1.10889	0	0	Inf	0.66617	1	FALSE
GSMUA_Achr11G01880_001	chr11	1271824	1281724	3074	1.87909	4.23329	1.01975	2.34625	2.30081	-1.2021	0.6802	1	FALSE
GSMUA_Achr11G01890_001	chr11	1292706	1298255	2672	3.17656	0.78464	1.48505	0.355271	0.239232	2.0635	0.71508	1	FALSE
GSMUA_Achr11G01900_001	chr11	1298922	1300694	1333	2842.06	2676.39	665.91	646.601	0.971004	0.042451	0.75889	1	FALSE
GSMUA_Achr11G01920_001	chr11	1321852	1327864	1470	0	2.85246	0	0.710542	Inf	#NAME?	0.73694	1	FALSE
GSMUA_Achr11G01930_001	chr11	1331929	1333469	1132	2.39525	0	0.465302	0	0	Inf	0.99424	1	FALSE
GSMUA_Achr11G01940_001	chr11	1338632	1340896	480	5.6488	11.3714	0.465302	0.995488	2.13944	-1.0972	1	1	FALSE
GSMUA_Achr11G01950_001	chr11	1342285	1348274	1807	27.2693	27.8658	8.71242	8.88542	1.01986	-0.028366	0.92069	1	FALSE
GSMUA_Achr11G01960_001	chr11	1350603	1353586	917	9.256	17.857	1.48505	2.98646	2.01102	-1.0079	0.729	1	FALSE
GSMUA_Achr11G02030_001	chr11	1406620	1407264	645	22.6629	9.75144	2.59394	1.06581	0.410886	1.2832	0.75454	1	FALSE
GSMUA_Achr11G02040_001	chr11	1407657	1417382	4292	0	2.05499	0	1.63571	Inf	#NAME?	0.45972	1	FALSE
GSMUA_Achr11G02070_001	chr11	1425683	1429568	1352	2.00549	0	0.465302	0	0	Inf	0.99424	1	FALSE
GSMUA_Achr11G02080_001	chr11	1430573	1436248	1074	2.5246	1.9521	0.465302	0.355271	0.763527	0.38925	1	1	FALSE
GSMUA_Achr11G02120_001	chr11	1451159	1453103	1644	1.64928	0	0.465302	0	0	Inf	0.99424	1	FALSE
GSMUA_Achr11G02140_001	chr11	1465148	1468567	2277	15.0657	8.4773	6.02934	3.41206	0.565909	0.82136	0.57457	1	FALSE
GSMUA_Achr11G02170_001	chr11	1486318	1489540	762	0	4.41172	0	0.640217	Inf	#NAME?	1	1	FALSE
GSMUA_Achr11G02190_001	chr11	1489914	1491590	1079	32.4481	29.1794	6.20762	5.68798	0.91629	0.12612	0.98493	1	FALSE
GSMUA_Achr11G02220_001	chr11	1508074	1510408	1678	0	12.2574	0	3.69701	Inf	#NAME?	0.076763	1	FALSE
GSMUA_Achr11G02240_001	chr11	1541891	1543020	1024	62.0504	68.0592	11.2172	12.6564	1.1283	-0.17415	0.95307	1	FALSE
GSMUA_Achr11G02260_001	chr11	1560338	1563825	1458	2.10213	0	0.554444	0	0	Inf	0.99431	1	FALSE
GSMUA_Achr11G02290_001	chr11	1575103	1578823	881	35.8605	30.4854	5.56404	4.76282	0.856	0.22432	0.98834	1	FALSE
GSMUA_Achr11G02300_001	chr11	1585225	1587474	1095	10.8732	13.0395	2.12864	2.63119	1.23609	-0.30579	1	1	FALSE
GSMUA_Achr11G02310_001	chr11	1593516	1599029	2336	2.47274	1.795	1.01975	0.710542	0.696782	0.52122	1	1	FALSE
GSMUA_Achr11G02340_001	chr11	1613412	1615402	1395	10.2252	21.3517	2.5048	5.18841	2.07139	-1.0506	0.36685	1	FALSE
GSMUA_Achr11G02350_001	chr11	1621684	1623279	1350	24.8871	7.76503	5.85105	1.77635	0.303595	1.7198	0.31847	1	FALSE
GSMUA_Achr11G02360_001	chr11	1633037	1635157	1947	5.93357	5.60687	2.03949	1.99098	0.976211	0.034735	1	1	FALSE
GSMUA_Achr11G02410_001	chr11	1676805	1677750	751	4.0811	0	0.554444	0	0	Inf	0.99431	1	FALSE
GSMUA_Achr11G02430_001	chr11	1697266	1698862	1434	18.0033	31.3077	4.54429	7.88993	1.73623	-0.79596	0.37983	1	FALSE
GSMUA_Achr11G02450_001	chr11	1711903	1713299	432	0	14.5594	0	1.06581	Inf	#NAME?	0.54414	1	FALSE
GSMUA_Achr11G02470_001	chr11	1719509	1726395	1805	11.1027	15.5805	3.52454	5.04776	1.43218	-0.51821	0.75153	1	FALSE
GSMUA_Achr11G02530_001	chr11	1736304	1752382	1644	1.64928	0	0.465302	0	0	Inf	0.99424	1	FALSE
GSMUA_Achr11G02550_001	chr11	1764549	1765430	183	14.8165	0	0.465302	0	0	Inf	0.99424	1	FALSE
GSMUA_Achr11G02560_001	chr11	1765458	1770583	1437	3.77373	12.2756	0.930605	3.27141	3.51536	-1.8137	0.52618	1	FALSE
GSMUA_Achr11G02570_001	chr11	1780496	1784728	1864	4.36388	11.0343	1.39591	3.69701	2.64846	-1.4052	0.49578	1	FALSE
GSMUA_Achr11G02580_001	chr11	1785068	1786876	1573	5.3959	2.66568	1.48505	0.710542	0.478463	1.0635	0.94613	1	FALSE
GSMUA_Achr11G02590_001	chr11	1789499	1792654	932	48.0651	35.5658	7.80141	5.82863	0.747126	0.42058	0.77641	1	FALSE
GSMUA_Achr11G02600_001	chr11	1793265	1798125	1780	1.72186	1.88861	0.554444	0.640217	1.1547	-0.20752	1	1	FALSE
GSMUA_Achr11G02610_001	chr11	1800543	1805416	1586	7.50703	7.40729	2.12864	2.0613	0.968367	0.046374	1	1	FALSE
GSMUA_Achr11G02620_001	chr11	1813189	1822735	2226	0	2.45206	0	0.995488	Inf	#NAME?	0.69463	1	FALSE
GSMUA_Achr11G02630_001	chr11	1826774	1830343	1187	0	2.83212	0	0.640217	Inf	#NAME?	1	1	FALSE
GSMUA_Achr11G02660_001	chr11	1852049	1853054	925	12.4894	2.26655	2.03949	0.355271	0.174196	2.5212	0.52196	1	FALSE
GSMUA_Achr11G02690_001	chr11	1872663	1877029	1027	11.2489	17.1763	2.03949	3.27141	1.60403	-0.6817	0.90604	1	FALSE
GSMUA_Achr11G02700_001	chr11	1883271	1883923	653	47.2988	47.551	5.38575	5.47336	1.01627	-0.023279	1	1	FALSE
GSMUA_Achr11G02730_001	chr11	1929668	1933021	994	18.1448	17.3101	3.23752	3.05679	0.944175	0.082874	1	1	FALSE
GSMUA_Achr11G02740_001	chr11	1948896	1950178	993	3.08651	0	0.554444	0	0	Inf	0.99431	1	FALSE
GSMUA_Achr11G02770_001	chr11	1957658	1958860	645	19.0072	9.75144	2.21778	1.06581	0.480577	1.0572	0.96185	1	FALSE
GSMUA_Achr11G02820_001	chr11	2006067	2008724	2238	31.71	5.81463	12.4348	2.34625	0.188683	2.406	0.014524	1	FALSE
GSMUA_Achr11G02830_001	chr11	2013188	2015663	2323	6.14037	8.85406	2.5048	3.69701	1.47597	-0.56166	0.80748	1	FALSE
GSMUA_Achr11G02840_001	chr11	2022482	2030527	941	2.88143	2.22801	0.465302	0.355271	0.763527	0.38925	1	1	FALSE
GSMUA_Achr11G02850_001	chr11	2049389	2050945	918	0	3.66201	0	0.640217	Inf	#NAME?	1	1	FALSE
GSMUA_Achr11G02870_001	chr11	2055443	2060365	2112	4.18619	0.992689	1.57419	0.355271	0.225685	2.1476	0.71271	1	FALSE
GSMUA_Achr11G02890_001	chr11	2097983	2099179	1197	237.341	407.438	50.8894	87.1591	1.71272	-0.77629	0.21722	1	FALSE
GSMUA_Achr11G02900_001	chr11	2105676	2107232	939	0	2.23276	0	0.355271	Inf	#NAME?	1	1	FALSE
GSMUA_Achr11G02910_001	chr11	2108460	2113196	1101	60.8157	60.9683	11.8608	11.7276	0.988768	0.016295	0.86433	1	FALSE
GSMUA_Achr11G02930_001	chr11	2120260	2121900	1074	5.70746	16.4246	1.10889	3.27141	2.95017	-1.5608	0.5199	1	FALSE
GSMUA_Achr11G02960_001	chrUn_random	2136796	127092059	689	3.9353	15.8441	0.465302	1.99098	4.27889	-2.0972	0.6018	1	FALSE
GSMUA_Achr11G02970_001	chr11	2147424	2150414	1317	6.71317	8.28897	1.57419	1.99098	1.26476	-0.33887	1	1	FALSE
GSMUA_Achr11G02980_001	chr11	2154161	2154826	519	66.7784	10.5169	6.11848	0.995488	0.162702	2.6197	0.075617	1	FALSE
GSMUA_Achr11G02990_001	chr11	2161771	2163173	764	33.7916	17.0329	4.54429	2.34625	0.516307	0.9537	0.52746	1	FALSE
GSMUA_Achr11G03030_001	chr11	2198325	2201361	357	15.19	0	0.930605	0	0	Inf	0.66207	1	FALSE
GSMUA_Achr11G03070_001	chr11	2221182	2222231	1050	40.7545	49.1607	7.51439	9.17036	1.22037	-0.28732	0.75358	1	FALSE
GSMUA_Achr11G03130_001	chr11	2257784	2258836	957	24.1435	17.1106	4.07899	2.98646	0.732158	0.44977	0.77568	1	FALSE
GSMUA_Achr11G03140_001	chr11	2260747	2268657	2214	5.05835	3.78782	1.95035	1.42108	0.728629	0.45674	1	1	FALSE
GSMUA_Achr11G03150_001	chr11	2277886	2278781	795	14.087	30.1003	1.95035	4.33722	2.22382	-1.153	0.53991	1	FALSE
GSMUA_Achr11G03190_001	chr11	2302874	2309408	1075	2.85108	0	0.554444	0	0	Inf	0.99431	1	FALSE
GSMUA_Achr11G03210_001	chr11	2317713	2318231	519	16.3541	0	1.48505	0	0	Inf	0.42821	1	FALSE
GSMUA_Achr11G03240_001	chr11	2335261	2344372	1353	4.53054	4.64869	1.10889	1.06581	0.961154	0.057161	1	1	FALSE
GSMUA_Achr11G03270_001	chr11	2350990	2353254	1272	15.755	10.5715	3.52454	2.56087	0.726582	0.4608	0.62071	1	FALSE
GSMUA_Achr11G03290_001	chr11	2365748	2370271	2686	6.4516	7.03842	3.05924	3.55636	1.1625	-0.21723	1	1	FALSE
GSMUA_Achr11G03300_001	chr11	2373872	2379987	1337	71.3312	63.1028	16.6226	15.1433	0.911008	0.13446	0.81938	1	FALSE
GSMUA_Achr11G03310_001	chr11	2380364	2406578	3671	0.834897	0.571114	0.554444	0.355271	0.640769	0.64212	1	1	FALSE
GSMUA_Achr11G03320_001	chr11	2406883	2413741	1281	6.90183	5.89762	1.57419	1.35076	0.858065	0.22084	1	1	FALSE
GSMUA_Achr11G03350_001	chr11	2430165	2433179	1122	5.14825	4.86478	1.01975	0.995488	0.976211	0.034735	1	1	FALSE
GSMUA_Achr11G03360_001	chr11	2438953	2439972	885	0	3.79856	0	0.640217	Inf	#NAME?	1	1	FALSE
GSMUA_Achr11G03370_001	chr11	2451168	2453011	1414	3.83511	2.96543	0.930605	0.710542	0.763527	0.38925	1	1	FALSE
GSMUA_Achr11G03380_001	chr11	2453016	2462080	3351	0.914625	0.625652	0.554444	0.355271	0.640769	0.64212	1	1	FALSE
GSMUA_Achr11G03400_001	chr11	2479970	2481052	924	3.317	0	0.554444	0	0	Inf	0.99431	1	FALSE
GSMUA_Achr11G03420_001	chr11	2484351	2486109	1627	31.3009	25.7943	8.9103	7.46434	0.83772	0.25546	0.85624	1	FALSE
GSMUA_Achr11G03450_001	chr11	2490827	2511286	2250	0	3.35771	0	1.35076	Inf	#NAME?	0.48961	1	FALSE
GSMUA_Achr11G03460_001	chr11	2518829	2519620	506	5.35854	0	0.465302	0	0	Inf	0.99424	1	FALSE
GSMUA_Achr11G03550_001	chr11	2557408	2558118	459	5.90724	0	0.465302	0	0	Inf	0.99424	1	FALSE
GSMUA_Achr11G03570_001	chr11	2562534	2563822	1289	11.3402	3.253	2.59394	0.710542	0.273924	1.8682	0.57119	1	FALSE
GSMUA_Achr11G03580_001	chr11	2567934	2570600	809	3.78852	6.74696	0.554444	0.995488	1.79547	-0.84436	1	1	FALSE
GSMUA_Achr11G03600_001	chr11	2588590	2604332	3343	0.916814	1.63275	0.554444	0.995488	1.79547	-0.84436	1	1	FALSE
GSMUA_Achr11G03610_001	chr11	2604957	2606308	597	9.6756	0	1.01975	0	0	Inf	0.65285	1	FALSE
GSMUA_Achr11G03640_001	chr11	2621862	2622416	555	4.88545	6.05717	0.465302	0.640217	1.37592	-0.46039	1	1	FALSE
GSMUA_Achr11G03680_001	chr11	2642949	2644389	468	18.8915	7.18318	1.57419	0.640217	0.406696	1.298	0.70602	1	FALSE
GSMUA_Achr11G03720_001	chr11	2673123	2678110	1548	23.9121	13.2868	6.49464	3.69701	0.569239	0.81289	0.48937	1	FALSE
GSMUA_Achr11G03730_001	chr11	2678673	2697926	3819	2.31507	0.548981	1.57419	0.355271	0.225685	2.1476	0.71271	1	FALSE
GSMUA_Achr11G03770_001	chr11	2720037	2721007	408	14.1577	0	1.01975	0	0	Inf	0.65285	1	FALSE
GSMUA_Achr11G03790_001	chr11	2727945	2733403	1023	19.5899	33.6388	3.52454	6.11358	1.73457	-0.79458	0.49655	1	FALSE
GSMUA_Achr11G03830_001	chr11	2757701	2760294	1794	1.70842	0	0.554444	0	0	Inf	0.99431	1	FALSE
GSMUA_Achr11G03860_001	chr11	2769489	2771177	1437	0	1.45898	0	0.355271	Inf	#NAME?	1	1	FALSE
GSMUA_Achr11G03870_001	chr11	2785235	2789199	2994	14.5288	22.722	7.69267	12.5157	1.62697	-0.70219	0.56719	1	FALSE
GSMUA_Achr11G03960_001	chr11	2832025	2834908	1782	1.71993	0	0.554444	0	0	Inf	0.99431	1	FALSE
GSMUA_Achr11G03980_001	chr11	2841941	2889352	4420	0.613444	2.75605	0.465302	2.27592	4.89128	-2.2902	0.58652	1	FALSE
GSMUA_Achr11G04000_001	chr11	2910023	2913655	1128	14.7358	8.55621	2.88096	1.70603	0.592175	0.75591	0.76329	1	FALSE
GSMUA_Achr11G04010_001	chr11	2914728	2917696	1109	188.998	219.069	36.9088	42.7914	1.15938	-0.21336	0.53695	1	FALSE
GSMUA_Achr11G04020_001	chr11	2917957	2919305	192	44.2071	61.1873	1.48505	2.0613	1.38804	-0.47304	0.89486	1	FALSE
GSMUA_Achr11G04030_001	chr11	2919307	2920060	579	19.3423	42.7653	1.95035	4.40755	2.25987	-1.1762	0.45819	1	FALSE
GSMUA_Achr11G04050_001	chr11	2929577	2969645	8053	0.336697	0.260345	0.465302	0.355271	0.763527	0.38925	1	1	FALSE
GSMUA_Achr11G04060_001	chr11	2970591	2974413	2043	5.82778	2.6717	2.12864	0.995488	0.467665	1.0965	0.73743	1	FALSE
GSMUA_Achr11G04070_001	chr11	2977589	2982435	2886	1.06199	0.726458	0.554444	0.355271	0.640769	0.64212	1	1	FALSE
GSMUA_Achr11G04110_001	chr11	3010113	3013312	1130	250.478	156.714	49.9676	31.3487	0.627382	0.67258	0.26985	1	FALSE
GSMUA_Achr11G04120_001	chr11	3027099	3029920	963	11.6295	8.70845	1.95035	1.42108	0.728629	0.45674	1	1	FALSE
GSMUA_Achr11G04150_001	chr11	3037871	3039621	1538	5.74853	0	1.57419	0	0	Inf	0.42107	1	FALSE
GSMUA_Achr11G04170_001	chr11	3049468	3054916	1506	3.83555	0	1.01975	0	0	Inf	0.65285	1	FALSE
GSMUA_Achr11G04180_001	chr11	3062214	3064061	1692	0	2.4782	0	0.710542	Inf	#NAME?	0.73694	1	FALSE
GSMUA_Achr11G04190_001	chr11	3064403	3073952	2135	0	1.96399	0	0.710542	Inf	#NAME?	0.73694	1	FALSE
GSMUA_Achr11G04220_001	chr11	3088191	3089938	1551	1.97609	2.16746	0.554444	0.640217	1.1547	-0.20752	1	1	FALSE
GSMUA_Achr11G04240_001	chr11	3106979	3110800	1226	11.923	0	2.59394	0	0	Inf	0.17864	1	FALSE
GSMUA_Achr11G04250_001	chr11	3117140	3118832	1494	3.62975	1.40332	0.930605	0.355271	0.381763	1.3892	0.9632	1	FALSE
GSMUA_Achr11G04270_001	chr11	3129229	3131321	1328	11.0072	1.57873	2.59394	0.355271	0.136962	2.8682	0.37663	1	FALSE
GSMUA_Achr11G04280_001	chr11	3135960	3139628	2154	9.46792	7.40069	3.61368	2.77184	0.76704	0.38263	1	1	FALSE
GSMUA_Achr11G04290_001	chr11	3145767	3151701	885	0	4.73799	0	0.710542	Inf	#NAME?	0.73694	1	FALSE
GSMUA_Achr11G04310_001	chr11	3177202	3181382	1704	6.77973	16.7586	2.03949	5.26239	2.58024	-1.3675	0.434	1	FALSE
GSMUA_Achr11G04350_001	chr11	3212885	3216559	637	0	5.27744	0	0.640217	Inf	#NAME?	1	1	FALSE
GSMUA_Achr11G04360_001	chr11	3223097	3225709	2028	12.7302	25.6669	4.54429	9.38499	2.06523	-1.0463	0.31615	1	FALSE
GSMUA_Achr11G04410_001	chr11	3259312	3260823	1440	77.9338	1.45594	19.9992	0.355271	0.0177643	5.8149	0.0055737	1	FALSE
GSMUA_Achr11G04420_001	chr11	3271087	3276787	1538	1.99279	7.63847	0.554444	2.0613	3.71778	-1.8944	0.473	1	FALSE
GSMUA_Achr11G04430_001	chr11	3285120	3290384	959	6.02329	2.18619	1.01975	0.355271	0.348391	1.5212	0.96445	1	FALSE
GSMUA_Achr11G04450_001	chr11	3299283	3336548	7507	0	0.558561	0	0.710542	Inf	#NAME?	0.73694	1	FALSE
GSMUA_Achr11G04520_001	chr11	3384996	3387541	1068	2.86976	0	0.554444	0	0	Inf	0.99431	1	FALSE
GSMUA_Achr11G04600_001	chr11	3468678	3476852	1351	23.9083	12.7359	5.74232	3.05679	0.532326	0.90962	0.5618	1	FALSE
GSMUA_Achr11G04610_001	chr11	3477974	3484845	1770	686.063	380.51	213.601	119.067	0.557426	0.84315	0.073752	1	FALSE
GSMUA_Achr11G04640_001	chr11	3498052	3500248	616	13.7788	5.45735	1.48505	0.640217	0.431108	1.2139	0.70798	1	FALSE
GSMUA_Achr11G04650_001	chr11	3501952	3506800	1815	1.4939	1.15513	0.465302	0.355271	0.763527	0.38925	1	1	FALSE
GSMUA_Achr11G04660_001	chr10	3507721	30135055	874	49.3658	55.7103	7.60353	8.74477	1.15009	-0.20175	0.89148	1	FALSE
GSMUA_Achr11G04670_001	chr11	3512768	3514029	783	118.184	146.345	16.5638	20.5463	1.24044	-0.31085	0.65559	1	FALSE
GSMUA_Achr11G04680_001	chr11	3515197	3526275	2284	1.18714	3.86165	0.465302	1.63571	3.51536	-1.8137	0.7861	1	FALSE
GSMUA_Achr11G04690_001	chr6	3526829	24461157	354	63.2722	42.6828	3.9007	2.70152	0.692572	0.52996	0.77353	1	FALSE
GSMUA_Achr11G04720_001	chr11	3544104	3564110	3282	1.6523	0	0.930605	0	0	Inf	0.66207	1	FALSE
GSMUA_Achr11G04740_001	chr11	3575934	3580528	1733	6.25833	6.77898	1.86121	2.0613	1.10751	-0.14731	1	1	FALSE
GSMUA_Achr11G04750_001	chr11	3581027	3587258	2518	2.15363	3.00034	0.930605	1.35076	1.45148	-0.53753	1	1	FALSE
GSMUA_Achr11G04760_001	chr11	3588220	3594964	1417	47.4207	41.1731	11.7021	10.4508	0.89307	0.16316	0.83967	1	FALSE
GSMUA_Achr11G04770_001	chr11	3604797	3608570	1308	4.41616	0	1.01975	0	0	Inf	0.65285	1	FALSE
GSMUA_Achr11G04800_001	chr11	3626861	3630421	1329	10.7329	15.4763	2.5048	3.69701	1.47597	-0.56166	0.80748	1	FALSE
GSMUA_Achr11G04810_001	chr11	3630435	3633216	195	0	38.7428	0	1.35076	Inf	#NAME?	0.48961	1	FALSE
GSMUA_Achr11G04820_001	chr11	3636374	3638345	1759	3.28387	5.48687	1.01975	1.70603	1.67299	-0.74243	0.85503	1	FALSE
GSMUA_Achr11G04830_001	chr11	3642080	3644140	1569	5.40966	6.95766	1.48505	1.99098	1.34068	-0.42297	1	1	FALSE
GSMUA_Achr11G04880_001	chr11	3677739	3682595	870	44.1723	12.5478	6.85121	1.99098	0.290602	1.7829	0.15707	1	FALSE
GSMUA_Achr11G04900_001	chr11	3684755	3686967	243	36.3837	22.4621	1.57419	0.995488	0.632381	0.66113	0.95099	1	FALSE
GSMUA_Achr11G04910_001	chr11	3686976	3693240	1761	14.0581	15.4977	4.27686	4.97744	1.16381	-0.21885	1	1	FALSE
GSMUA_Achr11G04930_001	chr8	3696160	6146937	434	26.619	0	2.03949	0	0	Inf	0.27626	1	FALSE
GSMUA_Achr11G04950_001	chr4	3709943	28407298	725	7.47979	8.67542	0.930605	1.06581	1.14529	-0.19571	1	1	FALSE
GSMUA_Achr11G04960_001	chr11	3720337	3723837	782	7.38661	2.68102	1.01975	0.355271	0.348391	1.5212	0.96445	1	FALSE
GSMUA_Achr11G04970_001	chr11	3723845	3724649	502	0	12.5292	0	1.06581	Inf	#NAME?	0.54414	1	FALSE
GSMUA_Achr11G05010_001	chr11	3735358	3739048	953	42.0575	13.1997	7.04909	2.13162	0.302397	1.7255	0.25705	1	FALSE
GSMUA_Achr11G05040_001	chr11	3754489	3784670	4326	1.41697	1.45392	1.10889	1.06581	0.961154	0.057161	1	1	FALSE
GSMUA_Achr11G05050_001	chr11	3785387	3796698	2292	32.0425	28.3882	13.0588	11.7312	0.898337	0.15467	0.90811	1	FALSE
GSMUA_Achr11G05060_001	chr11	3797827	3800903	1560	5.44087	5.65386	1.48505	1.63571	1.10145	-0.1394	1	1	FALSE
GSMUA_Achr11G05070_001	chr11	3801684	3803736	636	9.08228	3.29648	1.01975	0.355271	0.348391	1.5212	0.96445	1	FALSE
GSMUA_Achr11G05080_001	chr11	3805023	3815756	2027	3.02408	1.03432	1.10889	0.355271	0.320385	1.6421	0.96561	1	FALSE
GSMUA_Achr11G05090_001	chr11	3819214	3822324	1228	22.3678	21.8711	4.74217	4.76282	1.00435	-0.0062691	1	1	FALSE
GSMUA_Achr11G05100_001	chr11	3822662	3826048	464	117.885	97.692	9.64302	8.10455	0.840458	0.25075	0.85609	1	FALSE
GSMUA_Achr11G05120_001	chr11	3843163	3849530	1163	17.2317	20.5758	3.52454	4.33722	1.23058	-0.29934	0.96992	1	FALSE
GSMUA_Achr11G05130_001	chr11	3850441	3853551	697	3.89013	3.00798	0.465302	0.355271	0.763527	0.38925	1	1	FALSE
GSMUA_Achr11G05140_001	chr11	3857197	3857827	631	942.519	291.93	104.538	32.4849	0.310746	1.6862	0.00092817	0.4569	FALSE
GSMUA_Achr11G05150_001	chr11	3860689	3861304	616	7420.24	6881.77	803.794	754.471	0.938638	0.091359	0.9009	1	FALSE
GSMUA_Achr11G05170_001	chr11	3866973	3874990	1560	8.69046	20.7154	2.32651	5.75831	2.47508	-1.3075	0.35755	1	FALSE
GSMUA_Achr11G05190_001	chr11	3879364	3882880	1018	28.0237	7.42126	5.00959	1.35076	0.269634	1.8909	0.2251	1	FALSE
GSMUA_Achr11G05210_001	chr11	3889024	3889515	492	6.22949	4.2613	0.554444	0.355271	0.640769	0.64212	1	1	FALSE
GSMUA_Achr11G05240_001	chr11	3899027	3900730	1704	21.5155	8.86719	6.4055	2.70152	0.42175	1.2455	0.31045	1	FALSE
GSMUA_Achr11G05250_001	chr11	3905041	3907599	1623	1.88842	0	0.554444	0	0	Inf	0.99431	1	FALSE
GSMUA_Achr11G05260_001	chr11	3909921	3915440	2214	3.67402	0	1.39591	0	0	Inf	0.53493	1	FALSE
GSMUA_Achr11G05300_001	chr11	3932625	3937867	2855	54.8749	44.1115	27.7114	22.7519	0.82103	0.28449	0.61823	1	FALSE
GSMUA_Achr11G05320_001	chr11	3954054	3955284	680	71.4244	56.1883	8.53413	6.96842	0.816535	0.29241	0.70158	1	FALSE
GSMUA_Achr11G05330_001	chr11	3955369	3957674	387	58.7903	16.2524	3.98985	1.06581	0.267131	1.9044	0.37667	1	FALSE
GSMUA_Achr11G05340_001	chr11	3962656	3969267	1980	0	1.69784	0	0.640217	Inf	#NAME?	1	1	FALSE
GSMUA_Achr11G05350_001	chr11	3973924	3975033	837	0	2.50485	0	0.355271	Inf	#NAME?	1	1	FALSE
GSMUA_Achr11G05360_001	chr11	3987637	3989467	1212	4.76595	3.45967	1.01975	0.710542	0.696782	0.52122	1	1	FALSE
GSMUA_Achr11G05370_001	chr11	3989999	4000677	3628	2.98944	0.577883	1.86121	0.355271	0.190882	2.3892	0.64538	1	FALSE
GSMUA_Achr11G05400_001	chr11	4018445	4023455	717	0	2.92407	0	0.355271	Inf	#NAME?	1	1	FALSE
GSMUA_Achr11G05430_001	chr11	4047168	4050253	1893	4.85722	0	1.66333	0	0	Inf	0.55769	1	FALSE
GSMUA_Achr11G05510_001	chr11	4091434	4093091	678	16.518	4.9583	1.95035	0.640217	0.328257	1.6071	0.51531	1	FALSE
GSMUA_Achr11G05530_001	chr11	4111693	4115298	1667	23.8316	16.3716	6.95994	4.97744	0.715155	0.48367	0.59575	1	FALSE
GSMUA_Achr11G05540_001	chr11	4118711	4129071	1929	0	5.00332	0	1.70603	Inf	#NAME?	0.34745	1	FALSE
GSMUA_Achr11G05560_001	chr11	4131435	4135018	1101	49.0385	56.0435	9.46474	11.091	1.17182	-0.22876	0.8682	1	FALSE
GSMUA_Achr11G05570_001	chr11	4139845	4141974	2130	124.692	89.4356	46.6605	33.5507	0.719038	0.47586	0.48183	1	FALSE
GSMUA_Achr11G05590_001	chr11	4149450	4158555	2588	20.7256	54.808	9.3756	25.1648	2.68408	-1.4244	0.029591	1	FALSE
GSMUA_Achr11G05640_001	chr11	4174444	4183968	1031	11.2053	8.13408	2.03949	1.42108	0.696782	0.52122	1	1	FALSE
GSMUA_Achr11G05660_001	chr11	4207885	4216537	1425	15.4701	7.35635	3.81156	1.77635	0.466044	1.1015	0.73824	1	FALSE
GSMUA_Achr11G05670_001	chr11	4222987	4224822	1692	39.5733	20.8297	11.8608	6.1839	0.521373	0.93961	0.38834	1	FALSE
GSMUA_Achr11G05690_001	chr11	4237598	4248271	1073	35.1565	36.3834	6.67292	7.03874	1.05482	-0.076998	1	1	FALSE
GSMUA_Achr11G05760_001	chr11	4275519	4279858	845	9.62635	17.8813	1.39591	2.70152	1.93531	-0.95257	0.7406	1	FALSE
GSMUA_Achr11G05770_001	chr11	4282030	4287356	1137	0	1.84394	0	0.355271	Inf	#NAME?	1	1	FALSE
GSMUA_Achr11G05790_001	chr11	4303669	4307895	1993	4.61351	1.68677	1.66333	0.640217	0.3849	1.3774	0.75504	1	FALSE
GSMUA_Achr11G05810_001	chr11	4327958	4329302	900	0	3.73525	0	0.640217	Inf	#NAME?	1	1	FALSE
GSMUA_Achr11G05840_001	chr11	4359562	4360983	1422	10.031	19.1923	2.5048	4.97744	1.98716	-0.99071	0.57782	1	FALSE
GSMUA_Achr11G05850_001	chr11	4363832	4366005	1706	3.38589	12.7979	1.01975	3.98195	3.90484	-1.9653	0.32707	1	FALSE
GSMUA_Achr11G05870_001	chr11	4367087	4367269	183	0	18.3701	0	0.640217	Inf	#NAME?	1	1	FALSE
GSMUA_Achr11G05910_001	chr11	4404349	4410434	2014	5.56066	4.37935	1.95035	1.63571	0.838672	0.25382	0.93934	1	FALSE
GSMUA_Achr11G05930_001	chr11	4411503	4412054	430	52.9113	52.7082	3.98985	4.05228	1.01565	-0.0224	1	1	FALSE
GSMUA_Achr11G05960_001	chr11	4449888	4452074	299	1116.56	780.498	58.6301	41.8032	0.712999	0.48803	0.32193	1	FALSE
GSMUA_Achr11G05970_001	chr11	4452077	4452918	729	71.7976	82.3114	9.26686	10.5914	1.14294	-0.19275	0.73606	1	FALSE
GSMUA_Achr11G05990_001	chr11	4476748	4485576	1580	1.93982	0	0.554444	0	0	Inf	0.99431	1	FALSE
GSMUA_Achr11G06020_001	chr11	4516270	4520590	2646	17.1972	8.56559	7.97969	4.05228	0.507824	0.9776	0.36689	1	FALSE
GSMUA_Achr11G06030_001	chr11	4527919	4539276	3696	1.46722	0.567251	0.930605	0.355271	0.381763	1.3892	0.9632	1	FALSE
GSMUA_Achr11G06040_001	chr11	4544326	4546456	842	27.441	19.4476	4.07899	2.98646	0.732158	0.44977	0.77568	1	FALSE
GSMUA_Achr11G06050_001	chr11	4547872	4574122	1960	1.38338	2.13935	0.465302	0.710542	1.52705	-0.61075	1	1	FALSE
GSMUA_Achr11G06080_001	chr5	4648524	9837797	388	6.9882	5.4035	0.465302	0.355271	0.763527	0.38925	1	1	FALSE
GSMUA_Achr11G06090_001	chr11	4655334	4670158	1881	0	3.57441	0	1.28043	Inf	#NAME?	0.70305	1	FALSE
GSMUA_Achr11G06100_001	chr11	4672609	4679951	1389	395.92	504.427	96.7368	126.701	1.30975	-0.38929	0.4551	1	FALSE
GSMUA_Achr11G06130_001	chr11	4734787	4738335	663	4.08963	3.16223	0.465302	0.355271	0.763527	0.38925	1	1	FALSE
GSMUA_Achr11G06190_001	chr11	4815709	4816762	847	3.61855	0	0.554444	0	0	Inf	0.99431	1	FALSE
GSMUA_Achr11G06220_001	chr11	4831740	4837836	1295	20.2087	10.0488	4.63343	2.34625	0.506373	0.98173	0.52709	1	FALSE
GSMUA_Achr11G06240_001	chr11	4845012	4856457	1900	7.32137	5.07969	2.41565	1.70603	0.706239	0.50177	0.92445	1	FALSE
GSMUA_Achr11G06250_001	chr11	4857355	4862385	836	16.2166	40.6877	2.32651	6.25787	2.68981	-1.4275	0.46541	1	FALSE
GSMUA_Achr11G06300_001	chr11	4900321	4918690	7575	4.12404	1.88492	5.47489	2.63119	0.480592	1.0571	0.35016	1	FALSE
GSMUA_Achr11G06320_001	chr11	4922978	4926167	2334	0	0.898269	0	0.355271	Inf	#NAME?	1	1	FALSE
GSMUA_Achr11G06340_001	chr11	4948735	4950481	852	47.873	20.1951	7.22737	3.05679	0.422946	1.2415	0.33066	1	FALSE
GSMUA_Achr11G06350_001	chr11	4971043	4971794	752	26.6495	29.0334	3.52454	3.98195	1.12978	-0.17604	1	1	FALSE
GSMUA_Achr11G06360_001	chr11	4972698	4974391	1104	32.8885	28.1257	6.31636	5.47336	0.866537	0.20667	0.96515	1	FALSE
GSMUA_Achr11G06380_001	chr11	4986311	4993391	1902	3.22283	1.10229	1.10889	0.355271	0.320385	1.6421	0.96561	1	FALSE
GSMUA_Achr11G06410_001	chr11	5026918	5033975	2040	20.1673	21.6	7.31651	7.81961	1.06876	-0.09594	0.88166	1	FALSE
GSMUA_Achr11G06420_001	chr11	5039710	5042088	870	6.23316	12.5478	0.930605	1.99098	2.13944	-1.0972	0.84847	1	FALSE
GSMUA_Achr11G06440_001	chr11	5046551	5047762	981	14.18	6.85368	2.41565	1.28043	0.530057	0.91578	0.56475	1	FALSE
GSMUA_Achr11G06460_001	chr11	5060354	5062240	1887	10.4329	11.3404	3.4354	3.76733	1.09662	-0.13306	0.97911	1	FALSE
GSMUA_Achr11G06480_001	chr11	5064672	5088281	912	79.365	114.547	12.7914	18.2668	1.42805	-0.51405	0.40742	1	FALSE
GSMUA_Achr11G06530_001	chr11	5136249	5140510	880	15.4058	17.1701	2.32651	2.70152	1.16119	-0.2156	1	1	FALSE
GSMUA_Achr11G06540_001	chr11	5145219	5145983	765	44.8425	40.0695	6.02934	5.61766	0.93172	0.10203	0.88743	1	FALSE
GSMUA_Achr11G06550_001	chr11	5146520	5153182	1917	1.41441	0	0.465302	0	0	Inf	0.99424	1	FALSE
GSMUA_Achr11G06560_001	chr11	5154674	5161090	1743	8.38644	6.2631	2.59394	1.99098	0.76755	0.38167	0.92966	1	FALSE
GSMUA_Achr11G06580_001	chr11	5175535	5180975	1191	17.1233	10.562	3.61368	2.13162	0.589876	0.76152	0.90546	1	FALSE
GSMUA_Achr11G06590_001	chr11	5181567	5188567	976	6.28055	2.14811	1.10889	0.355271	0.320385	1.6421	0.96561	1	FALSE
GSMUA_Achr11G06630_001	chr11	5215734	5218066	309	77.0625	77.4424	4.25727	4.33722	1.01878	-0.026843	1	1	FALSE
GSMUA_Achr11G06640_001	chr11	5218080	5221993	978	71.5981	32.1928	12.4152	5.68798	0.458145	1.1261	0.19516	1	FALSE
GSMUA_Achr11G06670_001	chr11	5227688	5227870	183	16.7481	0	0.554444	0	0	Inf	0.99431	1	FALSE
GSMUA_Achr11G06680_001	chr11	5227877	5230524	789	0	2.65724	0	0.355271	Inf	#NAME?	1	1	FALSE
GSMUA_Achr11G06700_001	chrUn_random	5234658	115133553	321	43.3352	17.004	2.41565	0.995488	0.412099	1.2789	0.56934	1	FALSE
GSMUA_Achr11G06710_001	chr11	5248601	5257927	1989	9.72019	7.37854	3.34626	2.4869	0.743187	0.4282	1	1	FALSE
GSMUA_Achr11G06720_001	chr11	5273987	5275177	1191	13.9564	9.16589	2.88096	1.99098	0.691082	0.53307	0.76389	1	FALSE
GSMUA_Achr11G06730_001	chr11	5277301	5280311	1812	0	1.85526	0	0.640217	Inf	#NAME?	1	1	FALSE
GSMUA_Achr11G06740_001	chr11	5280388	5294923	1512	7.64065	13.6032	2.03949	3.69701	1.81271	-0.85815	0.65011	1	FALSE
GSMUA_Achr11G06760_001	chr11	5341828	5354601	1600	13.999	14.685	3.9007	4.1226	1.05689	-0.07982	0.99418	1	FALSE
GSMUA_Achr11G06770_001	chr11	5356637	5370374	1560	0	2.15495	0	0.640217	Inf	#NAME?	1	1	FALSE
GSMUA_Achr11G06780_001	chr11	5370784	5374677	667	8.1302	0	0.930605	0	0	Inf	0.66207	1	FALSE
GSMUA_Achr11G06800_001	chrUn_random	5376009	28902800	334	8.11803	0	0.465302	0	0	Inf	0.99424	1	FALSE
GSMUA_Achr11G06820_001	chr11	5384862	5385947	1086	7.81561	18.1737	1.48505	3.62668	2.44213	-1.2881	0.59167	1	FALSE
GSMUA_Achr11G06830_001	chr11	5386781	5389372	419	7.31482	15.0112	0.554444	1.06581	1.92231	-0.94284	0.81218	1	FALSE
GSMUA_Achr11G06860_001	chr11	5406012	5409675	700	8.75688	12.6	1.10889	1.63571	1.47509	-0.5608	1	1	FALSE
GSMUA_Achr11G06870_001	chr11	5410693	5422664	2950	29.2514	35.8535	15.2071	18.9106	1.24354	-0.31446	0.63679	1	FALSE
GSMUA_Achr11G06880_001	chr11	5425881	5430179	2293	88.0149	61.3232	35.602	25.2388	0.708916	0.49631	0.38491	1	FALSE
GSMUA_Achr11G06890_001	chr11	5430211	5430794	363	8.44327	0	0.554444	0	0	Inf	0.99431	1	FALSE
GSMUA_Achr11G06930_001	chr11	5443386	5446709	1119	12.4313	10.8863	2.41565	2.27592	0.942156	0.085963	0.93076	1	FALSE
GSMUA_Achr11G06990_001	chr11	5467306	5472669	2619	8.68722	4.96874	3.98985	2.34625	0.588055	0.76598	0.63996	1	FALSE
GSMUA_Achr11G07000_001	chr11	5473538	5483955	1818	1.49143	0	0.465302	0	0	Inf	0.99424	1	FALSE
GSMUA_Achr11G07010_001	chr11	5486172	5495533	609	10.0654	32.4082	1.10889	3.62668	3.27055	-1.7095	0.41089	1	FALSE
GSMUA_Achr11G07030_001	chr11	5499605	5501537	1651	118.313	89.0006	34.404	26.6636	0.775014	0.36771	0.43368	1	FALSE
GSMUA_Achr11G07060_001	chr11	5518927	5533249	2189	0	6.32459	0	2.41657	Inf	#NAME?	0.17709	1	FALSE
GSMUA_Achr11G07070_001	chr11	5534899	5542929	1517	18.1066	24.0666	4.74217	6.46885	1.36411	-0.44796	0.75754	1	FALSE
GSMUA_Achr11G07090_001	chr11	5550253	5554626	1350	2.2703	0	0.554444	0	0	Inf	0.99431	1	FALSE
GSMUA_Achr11G07120_001	chr11	5565208	5572376	1151	10.3442	12.4051	2.12864	2.63119	1.23609	-0.30579	1	1	FALSE
GSMUA_Achr11G07140_001	chr11	5579062	5585071	1099	0	1.9077	0	0.355271	Inf	#NAME?	1	1	FALSE
GSMUA_Achr11G07160_001	chr11	5586592	5595992	1899	1.61396	0	0.554444	0	0	Inf	0.99431	1	FALSE
GSMUA_Achr11G07170_001	chr11	5602372	5605347	896	29.6024	2.33991	4.72257	0.355271	0.0752282	3.7326	0.097475	1	FALSE
GSMUA_Achr11G07180_001	chr11	5611045	5611874	649	13.6229	6.46089	1.57419	0.710542	0.451369	1.1476	0.94738	1	FALSE
GSMUA_Achr11G07200_001	chr11	5624126	5628958	1466	0	2.86024	0	0.710542	Inf	#NAME?	0.73694	1	FALSE
GSMUA_Achr11G07210_001	chr11	5629693	5634264	1348	4.02288	2.49386	0.930605	0.640217	0.687958	0.53961	0.96689	1	FALSE
GSMUA_Achr11G07240_001	chr11	5656135	5664429	1491	1.81853	4.50936	0.465302	1.28043	2.75183	-1.4604	1	1	FALSE
GSMUA_Achr11G07250_001	chr11	5667788	5670409	466	5.8185	0	0.465302	0	0	Inf	0.99424	1	FALSE
GSMUA_Achr11G07260_001	chr11	5670489	5674211	468	6.54895	0	0.554444	0	0	Inf	0.99431	1	FALSE
GSMUA_Achr11G07280_001	chr11	5680743	5690069	641	39.7243	33.3844	4.45515	3.76733	0.845613	0.24193	1	1	FALSE
GSMUA_Achr11G07300_001	chr11	5702564	5709686	2071	2.95983	7.29584	1.10889	2.70152	2.43624	-1.2847	0.54147	1	FALSE
GSMUA_Achr11G07320_001	chr11	5716496	5717993	855	27.8506	12.7679	4.25727	1.99098	0.467665	1.0965	0.50174	1	FALSE
GSMUA_Achr11G07370_001	chr11	5767590	5768540	951	0	2.20458	0	0.355271	Inf	#NAME?	1	1	FALSE
GSMUA_Achr11G07380_001	chr11	5783073	5790535	1202	4.8056	10.8262	1.01975	2.34625	2.30081	-1.2021	0.6802	1	FALSE
GSMUA_Achr11G07390_001	chr11	5790596	5796407	1398	3.879	2.40467	0.930605	0.640217	0.687958	0.53961	0.96689	1	FALSE
GSMUA_Achr11G07400_001	chr11	5797600	5797911	312	8.69046	10.7748	0.465302	0.640217	1.37592	-0.46039	1	1	FALSE
GSMUA_Achr11G07430_001	chr11	5812154	5820923	1418	28.0165	55.0371	6.95994	13.7186	1.97107	-0.97898	0.18243	1	FALSE
GSMUA_Achr11G07440_001	chr11	5823624	5826892	3105	0.987088	2.84059	0.554444	1.63571	2.95017	-1.5608	0.78213	1	FALSE
GSMUA_Achr11G07450_001	chr11	5827293	5829074	1341	4.30748	0	1.01975	0	0	Inf	0.65285	1	FALSE
GSMUA_Achr11G07460_001	chr11	5837335	5840041	1701	5.19767	0	1.57419	0	0	Inf	0.42107	1	FALSE
GSMUA_Achr11G07490_001	chr11	5855074	5862090	1748	3.10231	0	0.930605	0	0	Inf	0.66207	1	FALSE
GSMUA_Achr11G07540_001	chr11	5883924	5887500	1774	3.05685	3.54548	0.930605	1.06581	1.14529	-0.19571	1	1	FALSE
GSMUA_Achr11G07570_001	chr11	5899532	5907572	2293	6.37487	6.22691	2.59394	2.63119	1.01436	-0.020573	1	1	FALSE
GSMUA_Achr11G07580_001	chr11	5912566	5914506	999	27.8491	16.3913	4.83131	2.98646	0.618148	0.69398	0.54638	1	FALSE
GSMUA_Achr11G07590_001	chr11	5917714	5919009	1053	2.91064	0	0.554444	0	0	Inf	0.99431	1	FALSE
GSMUA_Achr11G07600_001	chr11	5924398	5925378	375	66.9594	29.1109	4.36601	1.99098	0.456018	1.1328	0.40542	1	FALSE
GSMUA_Achr11G07610_001	chr11	5926483	5927886	1404	12.3426	12.5641	3.05924	3.27141	1.06935	-0.096739	1	1	FALSE
GSMUA_Achr11G07620_001	chr11	5928087	5929143	792	0	4.24461	0	0.640217	Inf	#NAME?	1	1	FALSE
GSMUA_Achr11G07710_001	chr11	5949417	5961227	1560	5.21428	4.30991	1.39591	1.28043	0.917278	0.12457	0.96373	1	FALSE
GSMUA_Achr11G07750_001	chr11	6011297	6018990	1265	100.366	109.814	22.1866	24.7393	1.11505	-0.15711	0.81216	1	FALSE
GSMUA_Achr11G07780_001	chr11	6059372	6060381	1010	14.4728	29.097	2.59394	5.33271	2.05584	-1.0397	0.48728	1	FALSE
GSMUA_Achr11G07800_001	chr11	6067013	6068045	570	4.75688	0	0.465302	0	0	Inf	0.99424	1	FALSE
GSMUA_Achr11G07820_001	chr11	6071971	6080560	1719	8.70917	6.09819	2.68308	1.77635	0.662058	0.59497	1	1	FALSE
GSMUA_Achr11G07830_001	chr11	6084148	6095685	3085	0	2.859	0	1.63571	Inf	#NAME?	0.45972	1	FALSE
GSMUA_Achr11G07870_001	chr11	6142729	6146867	706	3.84054	0	0.465302	0	0	Inf	0.99424	1	FALSE
GSMUA_Achr11G07880_001	chr11	6147144	6147598	191	44.4385	0	1.48505	0	0	Inf	0.42821	1	FALSE
GSMUA_Achr11G07910_001	chr11	6175022	6177747	1233	0	5.10112	0	1.06581	Inf	#NAME?	0.54414	1	FALSE
GSMUA_Achr11G07940_001	chr11	6185480	6188003	910	38.0857	41.5101	6.11848	6.75379	1.10384	-0.14252	0.93814	1	FALSE
GSMUA_Achr11G07960_001	chr11	6191030	6195596	1054	2.57251	0	0.465302	0	0	Inf	0.99424	1	FALSE
GSMUA_Achr11G07970_001	chr11	6199492	6200265	774	22.3889	84.1109	3.05924	12.0902	3.95201	-1.9826	0.28351	1	FALSE
GSMUA_Achr11G07980_001	chr11	6205655	6206851	1197	4.82567	13.6799	1.01975	2.98646	2.92863	-1.5502	0.53355	1	FALSE
GSMUA_Achr11G07990_001	chr11	6209289	6210733	825	6.57315	9.15739	0.930605	1.35076	1.45148	-0.53753	1	1	FALSE
GSMUA_Achr11G08010_001	chr2	6214511	16179608	852	364.031	710.436	54.6206	108.849	1.99282	-0.99481	0.032397	1	FALSE
GSMUA_Achr11G08030_001	chr11	6225628	6227845	894	9.88953	16.9012	1.57419	2.70152	1.71613	-0.77916	0.7349	1	FALSE
GSMUA_Achr11G08060_001	chr11	6248836	6257790	2118	4.17433	0.989877	1.57419	0.355271	0.225685	2.1476	0.71271	1	FALSE
GSMUA_Achr11G08080_001	chr11	6260459	6267350	990	5.47762	5.51342	0.930605	0.995488	1.06972	-0.097235	1	1	FALSE
GSMUA_Achr11G08090_001	chr11	6267447	6267782	336	0	10.0051	0	0.640217	Inf	#NAME?	1	1	FALSE
GSMUA_Achr11G08110_001	chr11	6288593	6293669	1327	10.7491	17.7061	2.5048	4.1226	1.64588	-0.71886	0.59877	1	FALSE
GSMUA_Achr11G08130_001	chr11	6300040	6301654	1002	17.2944	31.4217	3.05924	5.68798	1.85928	-0.89474	0.5295	1	FALSE
GSMUA_Achr11G08140_001	chr11	6316908	6324391	2437	2.37026	2.23976	1.01975	0.995488	0.976211	0.034735	1	1	FALSE
GSMUA_Achr11G08190_001	chr11	6344824	6352461	787	11.6833	20.2555	1.66333	2.77184	1.66644	-0.73677	0.62327	1	FALSE
GSMUA_Achr11G08210_001	chr11	6362162	6363435	1047	7.76912	16.8482	1.39591	3.27141	2.34357	-1.2287	0.73187	1	FALSE
GSMUA_Achr11G08220_001	chr11	6367278	6367736	459	5.90724	0	0.465302	0	0	Inf	0.99424	1	FALSE
GSMUA_Achr11G08230_001	chr11	6371282	6375222	746	37.7677	57.371	4.92045	7.53466	1.53129	-0.61475	0.52299	1	FALSE
GSMUA_Achr11G08320_001	chr11	6436075	6440476	2280	2.53348	0.919543	1.01975	0.355271	0.348391	1.5212	0.96445	1	FALSE
GSMUA_Achr11G08350_001	chr11	6445914	6447959	1758	0	3.82449	0	1.28043	Inf	#NAME?	0.70305	1	FALSE
GSMUA_Achr11G08360_001	chr11	6452244	6457760	1783	9.71901	7.76474	3.05924	2.41657	0.789925	0.34021	1	1	FALSE
GSMUA_Achr11G08370_001	chr11	6472668	6476399	1123	35.3761	6.72738	6.95994	1.35076	0.194076	2.3653	0.078752	1	FALSE
GSMUA_Achr11G08380_001	chr11	6477387	6483810	1756	1.54409	0	0.465302	0	0	Inf	0.99424	1	FALSE
GSMUA_Achr11G08420_001	chr11	6500354	6503616	880	42.0636	14.2947	6.49464	2.13162	0.328213	1.6073	0.31318	1	FALSE
GSMUA_Achr11G08470_001	chr11	6560374	6564595	1732	3.33506	3.63145	1.01975	1.06581	1.04517	-0.063743	1	1	FALSE
GSMUA_Achr11G08480_001	chr11	6574373	6584729	1753	21.1158	21.0741	6.49464	6.68347	1.02907	-0.041347	1	1	FALSE
GSMUA_Achr11G08490_001	chr11	6585302	6590554	1861	4.37091	2.25315	1.39591	0.710542	0.509018	0.97421	0.95055	1	FALSE
[truncated: 31,624 more rows]

## Sheet: Plantain 6h VS 0h
gene_id	chromosome	start	end	length	RPKM-Plantain-6h	RPKM-Plantain-0h	baseMeanA	baseMeanB	foldChange	log2FoldChange	pval	padj	significant
GSMUA_Achr10G19930_001	chr10	26118672	26119802	957	18.4607	210.993	3.35884	41.228	12.2745	-3.6176	1.5859e-05	0.0067195	TRUE
GSMUA_Achr10G22580_001	chr10	27730055	27731234	1014	325.558	46.3431	62.1784	9.32379	0.149952	2.7374	3.7714e-05	0.013697	TRUE
GSMUA_Achr10G24780_001	chr10	29059850	29060553	704	136.751	2.97807	18.2182	0.401955	0.0220634	5.5022	4.7586e-05	0.016605	TRUE
GSMUA_Achr10G25070_001	chr10	29216425	29217236	746	561.498	42.7375	79.2223	6.26972	0.0791408	3.6594	3.1136e-06	0.0019573	TRUE
GSMUA_Achr11G02890_001	chr11	2097983	2099179	1197	97.2113	407.438	21.9209	98.5343	4.49499	-2.1683	5.6966e-05	0.018103	TRUE
GSMUA_Achr11G04410_001	chr11	3259312	3260823	1440	120.935	1.45594	32.6494	0.401955	0.0123112	6.3439	0.00015079	0.040658	TRUE
GSMUA_Achr11G11670_001	chr11	10373509	10373898	390	3.49663	233.569	0.261116	18.5648	71.0979	-6.1517	2.6597e-05	0.010633	TRUE
GSMUA_Achr1G03980_001	chr1	3312128	3312669	542	544.779	58.8232	55.7461	6.26972	0.112469	3.1524	6.1892e-06	0.0033377	TRUE
GSMUA_Achr1G07160_001	chr1	5657394	5658023	630	491.525	64.6066	58.2616	8.11793	0.139336	2.8434	3.1168e-05	0.011801	TRUE
GSMUA_Achr1G17220_001	chr1	12840326	12841637	697	19.4776	758.944	2.57549	108.493	42.125	-5.3966	3.2656e-10	8.3021e-07	TRUE
GSMUA_Achr1G22700_001	chr1	17097590	17098347	657	1346.56	334.682	167.12	43.9649	0.263074	1.9265	0.00012293	0.035285	TRUE
GSMUA_Achr2G07300_001	chr2	11835193	11837658	1293	623.187	89.6002	152.082	23.5479	0.154837	2.6912	1.707e-07	0.00019	TRUE
GSMUA_Achr2G13410_001	chr2	15558515	15559420	906	243.054	16.6774	41.349	3.05407	0.0738608	3.759	8.504e-06	0.0042038	TRUE
GSMUA_Achr2G13700_001	chr2	15724676	15728323	2697	110.794	15.0917	56.2084	8.11793	0.144426	2.7916	5.0643e-05	0.01669	TRUE
GSMUA_Achr2G22290_001	chr2	21406177	21406922	746	317.855	28.6855	44.8035	4.25994	0.0950805	3.3947	4.5234e-06	0.0025862	TRUE
GSMUA_Achr2G22400_001	chr2	21494639	21500139	1300	59.2762	0	14.4912	0	0	Inf	0.00012916	0.035915	TRUE
GSMUA_Achr3G01650_001	chr3	1111536	1113206	1671	237.252	31.6481	74.6877	10.6893	0.143119	2.8047	4.6504e-06	0.0025862	TRUE
GSMUA_Achr3G03820_001	chr3	2478553	2479823	1271	20.2416	180.027	4.85419	47.0131	9.68505	-3.2758	3.4143e-05	0.012658	TRUE
GSMUA_Achr3G11070_001	chr3	8213227	8213944	718	1667.24	208.075	225.904	29.9792	0.132708	2.9137	1.2647e-08	2.2506e-05	TRUE
GSMUA_Achr3G16210_001	chr3	17440891	17441766	586	33776	9685.89	3730.43	1135.13	0.304289	1.7165	0.00018676	0.048876	TRUE
GSMUA_Achr3G25160_001	chr3	25443739	25447995	2139	53.068	0	21.3273	0	0	Inf	4.0715e-06	0.0024152	TRUE
GSMUA_Achr3G26220_001	chr3	26153605	26154967	1121	19.1917	349.738	3.99949	79.7251	19.9338	-4.3171	9.2796e-12	2.7523e-08	TRUE
GSMUA_Achr3G28910_001	chr3	28287756	28288325	570	1904.5	263.624	204.671	30.46	0.148824	2.7483	5.5148e-08	7.5493e-05	TRUE
GSMUA_Achr4G11450_001	chr4	8247332	8248327	996	416.78	61.9518	78.0936	12.5375	0.160544	2.639	1.1469e-05	0.0055097	TRUE
GSMUA_Achr4G16550_001	chr4	15029971	15032241	1704	123.185	13.0462	39.6169	4.34072	0.109568	3.1901	4.9154e-05	0.01669	TRUE
GSMUA_Achr4G24680_001	chr4	24385338	24386186	849	52.5743	409.417	8.40279	71.0437	8.45477	-3.0798	1.4445e-06	0.0012241	TRUE
GSMUA_Achr4G33270_001	chr4	29740405	29741634	801	187.604	16.2461	28.3418	2.65212	0.0935763	3.4177	6.5063e-05	0.019963	TRUE
GSMUA_Achr5G01760_001	chr5	1042842	1045294	975	432.416	40.4482	79.7445	7.79675	0.0977716	3.3544	1.2075e-05	0.0055097	TRUE
GSMUA_Achr5G07340_001	chr5	5291704	5293587	1302	80.1327	1.61026	19.7135	0.401955	0.0203898	5.616	2.6887e-05	0.010633	TRUE
GSMUA_Achr5G07590_001	chr5	5446773	5448236	1201	98.0738	3.49136	22.2177	0.80391	0.0361834	4.7885	4.2433e-05	0.015103	TRUE
GSMUA_Achr5G21050_001	chr5	22938677	22939971	1229	112.434	8.88249	26.0988	2.25016	0.0862173	3.5359	5.0197e-05	0.01669	TRUE
GSMUA_Achr6G01490_001	chr6	983908	985904	1997	11.5171	158.51	4.33196	64.8548	14.9712	-3.9041	4.0872e-08	6.0613e-05	TRUE
GSMUA_Achr6G05390_001	chr6	3620965	3622386	1068	294.175	50.2952	59.2947	10.77	0.181636	2.4609	8.5905e-05	0.025062	TRUE
GSMUA_Achr6G10300_001	chr6	6881454	6882619	1166	230.908	12.5865	50.7136	2.81369	0.0554819	4.1718	3.9195e-07	0.00038751	TRUE
GSMUA_Achr6G13020_001	chr6	8733188	8733889	702	343.692	9.57757	45.6225	1.44625	0.0317004	4.9794	4.1353e-09	9.1171e-06	TRUE
GSMUA_Achr6G14750_001	chr6	9773303	9775367	1150	97.7329	1.82309	21.2089	0.401955	0.0189522	5.7215	1.5434e-05	0.0066991	TRUE
GSMUA_Achr6G15840_001	chr6	10586828	10588187	1261	244.922	0	58.3216	0	0	Inf	5.5576e-13	2.4726e-09	TRUE
GSMUA_Achr6G16830_001	chr6	11230717	11232405	1689	364.028	61.6371	116.05	21.217	0.182827	2.4515	2.694e-06	0.0019573	TRUE
GSMUA_Achr6G18960_001	chr6	13144295	13154986	767	2228.34	455.827	322.608	70.6457	0.218983	2.1911	2.7069e-06	0.0019573	TRUE
GSMUA_Achr6G25670_001	chr6	26728664	26729950	1287	1563.67	128.525	378.766	33.914	0.0895381	3.4814	2.2652e-12	8.0624e-09	TRUE
GSMUA_Achr6G32330_001	chr6	31765624	31766950	1146	144.11	13.1847	31.1427	3.05407	0.0980671	3.3501	5.5014e-05	0.017801	TRUE
GSMUA_Achr6G32910_001	chr6	32109776	32112024	1904	352.138	61.075	126.053	23.7883	0.188716	2.4057	6.7273e-06	0.0035211	TRUE
GSMUA_Achr6G35120_001	chr8	5499021	33446040	471	1905.08	299.388	169.125	28.3714	0.167754	2.5756	8.5415e-07	0.00080002	TRUE
GSMUA_Achr7G00180_001	chr7	183999	185479	1175	2428.04	656.471	538.816	159.598	0.296201	1.7553	1.193e-05	0.0055097	TRUE
GSMUA_Achr7G01430_001	chr7	1145623	1146356	734	429.811	52.5962	59.5202	7.71597	0.129636	2.9475	7.8868e-06	0.0040101	TRUE
GSMUA_Achr7G05900_001	chr7	4373251	4374267	921	496.554	4.55279	86.1525	0.80391	0.00933124	6.7437	6.2899e-14	3.7312e-10	TRUE
GSMUA_Achr7G06910_001	chr7	5067600	5068515	916	2467.93	92.0658	425.206	16.7186	0.0393188	4.6686	4.4438e-17	7.9081e-13	TRUE
GSMUA_Achr7G11200_001	chr7	8932244	8935943	1960	226.279	23.5697	83.4344	9.643	0.115576	3.1131	1.1394e-07	0.00014483	TRUE
GSMUA_Achr7G12120_001	chr7	9627585	9628818	1133	1635.08	443.534	349.085	102.948	0.294908	1.7617	6.6734e-05	0.020129	TRUE
GSMUA_Achr7G16570_001	chr7	14796362	14800642	2081	290.418	66.3545	114.21	27.8886	0.244186	2.0339	6.8532e-05	0.020327	TRUE
GSMUA_Achr7G20770_001	chr7	23768929	23773550	1209	129.378	681.333	29.2549	169.247	5.78525	-2.5324	0.00013564	0.037136	TRUE
GSMUA_Achr7G21070_001	chr7	23962026	23966140	3230	113.067	12.2096	68.7534	7.79675	0.113402	3.1405	3.1896e-06	0.0019573	TRUE
GSMUA_Achr7G21780_001	chr7	24464178	24465453	1070	134.296	3.9188	27.1789	0.80391	0.0295785	5.0793	3.0514e-06	0.0019573	TRUE
GSMUA_Achr7G22100_001	chr7	24666476	24667758	1104	6.12085	376.145	1.26991	85.7466	67.522	-6.0773	1.2505e-05	0.0055637	TRUE
GSMUA_Achr7G26580_001	chr7	27837827	27838318	393	1084.18	83.3326	80.2182	6.75049	0.0841516	3.5709	1.5381e-08	2.4884e-05	TRUE
GSMUA_Achr7G27650_001	chr7	28599128	28599999	698	1072.1	234.493	141.008	32.9525	0.233692	2.0973	6.2175e-05	0.019412	TRUE
GSMUA_Achr8G05250_001	chr8	3423509	3427375	2377	933.125	163.341	418.54	78.7616	0.188182	2.4098	1.7082e-07	0.00019	TRUE
GSMUA_Achr8G06870_001	chr8	4472928	4473758	831	182.326	16.6601	28.5315	2.7329	0.0957853	3.3841	0.00018222	0.048399	TRUE
GSMUA_Achr8G20530_001	chr8	25705674	25707816	1760	145.124	547.883	47.9954	196.978	4.1041	-2.0371	3.0255e-05	0.011705	TRUE
GSMUA_Achr8G21550_001	chr8	26409122	26411360	2239	228.117	37.31	96.4788	17.0378	0.176596	2.5015	3.155e-06	0.0019573	TRUE
GSMUA_Achr8G25220_001	chr8	29114006	29115668	1447	74.9301	0	20.4969	0	0	Inf	2.3315e-06	0.001886	TRUE
GSMUA_Achr8G30530_001	chr8	32558124	32559507	1237	28.4655	245.64	6.64633	61.2431	9.21457	-3.2039	1.1736e-06	0.0010443	TRUE
GSMUA_Achr9G04780_001	chr9	3116668	3118101	1194	111.314	0	25.1613	0	0	Inf	3.0726e-06	0.0019573	TRUE
GSMUA_Achr9G07610_001	chr9	4860250	4861585	1336	275.719	0	69.5253	0	0	Inf	2.1628e-14	1.9244e-10	TRUE
GSMUA_Achr9G08750_001	chr9	5638998	5640625	1403	308.061	21.5391	81.6551	6.10815	0.0748043	3.7407	4.6108e-09	9.1171e-06	TRUE
GSMUA_Achr9G12290_001	chr9	8013769	8015634	1738	0	65.9309	0	23.2267	Inf	#NAME?	2.4168e-07	0.00025299	TRUE
GSMUA_Achr9G17080_001	chr5	10022012	11616137	1147	810.19	176.042	174.963	41.228	0.235638	2.0854	2.2539e-05	0.0093278	TRUE
GSMUA_Achr9G26820_001	chr9	31157276	31158250	975	0	65.8813	0	13.1798	Inf	#NAME?	0.00012818	0.035915	TRUE
GSMUA_Achr10G00050_001	chr8	463125	7704454	292	0	23.0255	0	1.44625	Inf	#NAME?	0.68734	1	FALSE
GSMUA_Achr10G00060_001	chr10	481753	484968	500	10.9095	30.2194	1.04447	3.05407	2.92405	-1.548	0.65744	1	FALSE
GSMUA_Achr10G00070_001	chr10	485915	488369	665	26.3833	21.4711	3.28749	2.97329	0.904426	0.14493	1	1	FALSE
GSMUA_Achr10G00080_001	chr10	489415	491349	999	1.36505	4.19732	0.261116	0.80391	3.07874	-1.6223	0.90165	1	FALSE
GSMUA_Achr10G00130_001	chr10	502600	505829	1050	0	1.99672	0	0.401955	Inf	#NAME?	0.9817	1	FALSE
GSMUA_Achr10G00150_001	chr10	516312	521537	1175	2.32117	2.86105	0.522233	0.723127	1.38468	-0.46956	1	1	FALSE
GSMUA_Achr10G00160_001	chr10	523149	539661	1446	14.0195	9.57436	3.80972	2.7329	0.71735	0.47925	1	1	FALSE
GSMUA_Achr10G00180_001	chr10	547350	551808	1589	14.4359	19.8141	4.29628	6.42932	1.49649	-0.58158	0.55436	1	FALSE
GSMUA_Achr10G00200_001	chr10	559140	560358	1219	5.54341	15.1529	1.26991	3.7772	2.97439	-1.5726	0.41813	1	FALSE
GSMUA_Achr10G00210_001	chr10	561222	563940	357	11.4596	0	0.783349	0	0	Inf	0.68845	1	FALSE
GSMUA_Achr10G00240_001	chr10	747814	751960	635	23.4308	35.0091	2.80093	4.34072	1.54974	-0.63203	0.53561	1	FALSE
GSMUA_Achr10G00270_001	chr10	765205	765936	597	36.1389	3.51182	4.03516	0.401955	0.0996131	3.3275	0.27006	1	FALSE
GSMUA_Achr10G00290_001	chr10	851603	852867	828	1.64697	0	0.261116	0	0	Inf	1	1	FALSE
GSMUA_Achr10G00320_001	chr1	854679	12155297	639	38.2228	47.9139	4.62875	5.94854	1.28513	-0.36192	0.78671	1	FALSE
GSMUA_Achr10G00330_001	chr10	868002	882703	2434	3.89679	4.82661	1.79214	2.33095	1.30065	-0.37923	0.9335	1	FALSE
GSMUA_Achr10G00340_001	chr10	884109	891830	2356	12.6562	5.87628	5.63754	2.7329	0.484769	1.0446	0.49541	1	FALSE
GSMUA_Achr10G00350_001	chr10	894063	897850	1772	0.769575	0	0.261116	0	0	Inf	1	1	FALSE
GSMUA_Achr10G00360_001	chr10	898585	901281	882	22.9844	33.3197	3.80972	6.02737	1.5821	-0.66184	0.64101	1	FALSE
GSMUA_Achr10G00370_001	chr10	902030	904523	1440	775.347	1468.07	210.427	431.009	2.04826	-1.0344	0.030331	1	FALSE
GSMUA_Achr10G00380_001	chr10	905367	910033	1490	9.98559	10.1407	2.80093	3.05407	1.09038	-0.12483	1	1	FALSE
GSMUA_Achr10G00390_001	chr9	911690	29712887	1748	0	2.39881	0	0.80391	Inf	#NAME?	0.67464	1	FALSE
GSMUA_Achr10G00400_001	chr10	947312	953726	1242	1.09798	6.7522	0.261116	1.60782	6.15748	-2.6223	0.57994	1	FALSE
GSMUA_Achr10G00410_001	chr10	971711	974134	1249	17.3715	38.3182	4.10651	9.80457	2.38756	-1.2555	0.35179	1	FALSE
GSMUA_Achr10G00440_001	chr10	1004776	1006236	1305	1.04497	0	0.261116	0	0	Inf	1	1	FALSE
GSMUA_Achr10G00450_001	chr10	1028675	1032194	1299	6.25182	4.20192	1.53102	1.12508	0.734856	0.44447	0.96139	1	FALSE
GSMUA_Achr10G00460_001	chr4	1032196	7420934	417	0	5.02772	0	0.401955	Inf	#NAME?	0.9817	1	FALSE
GSMUA_Achr10G00490_001	chr10	1050394	1055097	2030	7.35938	20.4777	2.83661	8.5987	3.03133	-1.6	0.33663	1	FALSE
GSMUA_Achr10G00500_001	chr10	1055620	1061832	1080	0	11.2794	0	2.57134	Inf	#NAME?	0.2707	1	FALSE
GSMUA_Achr10G00530_001	chr10	1120134	1127431	897	1.52028	7.0119	0.261116	1.20587	4.61811	-2.2073	0.68024	1	FALSE
GSMUA_Achr10G00540_001	chr10	1127474	1140343	2321	0.587543	0.9033	0.261116	0.401955	1.53937	-0.62234	1	1	FALSE
GSMUA_Achr10G00550_001	chr10	1141180	1142029	708	7.61827	18.3801	1.00879	2.65212	2.62901	-1.3945	0.51678	1	FALSE
GSMUA_Achr10G00560_001	chr10	1142095	1142423	189	49.8613	0	1.75647	0	0	Inf	0.52086	1	FALSE
GSMUA_Achr10G00570_001	chr10	1175243	1182487	1738	10.9146	21.256	3.58428	7.5544	2.10765	-1.0756	0.46584	1	FALSE
GSMUA_Achr10G00580_001	chr10	1183318	1190202	747	1.82555	0	0.261116	0	0	Inf	1	1	FALSE
GSMUA_Achr10G00610_001	chr10	1199114	1200540	528	38.6256	26.2207	3.88107	2.7329	0.704162	0.50602	0.72637	1	FALSE
GSMUA_Achr10G00620_001	chr10	1200550	1202376	335	100.857	58.9152	6.34954	4.09837	0.64546	0.6316	0.59584	1	FALSE
GSMUA_Achr10G00650_001	chr10	1216938	1218693	1517	391.255	546.241	111.633	168.932	1.51327	-0.59767	0.18808	1	FALSE
GSMUA_Achr10G00660_001	chr10	1222113	1223619	1243	3.29128	11.487	0.783349	2.97329	3.79561	-1.9243	0.67206	1	FALSE
GSMUA_Achr10G00670_001	chr10	1225999	1232580	1329	1.0261	0	0.261116	0	0	Inf	1	1	FALSE
GSMUA_Achr10G00680_001	chr10	1232732	1234329	1320	7.13923	0	1.75647	0	0	Inf	0.52086	1	FALSE
GSMUA_Achr10G00690_001	chr10	1235229	1240204	1891	4.26235	1.1087	1.49535	0.401955	0.268804	1.8954	1	1	FALSE
GSMUA_Achr10G00700_001	chr10	1277698	1279024	126	96.4378	33.2787	2.2787	0.80391	0.352794	1.5031	0.81221	1	FALSE
GSMUA_Achr10G00710_001	chr10	1279030	1283892	614	19.8895	21.194	2.31437	2.65212	1.14593	-0.19652	1	1	FALSE
GSMUA_Achr10G00720_001	chr10	1285154	1293888	2440	1.67666	0	0.783349	0	0	Inf	0.68845	1	FALSE
GSMUA_Achr10G00840_001	chr10	1472512	1474473	1374	325.614	381.154	84.6344	104.808	1.23836	-0.30843	0.58593	1	FALSE
GSMUA_Achr10G00850_001	chr10	1478453	1484720	1074	0	1.9521	0	0.401955	Inf	#NAME?	0.9817	1	FALSE
GSMUA_Achr10G00870_001	chr10	1485927	1488849	1495	7.2157	0	2.01758	0	0	Inf	0.39759	1	FALSE
GSMUA_Achr10G00890_001	chr10	1493544	1495988	1519	7.14186	4.14067	2.05326	1.20587	0.587294	0.76784	0.92002	1	FALSE
GSMUA_Achr10G00900_001	chr10	1502679	1506701	2302	14.7038	44.8626	6.38521	21.1362	3.31018	-1.7269	0.044745	1	FALSE
GSMUA_Achr10G00910_001	chr10	1507465	1508235	771	193.294	91.4708	28.152	14.3857	0.511	0.9686	0.10165	1	FALSE
GSMUA_Achr10G00920_001	chr10	1547088	1558090	3257	6.24295	4.77233	3.8454	3.29446	0.856729	0.22309	0.67375	1	FALSE
GSMUA_Achr10G00940_001	chr10	1595423	1596179	594	4.59154	3.52956	0.522233	0.401955	0.769686	0.37766	1	1	FALSE
GSMUA_Achr10G00950_001	chr10	1596762	1599683	504	16.1133	6.6701	1.53102	0.723127	0.472316	1.0822	0.71638	1	FALSE
GSMUA_Achr10G00960_001	chr10	1623230	1624195	966	64.3059	17.8119	11.6546	3.45603	0.296538	1.7537	0.14876	1	FALSE
GSMUA_Achr10G00970_001	chr10	1649929	1659056	4051	1.66809	1.86493	1.26991	1.52704	1.20248	-0.26601	1	1	FALSE
GSMUA_Achr10G00980_001	chr10	1660113	1665089	1353	25.9799	39.3803	6.61065	10.5297	1.59283	-0.67159	0.31529	1	FALSE
GSMUA_Achr10G00990_001	chr10	1675206	1675676	471	0	4.45129	0	0.401955	Inf	#NAME?	0.9817	1	FALSE
GSMUA_Achr10G01020_001	chr10	1711766	1712995	750	5.3734	16.2423	0.747674	2.57134	3.43911	-1.782	0.4735	1	FALSE
GSMUA_Achr10G01070_001	chr10	1866991	1868400	1194	9.03473	1.75591	2.01758	0.401955	0.199226	2.3275	0.7027	1	FALSE
GSMUA_Achr10G01080_001	chr10	1907456	1911148	1506	1.81101	5.0165	0.522233	1.52704	2.92405	-1.548	0.86303	1	FALSE
GSMUA_Achr10G01110_001	chr10	1934654	1935574	921	5.85639	4.55279	1.00879	0.80391	0.796905	0.32752	1	1	FALSE
GSMUA_Achr10G01120_001	chr10	1955583	1959307	690	37.1971	17.026	4.81851	2.33095	0.483748	1.0477	0.67335	1	FALSE
GSMUA_Achr10G01130_001	chr10	1960473	1969163	2586	7.35909	3.73218	3.61996	1.92899	0.532877	0.90812	0.53842	1	FALSE
GSMUA_Achr10G01140_001	chr10	1978893	1982689	1069	25.2279	10.212	5.04395	2.25016	0.446111	1.1645	0.5733	1	FALSE
GSMUA_Achr10G01160_001	chr10	2065937	2072923	1990	4.11162	3.37862	1.5667	1.44625	0.923122	0.11541	0.75947	1	FALSE
GSMUA_Achr10G01170_001	chr10	2074317	2074547	231	5.90341	9.07601	0.261116	0.401955	1.53937	-0.62234	1	1	FALSE
GSMUA_Achr10G01190_001	chr10	2087967	2095268	1740	13.2533	21.2315	4.36763	7.5544	1.72963	-0.79047	0.67899	1	FALSE
GSMUA_Achr10G01200_001	chr10	2130351	2131763	1413	2.85212	0	0.747674	0	0	Inf	1	1	FALSE
GSMUA_Achr10G01210_001	chr10	2248870	2251839	718	1.89929	2.92	0.261116	0.401955	1.53937	-0.62234	1	1	FALSE
GSMUA_Achr10G01220_001	chr10	2251843	2252737	532	2.56332	3.9409	0.261116	0.401955	1.53937	-0.62234	1	1	FALSE
GSMUA_Achr10G01250_001	chr10	2522578	2524438	1370	7.9186	0	2.05326	0	0	Inf	0.28625	1	FALSE
GSMUA_Achr10G01260_001	chr10	2525209	2534288	876	81.74	35.4461	13.4467	6.18893	0.460255	1.1195	0.3523	1	FALSE
GSMUA_Achr10G01270_001	chr10	2653157	2655279	1164	0	1.80117	0	0.401955	Inf	#NAME?	0.9817	1	FALSE
GSMUA_Achr10G01280_001	chr10	2866326	2872274	969	16.6359	12.5715	2.9907	2.57134	0.859778	0.21796	1	1	FALSE
GSMUA_Achr10G01300_001	chr10	2896038	2899164	1905	36.2519	9.25986	13.0315	3.69642	0.283652	1.8178	0.034732	1	FALSE
GSMUA_Achr10G01330_001	chr10	3158241	3158624	384	21.1487	5.45979	1.53102	0.401955	0.26254	1.9294	0.74707	1	FALSE
GSMUA_Achr10G01350_001	chr10	3205823	3208575	952	1.43244	0	0.261116	0	0	Inf	1	1	FALSE
GSMUA_Achr10G01360_001	chr10	3267382	3268266	696	1.95932	3.0123	0.261116	0.401955	1.53937	-0.62234	1	1	FALSE
GSMUA_Achr10G01370_001	chr10	3323372	3323544	173	0	12.1188	0	0.401955	Inf	#NAME?	0.9817	1	FALSE
GSMUA_Achr10G01390_001	chr10	3380622	3386947	1031	11.7858	16.6889	2.2787	3.45603	1.51667	-0.60091	0.66203	1	FALSE
GSMUA_Achr10G01400_001	chr10	3402121	3405669	2492	3.25887	8.7613	1.53102	4.50033	2.93942	-1.5555	0.43507	1	FALSE
GSMUA_Achr10G01420_001	chr10	3460482	3462952	1738	7.74098	4.82522	2.50414	1.60782	0.642065	0.63921	1	1	FALSE
GSMUA_Achr10G01440_001	chr10	3474611	3478787	1975	21.848	25.0745	8.07033	9.96613	1.23491	-0.30441	0.48126	1	FALSE
GSMUA_Achr10G01460_001	chr10	3506638	3508565	1806	8.95969	7.90604	3.02637	2.97329	0.98246	0.025529	1	1	FALSE
GSMUA_Achr10G01470_001	chr10	3538973	3539335	240	33.5837	0	1.49535	0	0	Inf	0.73398	1	FALSE
GSMUA_Achr10G01480_001	chr10	3618327	3618703	255	69.0428	46.0705	3.32316	2.33095	0.701424	0.51164	0.88974	1	FALSE
GSMUA_Achr10G01490_001	chr10	3649423	3649848	426	348.545	22.6559	27.8309	1.92899	0.0693111	3.8508	0.0036817	0.39234	FALSE
GSMUA_Achr10G01500_001	chr10	3662943	3669715	861	1.58384	19.984	0.261116	3.45603	13.2356	-3.7264	0.18941	1	FALSE
GSMUA_Achr10G01510_001	chrUn_random	3681554	134267009	410	69.2521	153.583	5.34075	12.8586	2.40765	-1.2676	0.17496	1	FALSE
GSMUA_Achr10G01520_001	chr10	3688404	3691089	965	1.41315	3.48366	0.261116	0.723127	2.76937	-1.4696	1	1	FALSE
GSMUA_Achr10G01530_001	chr10	3691757	3691918	162	16.8356	0	0.522233	0	0	Inf	0.84819	1	FALSE
GSMUA_Achr10G01560_001	chr10	3705553	3705966	414	42.5263	33.4409	3.32316	2.7329	0.82238	0.28212	1	1	FALSE
GSMUA_Achr10G01570_001	chr10	3719670	3721300	601	0	3.48845	0	0.401955	Inf	#NAME?	0.9817	1	FALSE
GSMUA_Achr10G01670_001	chr10	3945021	3946254	303	4.50062	0	0.261116	0	0	Inf	1	1	FALSE
GSMUA_Achr10G01680_001	chr10	3946386	3949226	1737	0	3.87073	0	1.44625	Inf	#NAME?	0.68734	1	FALSE
GSMUA_Achr10G01700_001	chr10	3960581	3963573	1143	3.52585	0	0.747674	0	0	Inf	1	1	FALSE
GSMUA_Achr10G01710_001	chr10	3966004	3975461	1570	47.4227	43.0317	14.0403	13.5029	0.961726	0.056303	1	1	FALSE
GSMUA_Achr10G01720_001	chr10	3981128	3985366	1694	43.2905	34.6752	13.9219	11.6547	0.837151	0.25644	0.7674	1	FALSE
GSMUA_Achr10G01750_001	chr10	4012507	4024512	1950	101.319	29.9191	37.2311	11.8143	0.317324	1.656	0.012043	0.88193	FALSE
GSMUA_Achr10G01760_001	chr10	4071175	4071761	587	23.0236	9.29862	2.53981	1.12508	0.442978	1.1747	0.67207	1	FALSE
GSMUA_Achr10G01790_001	chr10	4106871	4122822	1473	1.85158	4.56447	0.522233	1.44625	2.76937	-1.4696	1	1	FALSE
GSMUA_Achr10G01800_001	chr10	4126368	4132595	2225	0.612893	1.51089	0.261116	0.723127	2.76937	-1.4696	1	1	FALSE
GSMUA_Achr10G01810_001	chr6	4195699	32760204	134	0	25.0875	0	0.723127	Inf	#NAME?	0.9822	1	FALSE
GSMUA_Achr10G01820_001	chr10	4196073	4205269	1441	2.7967	0	0.747674	0	0	Inf	1	1	FALSE
GSMUA_Achr10G01830_001	chr10	4222061	4226545	1133	8.3714	13.336	1.79214	3.05407	1.70415	-0.76905	0.78931	1	FALSE
GSMUA_Achr10G01850_001	chr10	4273878	4278784	975	1.39865	2.15032	0.261116	0.401955	1.53937	-0.62234	1	1	FALSE
GSMUA_Achr10G01940_001	chr10	4670502	4670771	270	0	7.76503	0	0.401955	Inf	#NAME?	0.9817	1	FALSE
GSMUA_Achr10G01950_001	chr10	4679926	4681221	510	7.90205	6.59162	0.747674	0.723127	0.967168	0.048161	1	1	FALSE
GSMUA_Achr10G01960_001	chr10	4690916	4694643	518	2.6326	4.04741	0.261116	0.401955	1.53937	-0.62234	1	1	FALSE
GSMUA_Achr10G01970_001	chr10	4705527	4712034	858	4.69703	0	0.747674	0	0	Inf	1	1	FALSE
GSMUA_Achr10G01980_001	chr10	4823499	4833106	3172	51.7888	54.1188	31.167	34.7199	1.114	-0.15574	0.96241	1	FALSE
GSMUA_Achr10G02030_001	chr10	5065700	5067610	1761	16.1581	12.8703	5.37642	4.58111	0.852075	0.23095	0.86763	1	FALSE
GSMUA_Achr10G02040_001	chr10	5089046	5090653	1188	6.83595	1.76478	1.53102	0.401955	0.26254	1.9294	0.74707	1	FALSE
GSMUA_Achr10G02050_001	chr10	5255842	5257559	1411	5.75557	0	1.53102	0	0	Inf	0.45762	1	FALSE
GSMUA_Achr10G02070_001	chr10	5288497	5289897	1401	0	1.49647	0	0.401955	Inf	#NAME?	0.9817	1	FALSE
GSMUA_Achr10G02080_001	chr10	5389282	5392075	1672	0	1.25392	0	0.401955	Inf	#NAME?	0.9817	1	FALSE
GSMUA_Achr10G02110_001	chr10	5504695	5511419	276	44.0259	7.59623	2.2787	0.401955	0.176397	2.5031	0.57709	1	FALSE
GSMUA_Achr10G02150_001	chr10	5751448	5764057	1622	4.16611	11.3881	1.26991	3.7772	2.97439	-1.5726	0.41813	1	FALSE
GSMUA_Achr10G02170_001	chr10	5784434	5784728	210	6.49375	9.98361	0.261116	0.401955	1.53937	-0.62234	1	1	FALSE
GSMUA_Achr10G02180_001	chr10	5865651	5869369	273	14.7621	0	0.747674	0	0	Inf	1	1	FALSE
GSMUA_Achr10G02230_001	chr10	6343319	6358493	462	2.9517	11.8145	0.261116	1.12508	4.30874	-2.1073	0.91201	1	FALSE
GSMUA_Achr10G02240_001	chr10	6604038	6641839	1860	13.0986	5.63591	4.59307	2.00978	0.437567	1.1924	0.63532	1	FALSE
GSMUA_Achr10G02250_001	chr10	6734284	6741786	1241	1.09886	1.68941	0.261116	0.401955	1.53937	-0.62234	1	1	FALSE
GSMUA_Achr10G02260_001	chr10	6742116	6753693	746	16.2884	14.6335	2.2787	2.25016	0.987478	0.01818	1	1	FALSE
GSMUA_Achr10G02290_001	chr10	6870809	6872188	1112	7.30316	13.5879	1.53102	3.05407	1.99479	-0.99624	0.66514	1	FALSE
GSMUA_Achr10G02320_001	chr10	6959536	6961663	1784	6.08099	9.88791	2.05326	3.69642	1.80027	-0.84821	0.92536	1	FALSE
GSMUA_Achr10G02370_001	chr10	7071082	7071947	866	42.1645	29.5525	6.87177	5.06385	0.736906	0.44045	0.92119	1	FALSE
GSMUA_Achr10G02410_001	chr8	7128996	34032155	951	251.564	278.082	44.969	53.8463	1.19741	-0.25992	0.56545	1	FALSE
GSMUA_Achr10G02420_001	chr10	7134329	7138339	840	20.9594	0	3.32316	0	0	Inf	0.11913	1	FALSE
GSMUA_Achr10G02440_001	chr10	7180242	7183113	2419	10.6606	7.29228	4.88986	3.69642	0.755935	0.40367	0.53128	1	FALSE
GSMUA_Achr10G02460_001	chr10	7219973	7223180	1456	3.74639	1.43994	1.04447	0.401955	0.384843	1.3777	0.80796	1	FALSE
GSMUA_Achr10G02480_001	chr10	7251294	7253630	691	25.3906	23.6973	3.28749	3.37525	1.02669	-0.038007	1	1	FALSE
GSMUA_Achr10G02520_001	chr10	7309595	7312512	1478	11.912	19.5901	3.32316	5.78698	1.74141	-0.80025	0.53469	1	FALSE
GSMUA_Achr10G02540_001	chr10	7353267	7355661	2395	6.75624	17.538	3.02637	8.83909	2.92069	-1.5463	0.42209	1	FALSE
GSMUA_Achr10G02570_001	chr10	7414267	7415662	878	24.7118	18.6502	4.10651	3.37525	0.821925	0.28292	0.74589	1	FALSE
GSMUA_Achr10G02580_001	chr10	7430883	7431581	591	13.8445	5.6882	1.5667	0.723127	0.461561	1.1154	0.5751	1	FALSE
GSMUA_Achr10G02620_001	chr10	7604676	7623140	2145	1.2715	0	0.522233	0	0	Inf	0.84819	1	FALSE
GSMUA_Achr10G02670_001	chr10	8036271	8065316	3321	0.410625	0.631304	0.261116	0.401955	1.53937	-0.62234	1	1	FALSE
GSMUA_Achr10G02710_001	chr10	8629521	8676172	2814	0.969216	2.68474	0.522233	1.52704	2.92405	-1.548	0.86303	1	FALSE
GSMUA_Achr10G02720_001	chr10	8721261	8733808	3881	0.351375	0	0.261116	0	0	Inf	1	1	FALSE
GSMUA_Achr10G02740_001	chr10	8783368	8796709	483	2.82337	0	0.261116	0	0	Inf	1	1	FALSE
GSMUA_Achr10G02760_001	chr10	9028636	9036552	1335	0	4.08861	0	1.12508	Inf	#NAME?	0.64221	1	FALSE
GSMUA_Achr10G02790_001	chr10	9195145	9204126	1528	5.27493	4.94427	1.49535	1.52704	1.02119	-0.030253	0.88849	1	FALSE
GSMUA_Achr10G02810_001	chr10	9251663	9252058	396	10.1769	0	0.747674	0	0	Inf	1	1	FALSE
GSMUA_Achr10G02820_001	chr10	9465478	9489961	2928	6.94443	5.44436	3.8454	3.13486	0.815223	0.29473	0.98209	1	FALSE
GSMUA_Achr10G02830_001	chr10	9596196	9600334	2593	0.525911	0	0.261116	0	0	Inf	1	1	FALSE
GSMUA_Achr10G02840_001	chr10	9611146	9615031	821	44.5499	48.0353	6.90744	7.79675	1.12875	-0.17472	0.82109	1	FALSE
GSMUA_Achr10G02870_001	chr10	9662669	9668284	1680	5.64571	10.5	1.79214	3.69642	2.06257	-1.0444	0.80457	1	FALSE
GSMUA_Achr10G02880_001	chr10	9673552	9677361	2301	74.6567	48.5267	32.3413	22.744	0.70325	0.50789	0.418	1	FALSE
GSMUA_Achr10G02890_001	chr10	9860730	9860981	252	144.415	518.116	6.80042	26.7616	3.93528	-1.9765	0.0033014	0.37904	FALSE
GSMUA_Achr10G02910_001	chr10	9878441	9878941	501	8.16579	4.18475	0.783349	0.401955	0.513124	0.96262	0.94503	1	FALSE
GSMUA_Achr10G02930_001	chr10	9884216	9885739	1368	49.2626	30.995	12.592	8.67949	0.689283	0.53683	0.85517	1	FALSE
GSMUA_Achr10G02980_001	chr10	9978010	9979919	462	0	7.27647	0	0.723127	Inf	#NAME?	0.9822	1	FALSE
GSMUA_Achr10G03000_001	chr10	10102345	10105392	1068	0	3.92614	0	0.80391	Inf	#NAME?	0.67464	1	FALSE
GSMUA_Achr10G03030_001	chr10	10139865	10140788	924	35.1563	54.9647	6.1241	10.2873	1.67981	-0.7483	0.46466	1	FALSE
GSMUA_Achr10G03050_001	chr10	10222225	10226897	1145	37.8986	26.3925	8.21303	6.10815	0.743715	0.42718	0.61596	1	FALSE
GSMUA_Achr10G03070_001	chr10	10253273	10257953	1935	0.704748	1.08349	0.261116	0.401955	1.53937	-0.62234	1	1	FALSE
GSMUA_Achr10G03090_001	chr10	10402385	10405101	570	9.46269	0	1.00879	0	0	Inf	0.75422	1	FALSE
GSMUA_Achr10G03110_001	chr10	10560641	10563550	1007	12.1879	20.425	2.35005	4.17916	1.77833	-0.83052	0.92438	1	FALSE
GSMUA_Achr10G03120_001	chr10	10564118	10567145	1064	34.3181	48.1402	6.87177	10.5277	1.53202	-0.61544	0.59692	1	FALSE
GSMUA_Achr10G03150_001	chr10	10608121	10608432	312	17.2876	0	1.00879	0	0	Inf	0.75422	1	FALSE
GSMUA_Achr10G03200_001	chr10	10707669	10711282	999	0	3.36509	0	0.723127	Inf	#NAME?	0.9822	1	FALSE
GSMUA_Achr10G03220_001	chr10	10721650	10728675	1031	7.87692	2.03352	1.53102	0.401955	0.26254	1.9294	0.74707	1	FALSE
GSMUA_Achr10G03230_001	chr10	10735136	10739477	1582	5.17201	2.12499	1.5667	0.723127	0.461561	1.1154	0.5751	1	FALSE
GSMUA_Achr10G03250_001	chr10	10894603	10898565	1473	38.7175	35.9022	10.8242	10.6893	0.987534	0.018097	0.82161	1	FALSE
GSMUA_Achr10G03260_001	chr10	10899921	10903424	701	7.69434	37.7461	1.00879	5.54463	5.49631	-2.4585	0.2175	1	FALSE
GSMUA_Achr10G03280_001	chr10	10926668	10930055	354	19.0888	17.7675	1.26991	1.20587	0.94957	0.074654	1	1	FALSE
GSMUA_Achr10G03310_001	chr10	11060045	11061111	1067	5.05505	44.075	1.00879	9.72378	9.63905	-3.2689	0.014679	0.99007	FALSE
GSMUA_Achr10G03360_001	chr8	11146179	13733825	160	143.748	55.1251	4.33196	1.84821	0.426645	1.2289	0.39601	1	FALSE
GSMUA_Achr10G03370_001	chr10	11146786	11151824	689	25.7299	28.6453	3.39451	4.09837	1.20735	-0.27185	0.86538	1	FALSE
GSMUA_Achr10G03390_001	chr10	11245750	11249590	315	0	6.65574	0	0.401955	Inf	#NAME?	0.9817	1	FALSE
GSMUA_Achr10G03400_001	chr10	11253936	11254354	309	13.2397	6.78498	0.783349	0.401955	0.513124	0.96262	0.94503	1	FALSE
GSMUA_Achr10G03450_001	chr10	11351856	11353073	1152	0	2.91817	0	0.723127	Inf	#NAME?	0.9822	1	FALSE
GSMUA_Achr10G03480_001	chr10	11382215	11383206	717	1.90193	4.6886	0.261116	0.723127	2.76937	-1.4696	1	1	FALSE
GSMUA_Achr10G03490_001	chr10	11394817	11396566	1544	0.883217	0	0.261116	0	0	Inf	1	1	FALSE
GSMUA_Achr10G03500_001	chr10	11435314	11439281	1515	28.6429	27.9875	8.21303	8.67949	1.05679	-0.079695	0.9248	1	FALSE
GSMUA_Achr10G03510_001	chr10	11441930	11447177	3749	0.727494	0	0.522233	0	0	Inf	0.84819	1	FALSE
GSMUA_Achr10G03520_001	chr10	11527026	11530423	2135	1.27746	11.8009	0.522233	5.22346	10.0022	-3.3222	0.1661	1	FALSE
GSMUA_Achr10G03550_001	chr10	11546760	11556558	2046	21.9055	16.8194	8.50982	6.91206	0.812245	0.30001	0.65617	1	FALSE
GSMUA_Achr10G03580_001	chr10	11833984	11835511	660	10.2385	5.09353	1.26991	0.723127	0.569433	0.8124	0.87313	1	FALSE
GSMUA_Achr10G03590_001	chr10	11840986	11844032	625	10.9095	5.37877	1.30558	0.723127	0.553873	0.85237	0.64406	1	FALSE
GSMUA_Achr10G03600_001	chr10	11844926	11850916	1017	1.34089	2.06151	0.261116	0.401955	1.53937	-0.62234	1	1	FALSE
GSMUA_Achr10G03610_001	chr10	11872493	11883207	1716	0.79469	0	0.261116	0	0	Inf	1	1	FALSE
GSMUA_Achr10G03630_001	chr9	9668625	11890427	1075	16.3776	16.4093	3.32316	3.69642	1.11232	-0.15357	0.99745	1	FALSE
GSMUA_Achr10G03650_001	chr10	11893656	11897702	611	11.1595	0	1.30558	0	0	Inf	0.49221	1	FALSE
GSMUA_Achr10G03680_001	chr10	12000219	12002285	807	25.1205	24.9494	3.80972	3.93877	1.03387	-0.048059	0.83033	1	FALSE
GSMUA_Achr10G03690_001	chr10	12002969	12006847	1077	41.5577	52.9963	8.47414	11.4932	1.35626	-0.43964	0.74706	1	FALSE
GSMUA_Achr10G03710_001	chr10	12019091	12019882	639	2.1341	0	0.261116	0	0	Inf	1	1	FALSE
GSMUA_Achr10G03730_001	chr10	12131567	12134692	1637	14.0126	6.40366	4.29628	2.00978	0.467794	1.0961	0.86167	1	FALSE
GSMUA_Achr10G03740_001	chr10	12141750	12142814	810	15.0768	10.3534	2.31437	1.60782	0.694711	0.52551	0.97736	1	FALSE
GSMUA_Achr10G03750_001	chr10	12144981	12148140	1056	1.29137	3.97076	0.261116	0.80391	3.07874	-1.6223	0.90165	1	FALSE
GSMUA_Achr10G03810_001	chr10	12533343	12550814	1230	1.10869	3.40904	0.261116	0.80391	3.07874	-1.6223	0.90165	1	FALSE
GSMUA_Achr10G03820_001	chr10	12747075	12749007	1486	0	2.26227	0	0.723127	Inf	#NAME?	0.9822	1	FALSE
GSMUA_Achr10G03840_001	chr10	13082361	30050072	701	9.63969	18.5637	1.26991	2.65212	2.08844	-1.0624	0.67392	1	FALSE
GSMUA_Achr10G03850_001	chr10	13107989	13117437	1174	4.64629	5.35748	1.04447	1.20587	1.15453	-0.2073	1	1	FALSE
GSMUA_Achr10G03870_001	chr10	13390372	13394103	723	3.7723	4.64969	0.522233	0.723127	1.38468	-0.46956	1	1	FALSE
GSMUA_Achr10G03880_001	chr10	13394709	13402437	1149	43.4885	21.9277	9.37591	5.22346	0.557115	0.84395	0.43405	1	FALSE
GSMUA_Achr10G03900_001	chr10	13419925	13424002	2080	7.15314	8.27224	2.80093	3.45603	1.23389	-0.30321	0.88475	1	FALSE
GSMUA_Achr10G03920_001	chr10	13434323	13435787	1011	0	3.32515	0	0.723127	Inf	#NAME?	0.9822	1	FALSE
GSMUA_Achr10G03930_001	chr10	13454462	13460845	1641	9.06675	5.88142	2.80093	1.92899	0.688697	0.53806	0.93647	1	FALSE
GSMUA_Achr10G04020_001	chr10	13551570	13554625	288	4.73502	0	0.261116	0	0	Inf	1	1	FALSE
GSMUA_Achr10G04050_001	chr10	13593572	13599222	1117	15.7618	3.75391	3.32316	0.80391	0.241911	2.0475	0.43356	1	FALSE
GSMUA_Achr10G04060_001	chr9	13638597	31081842	485	2.81173	0	0.261116	0	0	Inf	1	1	FALSE
GSMUA_Achr10G04110_001	chr10	13694003	13701800	6500	2.7086	1.61274	3.32316	2.00978	0.604778	0.72552	0.90515	1	FALSE
GSMUA_Achr10G04120_001	chr10	13701884	13702502	432	137.623	86.4362	11.168	7.3948	0.662139	0.59479	0.79368	1	FALSE
GSMUA_Achr10G04130_001	chr10	13702509	13703423	207	97.9337	137.955	3.80972	5.94658	1.5609	-0.64237	0.75091	1	FALSE
GSMUA_Achr10G04140_001	chr10	13703431	13704869	225	6.06083	61.5312	0.261116	2.7329	10.4662	-3.3877	0.26833	1	FALSE
GSMUA_Achr10G04150_001	chr10	13704918	13705458	225	6.06083	0	0.261116	0	0	Inf	1	1	FALSE
GSMUA_Achr10G04170_001	chr6	11142806	13755633	636	23.4899	11.8787	2.83661	1.52704	0.538332	0.89343	0.60822	1	FALSE
GSMUA_Achr10G04190_001	chr10	13756692	13760326	2002	9.47532	14.6793	3.58428	6.02737	1.68161	-0.74984	0.71865	1	FALSE
GSMUA_Achr10G04220_001	chr10	13768066	13771728	2412	1.67083	0	0.747674	0	0	Inf	1	1	FALSE
GSMUA_Achr10G04260_001	chr10	13800970	13813273	3641	3.71185	1.15164	2.53981	0.80391	0.316523	1.6596	0.69372	1	FALSE
GSMUA_Achr10G04280_001	chr10	13959693	13970140	547	9.97212	3.83283	1.04447	0.401955	0.384843	1.3777	0.80796	1	FALSE
GSMUA_Achr10G04290_001	chr10	13970945	13972111	583	218.723	231.828	24.1525	27.4059	1.1347	-0.18231	1	1	FALSE
GSMUA_Achr10G04300_001	chr10	13972117	13974610	1445	7.5076	4.35272	2.05326	1.20587	0.587294	0.76784	0.92002	1	FALSE
GSMUA_Achr10G04320_001	chr10	13989617	13991213	1020	6.62492	7.40671	1.26991	1.52704	1.20248	-0.26601	1	1	FALSE
GSMUA_Achr10G04430_001	chr10	14089217	14091925	796	30.6072	27.9281	4.59307	4.34072	0.945059	0.081524	0.96744	1	FALSE
GSMUA_Achr10G04460_001	chr10	14097949	14105578	846	0	4.9564	0	0.80391	Inf	#NAME?	0.67464	1	FALSE
GSMUA_Achr10G04470_001	chr10	14119666	14124778	1170	8.05452	1.79193	1.75647	0.401955	0.228843	2.1276	0.8627	1	FALSE
GSMUA_Achr10G04480_001	chr10	14137593	14142649	1092	1.2488	0	0.261116	0	0	Inf	1	1	FALSE
GSMUA_Achr10G04490_001	chr10	14155146	14155783	282	0	11.921	0	0.723127	Inf	#NAME?	0.9822	1	FALSE
GSMUA_Achr10G04520_001	chr10	14164849	14167050	1674	0	1.25242	0	0.401955	Inf	#NAME?	0.9817	1	FALSE
GSMUA_Achr10G04560_001	chr10	14186434	14189507	1792	58.2214	31.6292	19.7135	11.6528	0.591105	0.75851	0.19659	1	FALSE
GSMUA_Achr10G04570_001	chr10	14196233	14197599	1107	53.7616	21.9759	11.2037	4.74268	0.423313	1.2402	0.3577	1	FALSE
GSMUA_Achr10G04610_001	chr10	14236304	14237929	1323	4.0769	10.4645	1.00879	2.7329	2.70909	-1.4378	0.39652	1	FALSE
GSMUA_Achr10G04620_001	chr10	14238409	14239014	606	0	3.45967	0	0.401955	Inf	#NAME?	0.9817	1	FALSE
GSMUA_Achr10G04650_001	chr10	14302165	14304222	1317	7.15549	0	1.75647	0	0	Inf	0.52086	1	FALSE
GSMUA_Achr10G04680_001	chr10	14326484	14326840	357	11.2886	0	0.747674	0	0	Inf	1	1	FALSE
GSMUA_Achr10G04690_001	chr10	14329663	14335799	1292	10.4604	14.9403	2.53981	3.85799	1.519	-0.60312	0.6511	1	FALSE
GSMUA_Achr10G04710_001	chr10	14336768	14341693	828	4.86721	6.59214	0.747674	1.12508	1.50478	-0.58955	0.92344	1	FALSE
GSMUA_Achr10G04720_001	chr10	14357627	14358928	1134	29.956	4.8133	6.45656	1.12508	0.174254	2.5207	0.10202	1	FALSE
GSMUA_Achr10G04730_001	chr10	14362013	14367891	1399	59.1986	38.7056	15.7141	11.0104	0.700674	0.51318	0.35499	1	FALSE
GSMUA_Achr10G04740_001	chr10	14391914	14393246	1333	6.13813	19.5246	1.5667	5.30424	3.38561	-1.7594	0.44805	1	FALSE
GSMUA_Achr10G04770_001	chr10	14405945	14408711	1190	45.3768	47.2349	10.1236	11.0124	1.0878	-0.12141	0.63353	1	FALSE
GSMUA_Achr10G04780_001	chr10	14415033	14418575	1387	0.983192	0	0.261116	0	0	Inf	1	1	FALSE
GSMUA_Achr10G04790_001	chr10	14419140	14426953	1175	22.9521	40.7314	5.04395	9.80457	1.94383	-0.9589	0.25357	1	FALSE
GSMUA_Achr10G04820_001	chr10	14449685	14453496	1146	1.18995	2.93345	0.261116	0.723127	2.76937	-1.4696	1	1	FALSE
GSMUA_Achr10G04830_001	chr10	14454622	14456470	1512	0.90191	0	0.261116	0	0	Inf	1	1	FALSE
GSMUA_Achr10G04850_001	chr10	14480133	14481503	1005	25.5383	15.4661	4.81851	3.29446	0.683709	0.54854	0.63684	1	FALSE
GSMUA_Achr10G04860_001	chr10	14502529	14504518	1386	0.983901	0	0.261116	0	0	Inf	1	1	FALSE
GSMUA_Achr10G04870_001	chr10	14510213	14515451	2537	0	3.47655	0	1.84821	Inf	#NAME?	0.40572	1	FALSE
GSMUA_Achr10G04890_001	chr10	14533529	14536035	393	0	8.55402	0	0.723127	Inf	#NAME?	0.9822	1	FALSE
GSMUA_Achr10G04920_001	chr10	14555356	14556231	876	72.3997	74.2759	11.88	13.2606	1.11621	-0.1586	0.68926	1	FALSE
GSMUA_Achr10G04930_001	chr10	14585589	14588658	2301	5.89998	6.56658	2.57549	3.05407	1.18582	-0.24589	1	1	FALSE
GSMUA_Achr10G04940_001	chr10	14589204	14592718	614	6.66297	3.41459	0.783349	0.401955	0.513124	0.96262	0.94503	1	FALSE
GSMUA_Achr10G04950_001	chr10	14592953	14603579	2359	9.17166	9.96012	4.07084	4.6619	1.14519	-0.19559	0.81345	1	FALSE
GSMUA_Achr10G04960_001	chr10	14604401	14609677	2480	7.67363	15.7417	3.61996	7.95636	2.19792	-1.1361	0.52446	1	FALSE
GSMUA_Achr10G04970_001	chr10	14622282	14622521	240	17.0461	8.73566	0.783349	0.401955	0.513124	0.96262	0.94503	1	FALSE
GSMUA_Achr10G05000_001	chr10	14642247	14644554	2163	8.16779	8.92409	3.35884	3.85799	1.14861	-0.19988	1	1	FALSE
GSMUA_Achr10G05030_001	chr10	14667646	14674381	2159	1.26326	6.99847	0.522233	3.05407	5.84811	-2.548	0.39841	1	FALSE
GSMUA_Achr10G05060_001	chr10	14687683	14693998	1604	7.65161	8.11293	2.35005	2.65212	1.12854	-0.17446	0.92232	1	FALSE
GSMUA_Achr10G05080_001	chr10	14706223	14707936	1401	3.84992	5.39247	1.00879	1.52704	1.51373	-0.59811	0.87728	1	FALSE
GSMUA_Achr10G05090_001	chr10	14717077	14718331	801	5.03127	0	0.747674	0	0	Inf	1	1	FALSE
GSMUA_Achr10G05100_001	chr10	14720186	14722830	874	18.7234	27.8345	3.1334	4.74268	1.51359	-0.59797	0.88112	1	FALSE
GSMUA_Achr10G05110_001	chr10	14728746	14732265	1436	0.949643	0	0.261116	0	0	Inf	1	1	FALSE
GSMUA_Achr10G05130_001	chr10	14762190	14763101	912	4.41891	0	0.747674	0	0	Inf	1	1	FALSE
GSMUA_Achr10G05160_001	chr10	14851909	14856392	949	7.12057	9.29401	1.26991	1.84821	1.45539	-0.5414	1	1	FALSE
GSMUA_Achr10G05170_001	chr10	14859562	14863956	645	16.7248	14.9634	2.01758	1.92899	0.956091	0.06478	1	1	FALSE
GSMUA_Achr10G05240_001	chr10	14930619	14931453	678	56.1375	9.27681	7.23991	1.20587	0.166558	2.5859	0.20912	1	FALSE
GSMUA_Achr10G05250_001	chr10	14933351	14949781	3348	1.20372	0	0.747674	0	0	Inf	1	1	FALSE
GSMUA_Achr10G05340_001	chr10	15074913	15079861	1224	15.4482	2.74651	3.54861	0.723127	0.203778	2.2949	0.27804	1	FALSE
GSMUA_Achr10G05360_001	chr10	15107617	15119136	2311	5.25797	8.54028	2.2787	4.09837	1.79856	-0.84684	0.67104	1	FALSE
GSMUA_Achr10G05390_001	chr10	15145586	15155073	1349	3.99832	4.04617	1.00879	1.12508	1.11528	-0.1574	1	1	FALSE
GSMUA_Achr10G05420_001	chr10	15162763	15167402	1160	5.82536	11.9349	1.26991	2.7329	2.15205	-1.1057	0.53184	1	FALSE
GSMUA_Achr10G05440_001	chr10	15200882	15205233	1377	22.5561	18.2969	5.8273	5.22346	0.896376	0.15782	0.97292	1	FALSE
GSMUA_Achr10G05450_001	chr10	15206721	15215116	2139	2.55014	2.55179	1.04447	1.12508	1.07718	-0.10726	0.99101	1	FALSE
GSMUA_Achr10G05470_001	chr10	15231781	15248879	1848	0.737926	1.1345	0.261116	0.401955	1.53937	-0.62234	1	1	FALSE
GSMUA_Achr10G05480_001	chr10	15251891	15252973	1083	11.2199	10.8476	2.2787	2.33095	1.02293	-0.032707	0.95193	1	FALSE
GSMUA_Achr10G05500_001	chr10	15263489	15263919	320	4.26152	0	0.261116	0	0	Inf	1	1	FALSE
GSMUA_Achr10G05510_001	chr10	15263960	15266552	1899	3.55841	1.10403	1.26991	0.401955	0.316523	1.6596	0.89679	1	FALSE
GSMUA_Achr10G05520_001	chr10	15317184	15322824	1284	0	1.63283	0	0.401955	Inf	#NAME?	0.9817	1	FALSE
GSMUA_Achr10G05530_001	chr10	15379249	15383847	2977	0	2.96272	0	1.84821	Inf	#NAME?	0.40572	1	FALSE
GSMUA_Achr10G05580_001	chr10	15597482	15599108	795	18.6384	31.146	2.76526	4.98307	1.80203	-0.84962	0.36371	1	FALSE
GSMUA_Achr10G05640_001	chr10	16091626	16100308	1365	0	2.4628	0	0.723127	Inf	#NAME?	0.9822	1	FALSE
GSMUA_Achr10G05650_001	chr10	16134507	16137953	2088	7.12573	3.0123	2.80093	1.20587	0.430523	1.2158	0.78007	1	FALSE
GSMUA_Achr10G05660_001	chr10	16138352	16139309	958	8.41346	3.50911	1.49535	0.723127	0.483584	1.0482	1	1	FALSE
GSMUA_Achr10G05690_001	chr10	16166409	16173934	1413	35.3633	56.7412	9.37591	16.3147	1.74006	-0.79914	0.24734	1	FALSE
GSMUA_Achr10G05720_001	chr10	16192075	16201254	940	0	5.80669	0	1.12508	Inf	#NAME?	0.64221	1	FALSE
GSMUA_Achr10G05730_001	chr10	16201842	16206824	1116	1.22194	0	0.261116	0	0	Inf	1	1	FALSE
GSMUA_Achr10G05740_001	chr10	16208180	16216391	1341	72.8086	68.1979	18.4793	18.0052	0.974346	0.037494	1	1	FALSE
GSMUA_Achr10G05790_001	chr10	16247880	16256570	1671	26.7849	13.8231	8.47414	4.8215	0.568966	0.81359	0.26262	1	FALSE
GSMUA_Achr10G05800_001	chr10	16257353	16266023	1876	2.14821	2.23514	0.747674	0.80391	1.07521	-0.10462	0.91636	1	FALSE
GSMUA_Achr10G05820_001	chr10	16268113	16271087	1493	0	5.06018	0	1.52704	Inf	#NAME?	0.42742	1	FALSE
GSMUA_Achr10G05830_001	chr10	16313543	16316504	1457	1.87191	2.30729	0.522233	0.723127	1.38468	-0.46956	1	1	FALSE
GSMUA_Achr10G05850_001	chr10	16319903	16323546	1294	3.11441	1.62022	0.747674	0.401955	0.537607	0.89538	1	1	FALSE
GSMUA_Achr10G05860_001	chr5	15084939	16354890	1569	18.9656	14.4452	5.60186	4.58111	0.817784	0.29021	0.92498	1	FALSE
GSMUA_Achr10G05870_001	chr10	16355370	16361967	1199	28.1794	2.80378	6.34954	0.723127	0.113887	3.1343	0.05631	1	FALSE
GSMUA_Achr10G05880_001	chr10	16363896	16375805	3925	2.06907	3.52727	1.53102	2.7329	1.78502	-0.83594	0.66018	1	FALSE
GSMUA_Achr10G05890_001	chr10	16383796	16384653	858	9.39405	2.44354	1.49535	0.401955	0.268804	1.8954	1	1	FALSE
GSMUA_Achr10G05900_001	chr10	16386212	16390735	948	2.87698	5.75769	0.522233	1.12508	2.15437	-1.1073	1	1	FALSE
GSMUA_Achr10G05910_001	chr10	16399873	16403575	1183	11.4758	9.93066	2.57549	2.33095	0.90505	0.14393	1	1	FALSE
GSMUA_Achr10G05930_001	chr10	16427333	16433429	3105	13.9559	12.4334	8.17735	7.71597	0.943578	0.083786	1	1	FALSE
GSMUA_Achr10G05940_001	chr10	16435135	16438347	687	5.95497	0	0.783349	0	0	Inf	0.68845	1	FALSE
GSMUA_Achr10G05950_001	chr10	16439332	16442434	913	75.7075	37.6917	13.0672	6.91206	0.528962	0.91876	0.28305	1	FALSE
GSMUA_Achr10G05960_001	chr10	16442562	16451137	3270	7.86759	3.59265	4.85419	2.33095	0.480193	1.0583	0.55263	1	FALSE
GSMUA_Achr10G05970_001	chr10	16454759	16456821	1997	3.38379	0	1.26991	0	0	Inf	0.58348	1	FALSE
GSMUA_Achr10G06000_001	chr10	16485103	16491601	1517	0.898937	1.38204	0.261116	0.401955	1.53937	-0.62234	1	1	FALSE
GSMUA_Achr10G06050_001	chr10	16529877	16531080	970	18.1504	0	3.32316	0	0	Inf	0.11913	1	FALSE
GSMUA_Achr10G06060_001	chr10	16537394	16542229	1422	0	1.47437	0	0.401955	Inf	#NAME?	0.9817	1	FALSE
GSMUA_Achr10G06070_001	chr10	16542425	16547030	2776	0	0.755245	0	0.401955	Inf	#NAME?	0.9817	1	FALSE
GSMUA_Achr10G06080_001	chr10	16551885	16555018	1671	3.26436	6.53296	1.04447	2.25016	2.15437	-1.1073	0.97508	1	FALSE
GSMUA_Achr10G06100_001	chr10	16556897	16558399	1272	1.07208	5.28574	0.261116	1.44625	5.53873	-2.4696	0.93126	1	FALSE
GSMUA_Achr10G06120_001	chr10	16567284	16568953	1072	0	3.91149	0	0.80391	Inf	#NAME?	0.67464	1	FALSE
GSMUA_Achr10G06150_001	chr10	16575648	16576636	812	0	2.58197	0	0.401955	Inf	#NAME?	0.9817	1	FALSE
GSMUA_Achr10G06190_001	chr10	16635121	16642191	952	9.89893	3.53123	1.75647	0.723127	0.411694	1.2804	0.84508	1	FALSE
GSMUA_Achr10G06200_001	chr10	16642547	16646414	2103	13.5014	4.58935	5.34075	1.92899	0.361184	1.4692	0.40617	1	FALSE
GSMUA_Achr10G06250_001	chr10	16685484	16687616	1607	29.5488	35.7877	8.99638	11.7336	1.30425	-0.38322	0.92411	1	FALSE
GSMUA_Achr10G06260_001	chr10	16688155	16692039	1528	23.857	25.8096	6.83609	7.79675	1.14053	-0.1897	0.59453	1	FALSE
GSMUA_Achr10G06270_001	chr10	16693179	16699114	725	11.2015	4.63687	1.53102	0.723127	0.472316	1.0822	0.71638	1	FALSE
GSMUA_Achr10G06280_001	chr10	16699861	16708478	2973	3.16979	1.4104	1.75647	0.80391	0.457686	1.1276	1	1	FALSE
GSMUA_Achr10G06310_001	chr10	16719989	16723149	2020	7.42602	6.44215	2.87228	2.65212	0.923349	0.11505	0.78743	1	FALSE
GSMUA_Achr10G06350_001	chr10	16740869	16742859	1625	25.7897	2.58038	7.88056	0.80391	0.102012	3.2932	0.057429	1	FALSE
GSMUA_Achr10G06360_001	chr10	16743412	16748358	1690	14.344	2.48114	4.52172	0.80391	0.177789	2.4918	0.50828	1	FALSE
GSMUA_Achr10G06380_001	chr10	16755133	16757557	147	64.1074	79.9181	1.75647	2.33095	1.32707	-0.40824	0.67568	1	FALSE
GSMUA_Achr10G06390_001	chr10	15277793	16759347	756	268.313	169.884	38.1686	25.9596	0.680131	0.55612	0.43023	1	FALSE
GSMUA_Achr10G06400_001	chr10	16760198	16762140	1943	2.10554	1.07903	0.783349	0.401955	0.513124	0.96262	0.94503	1	FALSE
GSMUA_Achr10G06410_001	chr10	16762358	16762616	150	26.867	0	0.747674	0	0	Inf	1	1	FALSE
GSMUA_Achr10G06430_001	chr10	16779099	16782805	1183	4.55937	1.77224	1.00879	0.401955	0.398452	1.3275	1	1	FALSE
GSMUA_Achr10G06440_001	chr10	16783210	16783422	213	6.40229	0	0.261116	0	0	Inf	1	1	FALSE
GSMUA_Achr10G06460_001	chr10	16808700	16813411	1399	60.9301	36.3026	16.0579	10.2873	0.640638	0.64242	0.44531	1	FALSE
GSMUA_Achr10G06470_001	chr10	16813422	16814657	347	15.7197	27.8139	1.04447	1.92899	1.84687	-0.88508	0.95886	1	FALSE
GSMUA_Achr10G06510_001	chr10	16839226	16867040	4962	0.274826	3.30005	0.261116	3.37525	12.9262	-3.6922	0.2532	1	FALSE
GSMUA_Achr10G06540_001	chr10	16876846	16877724	879	12.2724	13.3651	2.01758	2.33095	1.15532	-0.20829	0.82089	1	FALSE
GSMUA_Achr10G06550_001	chr10	16879585	16882126	1973	0	1.06263	0	0.401955	Inf	#NAME?	0.9817	1	FALSE
GSMUA_Achr10G06560_001	chr10	16898862	16900422	813	233.403	219.375	35.8785	35.7662	0.996869	0.0045235	0.98098	1	FALSE
GSMUA_Achr10G06630_001	chr10	16931734	16934287	933	14.42	3.60314	2.50414	0.723127	0.288773	1.792	0.67177	1	FALSE
GSMUA_Achr10G06640_001	chr10	16956666	16971613	1807	8.2676	4.88103	2.83661	1.84821	0.651556	0.61804	0.58703	1	FALSE
GSMUA_Achr10G06650_001	chr10	16972925	16977696	2040	581.127	318.099	223.422	131.644	0.589217	0.76313	0.093146	1	FALSE
GSMUA_Achr10G06690_001	chr10	16997329	16999648	1347	20.0213	9.66083	5.04395	2.65212	0.525802	0.92741	0.72666	1	FALSE
GSMUA_Achr10G06710_001	chr10	17003935	17004958	856	4.77928	0	0.783349	0	0	Inf	0.68845	1	FALSE
GSMUA_Achr10G06730_001	chr10	17017327	17017905	492	0	4.2613	0	0.401955	Inf	#NAME?	0.9817	1	FALSE
GSMUA_Achr10G06740_001	chr10	17019796	17023993	1013	102.994	423.137	19.7135	87.8391	4.45578	-2.1557	0.00045376	0.090731	FALSE
GSMUA_Achr10G06760_001	chr10	17031674	17035422	1636	0.83355	0	0.261116	0	0	Inf	1	1	FALSE
GSMUA_Achr10G06770_001	chr10	17047443	17048918	1097	62.8422	242.95	12.9602	53.8483	4.1549	-2.0548	0.0004186	0.08764	FALSE
GSMUA_Achr10G06780_001	chr10	17050858	17059764	1744	0	1.9276	0	0.723127	Inf	#NAME?	0.9822	1	FALSE
GSMUA_Achr10G06820_001	chr10	17130526	17134189	1152	31.7496	22.2157	6.90744	5.06385	0.7331	0.44792	0.81004	1	FALSE
GSMUA_Achr10G06830_001	chr10	11198215	17139815	547	2.49303	0	0.261116	0	0	Inf	1	1	FALSE
GSMUA_Achr10G06840_001	chr10	17140356	17141681	1065	8.90591	0	1.79214	0	0	Inf	0.36122	1	FALSE
GSMUA_Achr10G06860_001	chr10	17149361	17149662	202	0	10.379	0	0.401955	Inf	#NAME?	0.9817	1	FALSE
GSMUA_Achr10G06870_001	chr10	17153637	17159775	2777	4.86671	5.44101	2.53981	3.05407	1.20248	-0.26601	0.92061	1	FALSE
GSMUA_Achr10G06880_001	chr10	17161195	17164918	1593	9.37825	31.0874	2.83661	9.96613	3.5134	-1.8129	0.14084	1	FALSE
GSMUA_Achr10G06890_001	chr10	17166555	17167853	910	10.4229	8.30203	1.79214	1.52704	0.852075	0.23095	1	1	FALSE
GSMUA_Achr10G06900_001	chr10	17168382	17169989	1404	0.971287	2.98655	0.261116	0.80391	3.07874	-1.6223	0.90165	1	FALSE
GSMUA_Achr10G06910_001	chr10	17172120	17173217	993	14.9834	13.9421	2.80093	2.7329	0.975712	0.035472	1	1	FALSE
GSMUA_Achr10G06930_001	chr10	17182016	17183714	1024	1.33173	9.84881	0.261116	2.16938	8.3081	-3.0545	0.78493	1	FALSE
GSMUA_Achr10G06970_001	chr10	17193564	17193980	417	3.27023	0	0.261116	0	0	Inf	1	1	FALSE
GSMUA_Achr10G07000_001	chr10	17198276	17199087	414	3.29393	0	0.261116	0	0	Inf	1	1	FALSE
GSMUA_Achr10G07010_001	chr10	17202183	17204345	1650	5.71138	3.81193	1.75647	1.20587	0.68653	0.54261	1	1	FALSE
GSMUA_Achr10G07040_001	chr10	17206582	17243950	5595	0.243733	0.74944	0.261116	0.80391	3.07874	-1.6223	0.90165	1	FALSE
GSMUA_Achr10G07050_001	chr10	17250407	17253874	3186	0.428025	0	0.261116	0	0	Inf	1	1	FALSE
GSMUA_Achr10G07080_001	chr10	17294401	17296785	2385	0.571777	0	0.261116	0	0	Inf	1	1	FALSE
GSMUA_Achr10G07120_001	chr10	17358716	17361934	3204	1.25782	0.654357	0.747674	0.401955	0.537607	0.89538	1	1	FALSE
GSMUA_Achr10G07150_001	chr10	17438571	17441798	3228	0.422456	0	0.261116	0	0	Inf	1	1	FALSE
GSMUA_Achr10G07210_001	chr10	17502450	17504641	1406	2.90972	5.96461	0.783349	1.60782	2.05249	-1.0374	0.8337	1	FALSE
GSMUA_Achr10G07220_001	chr10	17518992	17519720	729	20.4095	2.87594	2.80093	0.401955	0.143508	2.8008	0.39392	1	FALSE
GSMUA_Achr10G07230_001	chr10	17520716	17524504	869	12.4137	7.23783	2.01758	1.20587	0.597679	0.74256	1	1	FALSE
GSMUA_Achr10G07240_001	chr10	17525761	17527212	988	10.9802	15.2932	2.05326	3.05407	1.48743	-0.57282	0.90467	1	FALSE
GSMUA_Achr10G07250_001	chr10	17528379	17537649	1812	2.22409	4.86756	0.747674	1.84821	2.47194	-1.3056	0.66542	1	FALSE
GSMUA_Achr10G07260_001	chr10	17537993	17540730	1160	19.7747	5.42214	4.29628	1.20587	0.280677	1.833	0.54155	1	FALSE
GSMUA_Achr10G07270_001	chr10	17547001	17548231	681	67.5467	46.8698	8.66391	6.66971	0.769827	0.37739	0.57288	1	FALSE
GSMUA_Achr10G07280_001	chr10	17552836	17553601	416	19.6686	31.2816	1.5667	2.65212	1.69281	-0.75942	1	1	FALSE
GSMUA_Achr10G07290_001	chr10	17554206	17561997	1651	0.825976	1.26987	0.261116	0.401955	1.53937	-0.62234	1	1	FALSE
GSMUA_Achr10G07300_001	chr10	17562811	17569079	2201	24.0249	37.1987	10.0052	16.8762	1.68675	-0.75425	0.58275	1	FALSE
GSMUA_Achr10G07320_001	chr10	17571683	17576772	977	1.39579	0	0.261116	0	0	Inf	1	1	FALSE
GSMUA_Achr10G07360_001	chr10	17584822	17588874	1552	1.75733	2.16606	0.522233	0.723127	1.38468	-0.46956	1	1	FALSE
GSMUA_Achr10G07370_001	chr10	17589262	17597499	1226	3.28715	7.19414	0.747674	1.84821	2.47194	-1.3056	0.66542	1	FALSE
GSMUA_Achr10G07400_001	chr10	17618160	17621930	907	89.6054	85.1282	15.3459	15.4319	1.00561	-0.0080649	0.99073	1	FALSE
GSMUA_Achr10G07430_001	chr10	17647038	17649237	683	155.021	170.788	20.0817	23.2287	1.15671	-0.21003	0.88293	1	FALSE
GSMUA_Achr10G07440_001	chr10	17650683	17659812	1126	3.63327	1.86195	0.783349	0.401955	0.513124	0.96262	0.94503	1	FALSE
GSMUA_Achr10G07450_001	chr10	17661636	17669879	1767	6.10496	2.37302	2.01758	0.80391	0.398452	1.3275	0.9528	1	FALSE
GSMUA_Achr10G07460_001	chr2	17678469	19243507	1522	23.1352	8.55002	6.64633	2.65212	0.399035	1.3254	0.27973	1	FALSE
GSMUA_Achr10G07480_001	chr10	17696581	17698863	2130	8.26568	1.57828	3.32316	0.723127	0.217602	2.2002	0.25175	1	FALSE
GSMUA_Achr10G07490_001	chr10	17699559	17708018	1855	5.08021	5.88495	1.75647	2.25016	1.28108	-0.35736	0.85921	1	FALSE
GSMUA_Achr10G07500_001	chr10	17713789	17714143	165	0	38.1193	0	1.20587	Inf	#NAME?	0.48119	1	FALSE
GSMUA_Achr10G07510_001	chr10	17714313	17715760	930	4.33338	0	0.747674	0	0	Inf	1	1	FALSE
GSMUA_Achr10G07520_001	chr10	17716237	17720622	1368	37.5234	50.3107	9.63703	13.8241	1.43448	-0.52053	0.37836	1	FALSE
GSMUA_Achr10G07580_001	chr10	17757413	17758154	174	140.37	67.517	4.62875	2.33095	0.503581	0.9897	0.51501	1	FALSE
GSMUA_Achr10G07590_001	chr10	17761750	17764926	492	2.77172	8.5226	0.261116	0.80391	3.07874	-1.6223	0.90165	1	FALSE
GSMUA_Achr10G07610_001	chr10	17773348	17778389	869	51.2941	66.1805	8.36712	11.7336	1.40234	-0.48784	0.532	1	FALSE
GSMUA_Achr10G07650_001	chr10	17806312	17810029	1116	0	1.87864	0	0.401955	Inf	#NAME?	0.9817	1	FALSE
GSMUA_Achr10G07660_001	chr10	17822233	17828476	2096	0	4.81163	0	2.16938	Inf	#NAME?	0.58892	1	FALSE
GSMUA_Achr10G07670_001	chr10	17834182	17839196	1368	4.93964	4.59772	1.26991	1.20587	0.94957	0.074654	1	1	FALSE
GSMUA_Achr10G07700_001	chr10	17853095	17859719	2201	5.54846	5.71529	2.31437	2.41173	1.04207	-0.059448	0.9836	1	FALSE
GSMUA_Achr10G07710_001	chr10	17861370	30047339	190	0	11.0345	0	0.401955	Inf	#NAME?	0.9817	1	FALSE
GSMUA_Achr10G07730_001	chr10	17871717	17876432	1243	4.33929	0	1.00879	0	0	Inf	0.75422	1	FALSE
GSMUA_Achr10G07750_001	chr10	17884563	17888941	786	1.73497	12.2791	0.261116	1.92899	7.38748	-2.8851	0.49809	1	FALSE
GSMUA_Achr10G07810_001	chr10	17913550	17914617	1068	0	1.96307	0	0.401955	Inf	#NAME?	0.9817	1	FALSE
GSMUA_Achr10G07840_001	chr10	17931386	17933820	1336	21.2525	33.3067	5.34075	9.08144	1.70041	-0.76588	0.47339	1	FALSE
GSMUA_Achr10G07850_001	chr10	17934306	17936418	882	20.0305	56.1476	3.35884	9.96613	2.96714	-1.5691	0.21432	1	FALSE
GSMUA_Achr10G07880_001	chr10	17942681	17942955	169	16.1383	12.4057	0.522233	0.401955	0.769686	0.37766	1	1	FALSE
GSMUA_Achr10G07890_001	chr10	17948287	17953729	2134	31.0837	32.2516	12.5093	13.8241	1.10511	-0.14419	0.8495	1	FALSE
GSMUA_Achr10G07910_001	chr10	17962545	17969297	1407	107.598	34.8887	28.4602	9.72575	0.341732	1.5491	0.066245	1	FALSE
GSMUA_Achr10G07920_001	chr10	17970079	17970734	579	184.8	200.778	20.2001	23.3883	1.15783	-0.21142	0.77903	1	FALSE
GSMUA_Achr10G07950_001	chr10	18000440	18003191	2752	16.2193	27.9119	8.40279	15.5915	1.85552	-0.89182	0.27055	1	FALSE
GSMUA_Achr10G07990_001	chr10	18023762	18023992	153	8.91299	0	0.261116	0	0	Inf	1	1	FALSE
GSMUA_Achr10G08010_001	chr10	18025032	18044088	2178	9.93386	20.2314	4.07084	8.84105	2.1718	-1.1189	0.24719	1	FALSE
GSMUA_Achr10G08020_001	chr10	18047391	18050213	1177	9.16523	13.9124	2.01758	3.37525	1.67292	-0.74237	0.6758	1	FALSE
GSMUA_Achr10G08030_001	chr10	18051799	18057822	975	12.5253	10.7516	2.31437	2.00978	0.868389	0.20359	1	1	FALSE
GSMUA_Achr10G08040_001	chr10	18062511	18068028	1993	0.684238	4.4255	0.261116	1.84821	7.0781	-2.8234	0.67062	1	FALSE
GSMUA_Achr10G08050_001	chr10	18068338	18086604	2405	1.6757	1.7435	0.747674	0.80391	1.07521	-0.10462	0.91636	1	FALSE
GSMUA_Achr10G08060_001	chr10	18089396	18092916	724	1.88355	2.8958	0.261116	0.401955	1.53937	-0.62234	1	1	FALSE
GSMUA_Achr10G08080_001	chr10	18103430	18112014	1850	0	1.81715	0	0.723127	Inf	#NAME?	0.9822	1	FALSE
GSMUA_Achr10G08110_001	chr10	18145858	18147744	1335	6.08323	1.57046	1.53102	0.401955	0.26254	1.9294	0.74707	1	FALSE
GSMUA_Achr10G08120_001	chr10	18149716	18153863	1269	1.07462	1.65213	0.261116	0.401955	1.53937	-0.62234	1	1	FALSE
GSMUA_Achr10G08130_001	chr10	18153878	18159834	926	7.29743	4.52821	1.26991	0.80391	0.633046	0.65962	1	1	FALSE
GSMUA_Achr10G08150_001	chr10	18177237	18187081	2364	0.576856	0	0.261116	0	0	Inf	1	1	FALSE
GSMUA_Achr10G08170_001	chr10	18199292	18206564	1668	6.46731	4.52928	2.01758	1.52704	0.756865	0.40189	1	1	FALSE
GSMUA_Achr10G08180_001	chr10	18207521	18215379	1452	3.75671	8.38963	1.04447	2.57134	2.46187	-1.2998	0.98947	1	FALSE
GSMUA_Achr10G08210_001	chr10	18233872	18240174	1029	14.3999	10.1874	2.76526	2.00978	0.726796	0.46038	0.96873	1	FALSE
GSMUA_Achr10G08220_001	chr10	18246737	18257886	1189	21.7402	28.9424	4.92554	6.91206	1.40331	-0.48883	0.92031	1	FALSE
GSMUA_Achr10G08230_001	chr10	18259332	18261606	757	0	2.76956	0	0.401955	Inf	#NAME?	0.9817	1	FALSE
GSMUA_Achr10G08260_001	chr10	18283693	18285870	1998	2.01704	0	0.747674	0	0	Inf	1	1	FALSE
GSMUA_Achr10G08270_001	chr10	18287440	18289148	1176	5.74611	7.13115	1.26991	1.60782	1.26609	-0.34038	0.83027	1	FALSE
GSMUA_Achr10G08300_001	chr10	18326981	18331322	1438	1.89664	0	0.522233	0	0	Inf	0.84819	1	FALSE
GSMUA_Achr10G08330_001	chr10	18339514	18342949	2074	0.657516	0	0.261116	0	0	Inf	1	1	FALSE
GSMUA_Achr10G08340_001	chr10	18349354	18355289	1170	1.16554	0	0.261116	0	0	Inf	1	1	FALSE
GSMUA_Achr10G08370_001	chr10	18384519	18385199	681	15.9302	8.01511	2.05326	1.12508	0.54795	0.86788	0.70599	1	FALSE
GSMUA_Achr10G08380_001	chr10	18394137	18397576	2318	14.6286	0.904469	6.42089	0.401955	0.0626012	3.9977	0.037206	1	FALSE
GSMUA_Achr10G08430_001	chr10	18412181	18418607	2309	4.67192	4.36777	2.01758	2.16938	1.07524	-0.10466	1	1	FALSE
GSMUA_Achr10G08440_001	chr10	18424059	18431064	1394	10.6733	15.6622	2.80093	4.50033	1.60673	-0.68412	0.76847	1	FALSE
GSMUA_Achr10G08450_001	chr10	18432733	18437227	1569	5.17598	7.76402	1.53102	2.57134	1.67949	-0.74802	1	1	FALSE
GSMUA_Achr10G08470_001	chr10	18439814	18441155	1247	89.9838	140.706	21.1019	35.6834	1.69101	-0.75788	0.19187	1	FALSE
GSMUA_Achr10G08480_001	chr10	18445578	18448458	770	5.31307	11.4546	0.783349	1.84821	2.35937	-1.2384	1	1	FALSE
GSMUA_Achr10G08490_001	chr10	18449496	18451732	648	4.20891	0	0.522233	0	0	Inf	0.84819	1	FALSE
GSMUA_Achr10G08510_001	chr10	18470266	18474794	924	4.42756	3.63823	0.783349	0.723127	0.923122	0.11541	0.91119	1	FALSE
GSMUA_Achr10G08550_001	chr10	18498221	18498598	378	3.60764	5.54645	0.261116	0.401955	1.53937	-0.62234	1	1	FALSE
GSMUA_Achr10G08560_001	chr10	18500390	18503192	977	20.9369	22.7541	3.91675	4.34072	1.10825	-0.14828	1	1	FALSE
GSMUA_Achr10G08590_001	chr10	18512693	18519259	5013	0.54406	5.86236	0.522233	6.02737	11.5415	-3.5288	0.093851	1	FALSE
GSMUA_Achr10G08620_001	chr10	18532820	18536062	677	2.01431	3.09684	0.261116	0.401955	1.53937	-0.62234	1	1	FALSE
GSMUA_Achr10G08640_001	chr10	18542872	18544644	513	0	8.17372	0	0.80391	Inf	#NAME?	0.67464	1	FALSE
GSMUA_Achr10G08650_001	chr10	18547117	18547533	348	3.91864	0	0.261116	0	0	Inf	1	1	FALSE
GSMUA_Achr10G08660_001	chr10	18550056	18550400	345	0	15.8211	0	1.12508	Inf	#NAME?	0.64221	1	FALSE
GSMUA_Achr10G08670_001	chr10	18551938	18557090	994	1.37192	0	0.261116	0	0	Inf	1	1	FALSE
GSMUA_Achr10G08710_001	chr10	18635656	18636209	159	17.1533	0	0.522233	0	0	Inf	0.84819	1	FALSE
GSMUA_Achr10G08720_001	chr10	18636237	18638518	1512	1.80382	0	0.522233	0	0	Inf	0.84819	1	FALSE
GSMUA_Achr10G08730_001	chr10	18639473	18644385	1556	0.876406	0	0.261116	0	0	Inf	1	1	FALSE
GSMUA_Achr10G08740_001	chr10	18645552	18651892	819	0	4.10467	0	0.723127	Inf	#NAME?	0.9822	1	FALSE
GSMUA_Achr10G08800_001	chr10	18855237	18856037	582	6.92448	0	0.747674	0	0	Inf	1	1	FALSE
GSMUA_Achr10G08820_001	chr10	18876078	18878817	2254	0.605008	0.93015	0.261116	0.401955	1.53937	-0.62234	1	1	FALSE
GSMUA_Achr10G08830_001	chr10	18879227	18881954	712	0	2.94461	0	0.401955	Inf	#NAME?	0.9817	1	FALSE
GSMUA_Achr10G08840_001	chr10	18882991	18884634	1218	1.11961	5.16394	0.261116	1.20587	4.61811	-2.2073	0.68024	1	FALSE
GSMUA_Achr10G08880_001	chr10	18915259	18917078	1478	379.916	210.16	106.318	63.0893	0.593399	0.75292	0.12028	1	FALSE
GSMUA_Achr10G08890_001	chr10	18922043	18925880	1145	0	6.59812	0	1.52704	Inf	#NAME?	0.42742	1	FALSE
GSMUA_Achr10G08910_001	chr10	18930266	18937856	906	0	2.31408	0	0.401955	Inf	#NAME?	0.9817	1	FALSE
GSMUA_Achr10G08970_001	chr10	18991982	18995227	1729	50.843	88.3933	16.5445	31.5023	1.9041	-0.92911	0.20586	1	FALSE
GSMUA_Achr10G09010_001	chr10	19014439	19018838	780	0	12.3736	0	1.92899	Inf	#NAME?	0.28642	1	FALSE
GSMUA_Achr10G09090_001	chr10	19081059	19082888	1149	0	4.75047	0	1.12508	Inf	#NAME?	0.64221	1	FALSE
GSMUA_Achr10G09150_001	chr10	19112006	19112989	894	10.6094	8.45061	1.79214	1.52704	0.852075	0.23095	1	1	FALSE
GSMUA_Achr10G09160_001	chr10	19114861	19115826	530	125.386	72.8408	12.5807	7.71597	0.61332	0.70529	0.39913	1	FALSE
GSMUA_Achr10G09170_001	chr10	19115856	19116776	819	16.5016	5.1198	2.53981	0.80391	0.316523	1.6596	0.69372	1	FALSE
GSMUA_Achr10G09180_001	chr10	19120161	19124856	1343	29.265	11.8698	7.42968	3.13486	0.421937	1.2449	0.35095	1	FALSE
GSMUA_Achr10G09200_001	chr10	19133920	19136531	615	2.21738	17.7505	0.261116	2.25016	8.61747	-3.1073	0.48967	1	FALSE
GSMUA_Achr10G09210_001	chr10	19136983	19141328	2505	4.8264	0.83695	2.24302	0.401955	0.179202	2.4803	0.85851	1	FALSE
GSMUA_Achr10G09220_001	chr10	19142480	19143112	461	2.95811	4.54785	0.261116	0.401955	1.53937	-0.62234	1	1	FALSE
GSMUA_Achr10G09250_001	chr10	19157802	19166489	1401	0	1.49647	0	0.401955	Inf	#NAME?	0.9817	1	FALSE
GSMUA_Achr10G09260_001	chr10	19169169	19170416	1092	3.69052	0	0.747674	0	0	Inf	1	1	FALSE
GSMUA_Achr10G09270_001	chr10	19173531	19181043	1891	36.5203	49.9299	13.0315	18.888	1.4494	-0.53546	0.42786	1	FALSE
GSMUA_Achr10G09280_001	chr10	19181541	19187356	1308	16.5412	16.3604	4.07084	4.25994	1.04645	-0.065507	0.92818	1	FALSE
GSMUA_Achr10G09290_001	chr10	19190135	19197251	2363	4.01388	6.39428	1.79214	3.05407	1.70415	-0.76905	0.78931	1	FALSE
GSMUA_Achr10G09300_001	chr10	19197634	19198839	1206	21.3831	15.3163	4.88986	3.7772	0.772455	0.37248	0.65935	1	FALSE
GSMUA_Achr10G09320_001	chr10	19200751	19202961	1706	0.799348	0	0.261116	0	0	Inf	1	1	FALSE
GSMUA_Achr10G09350_001	chr10	19212035	19227550	1587	2.53941	0	0.747674	0	0	Inf	1	1	FALSE
GSMUA_Achr10G09360_001	chr10	19242961	19244579	1287	5.25052	0	1.26991	0	0	Inf	0.58348	1	FALSE
GSMUA_Achr10G09380_001	chr10	19251166	19257271	2669	16.7466	35.2266	8.43847	19.0476	2.25723	-1.1746	0.15711	1	FALSE
GSMUA_Achr10G09390_001	chr10	19257780	19258702	797	3.42205	4.21798	0.522233	0.723127	1.38468	-0.46956	1	1	FALSE
GSMUA_Achr10G09400_001	chr10	19260369	19266901	2970	0.918308	0.705912	0.522233	0.401955	0.769686	0.37766	1	1	FALSE
GSMUA_Achr10G09410_001	chr10	19267447	19270078	2013	10.0707	13.5576	3.80972	5.62541	1.47659	-0.56227	0.74517	1	FALSE
GSMUA_Achr10G09430_001	chr10	19283971	19284588	618	0	3.39249	0	0.401955	Inf	#NAME?	0.9817	1	FALSE
GSMUA_Achr10G09440_001	chr10	19290968	19291602	540	5.05069	6.22542	0.522233	0.723127	1.38468	-0.46956	1	1	FALSE
GSMUA_Achr10G09450_001	chr10	19291616	19292842	1155	12.829	3.63041	2.76526	0.80391	0.290718	1.7823	0.78368	1	FALSE
GSMUA_Achr10G09460_001	chr10	19302557	19304274	1281	3.14602	0	0.747674	0	0	Inf	1	1	FALSE
GSMUA_Achr10G09470_001	chr10	19304386	19308709	1209	47.0205	21.5271	10.7172	5.30424	0.494929	1.0147	0.28331	1	FALSE
GSMUA_Achr10G09490_001	chr10	19310186	19315704	1522	39.9585	26.1963	11.4292	8.03714	0.703213	0.50797	0.73041	1	FALSE
GSMUA_Achr10G09500_001	chr10	19315708	19321361	1191	0	1.76034	0	0.401955	Inf	#NAME?	0.9817	1	FALSE
GSMUA_Achr10G09520_001	chr10	19335562	19339461	1435	3.7587	7.30508	1.00879	2.00978	1.99226	-0.99441	0.57872	1	FALSE
GSMUA_Achr10G09530_001	chr10	19340609	19344284	1389	6.78458	0	1.75647	0	0	Inf	0.52086	1	FALSE
GSMUA_Achr10G09570_001	chr10	19357755	19358969	1152	45.7958	4.7381	9.93382	1.12508	0.113258	3.1423	0.017537	1	FALSE
GSMUA_Achr10G09580_001	chr10	19362216	19367839	2391	3.37101	1.40599	1.49535	0.723127	0.483584	1.0482	1	1	FALSE
GSMUA_Achr10G09590_001	chr10	19367894	19370328	1083	2.51835	0	0.522233	0	0	Inf	0.84819	1	FALSE
GSMUA_Achr10G09600_001	chr10	19383619	19386377	593	2.29964	0	0.261116	0	0	Inf	1	1	FALSE
GSMUA_Achr10G09610_001	chr10	19387659	19389677	1104	1.23522	0	0.261116	0	0	Inf	1	1	FALSE
GSMUA_Achr10G09660_001	chr10	19390779	19394077	1323	0	4.12569	0	1.12508	Inf	#NAME?	0.64221	1	FALSE
GSMUA_Achr10G09730_001	chr10	19405792	19407284	1215	2.24475	3.45113	0.522233	0.80391	1.53937	-0.62234	1	1	FALSE
GSMUA_Achr10G09740_001	chr10	19414813	19425484	3582	23.763	13.5932	15.9866	9.88535	0.618354	0.6935	0.49264	1	FALSE
GSMUA_Achr10G09750_001	chr10	19426374	19430662	1164	9.32	6.49042	2.05326	1.52704	0.743715	0.42718	0.90001	1	FALSE
GSMUA_Achr10G09760_001	chr10	19431424	19432999	623	10.9445	0	1.30558	0	0	Inf	0.49221	1	FALSE
GSMUA_Achr10G09840_001	chr10	19506023	19509055	933	5.84646	0	1.04447	0	0	Inf	0.55355	1	FALSE
GSMUA_Achr10G09850_001	chr10	19509944	19514967	1867	0.730416	0	0.261116	0	0	Inf	1	1	FALSE
GSMUA_Achr10G09870_001	chr10	19520348	19524712	1617	24.2683	14.0164	7.394	4.58111	0.619571	0.69066	0.58742	1	FALSE
GSMUA_Achr10G09890_001	chr1	12351870	19535834	588	2.3192	5.71723	0.261116	0.723127	2.76937	-1.4696	1	1	FALSE
GSMUA_Achr10G09910_001	chr10	19537059	19537528	386	3.53287	8.70914	0.261116	0.723127	2.76937	-1.4696	1	1	FALSE
GSMUA_Achr10G09920_001	chr10	19537572	19562018	5970	0.456847	0	0.522233	0	0	Inf	0.84819	1	FALSE
GSMUA_Achr10G09930_001	chr10	19567192	19570815	1451	6.57878	1.44491	1.82782	0.401955	0.21991	2.185	0.58847	1	FALSE
GSMUA_Achr10G09940_001	chr10	19576698	19577100	315	38.5751	37.2951	2.2787	2.33095	1.02293	-0.032707	0.95193	1	FALSE
GSMUA_Achr10G09950_001	chr10	19578851	19583938	2141	3.1562	0	1.26991	0	0	Inf	0.58348	1	FALSE
GSMUA_Achr10G09960_001	chr10	19640859	19641535	153	26.739	35.6751	0.783349	1.12508	1.43625	-0.5223	1	1	FALSE
GSMUA_Achr10G09970_001	chrUn_random	19641536	85433126	642	40.1683	80.4031	4.88986	10.3681	2.12032	-1.0843	0.35101	1	FALSE
GSMUA_Achr10G09980_001	chr10	19647479	19649671	1095	0	1.91467	0	0.401955	Inf	#NAME?	0.9817	1	FALSE
GSMUA_Achr10G09990_001	chr10	19650795	19659441	2606	14.0351	5.31256	6.90744	2.7329	0.395646	1.3377	0.34073	1	FALSE
GSMUA_Achr10G10030_001	chr10	19680452	19682297	688	0	9.77247	0	1.44625	Inf	#NAME?	0.68734	1	FALSE
GSMUA_Achr10G10050_001	chr10	19684703	19685586	552	520.308	111.783	54.2508	12.5375	0.231102	2.1134	0.00035089	0.076152	FALSE
GSMUA_Achr10G10070_001	chr10	19694264	19698515	1002	37.6808	2.09237	7.06154	0.401955	0.0569218	4.1349	0.092249	1	FALSE
GSMUA_Achr10G10080_001	chr10	19713759	19716442	862	20.4245	22.8963	3.32316	4.09837	1.23327	-0.30249	1	1	FALSE
GSMUA_Achr10G10120_001	chr10	19750535	19752095	231	76.216	69.009	3.32316	3.13486	0.943335	0.084157	1	1	FALSE
GSMUA_Achr10G10130_001	chr10	19752097	19754172	378	10.6615	0	0.747674	0	0	Inf	1	1	FALSE
GSMUA_Achr10G10140_001	chr10	19756952	19775687	3976	1.69955	1.37281	1.26991	1.12508	0.885956	0.17469	1	1	FALSE
GSMUA_Achr10G10150_001	chr10	19776344	19779907	1173	8.13795	24.6839	1.82782	5.78698	3.16606	-1.6627	0.37504	1	FALSE
GSMUA_Achr10G10160_001	chr10	19791987	19797620	1508	0	2.22926	0	0.723127	Inf	#NAME?	0.9822	1	FALSE
GSMUA_Achr10G10180_001	chr10	19814887	19827729	2049	0.665538	1.02321	0.261116	0.401955	1.53937	-0.62234	1	1	FALSE
GSMUA_Achr10G10200_001	chr10	19830710	19837751	2688	2.53662	5.31187	1.30558	2.97329	2.27737	-1.1874	0.93968	1	FALSE
GSMUA_Achr10G10240_001	chr10	19846165	19849142	890	4.5967	6.13291	0.783349	1.12508	1.43625	-0.5223	1	1	FALSE
GSMUA_Achr10G10260_001	chr10	19854221	19855591	1305	0	4.1826	0	1.12508	Inf	#NAME?	0.64221	1	FALSE
GSMUA_Achr10G10280_001	chr10	19862748	19868187	1307	9.34367	4.1762	2.31437	1.12508	0.486128	1.0406	0.60565	1	FALSE
GSMUA_Achr10G10310_001	chr10	19895025	19897254	561	31.2743	13.4668	3.28749	1.52704	0.4645	1.1063	0.73569	1	FALSE
GSMUA_Achr10G10320_001	chr10	19897265	19898679	544	7.40818	23.1238	0.747674	2.41173	3.22564	-1.6896	0.44922	1	FALSE
GSMUA_Achr10G10340_001	chr10	19925783	19928662	1057	3.81272	0	0.747674	0	0	Inf	1	1	FALSE
GSMUA_Achr10G10360_001	chr10	19937870	19938592	618	6.61984	6.78498	0.783349	0.80391	1.02625	-0.037379	1	1	FALSE
GSMUA_Achr10G10410_001	chr10	19962094	19970635	917	5.88194	2.28632	1.00879	0.401955	0.398452	1.3275	1	1	FALSE
GSMUA_Achr10G10440_001	chr10	19971730	19976662	945	48.6765	22.6448	8.66391	4.25994	0.491688	1.0242	0.44035	1	FALSE
GSMUA_Achr10G10460_001	chr10	19995209	19996477	1269	14.9004	11.2516	3.54861	2.97329	0.837876	0.25519	0.94648	1	FALSE
GSMUA_Achr10G10480_001	chr10	20024019	20028028	2076	5.85316	4.64904	2.2787	1.92899	0.846533	0.24036	1	1	FALSE
GSMUA_Achr10G10490_001	chr10	20030578	20039311	1503	5.40327	9.49987	1.53102	2.97329	1.94203	-0.95756	0.82459	1	FALSE
GSMUA_Achr10G10500_001	chr10	20040715	20040846	132	41.3239	41.3507	1.04447	1.12508	1.07718	-0.10726	0.99101	1	FALSE
GSMUA_Achr10G10520_001	chr10	20059778	20066524	1119	13.3508	21.7402	2.83661	4.74268	1.67196	-0.74154	0.66415	1	FALSE
GSMUA_Achr10G10530_001	chr10	20068707	20072795	1892	33.6825	24.3977	12.0584	9.24301	0.766519	0.38361	0.64212	1	FALSE
GSMUA_Achr10G10540_001	chr10	20124235	20127787	2902	1.87965	8.39541	1.04447	5.14267	4.92373	-2.2998	0.59791	1	FALSE
GSMUA_Achr10G10550_001	chr10	20158467	20162981	1240	0	1.69077	0	0.401955	Inf	#NAME?	0.9817	1	FALSE
GSMUA_Achr10G10560_001	chr10	20163147	20168027	1169	1.16654	0	0.261116	0	0	Inf	1	1	FALSE
GSMUA_Achr10G10580_001	chr10	20195897	20218440	3887	0.701666	1.07875	0.522233	0.80391	1.53937	-0.62234	1	1	FALSE
GSMUA_Achr10G10590_001	chr10	20234283	20236505	2223	244.94	186.559	102.269	84.3063	0.824359	0.27866	0.72515	1	FALSE
GSMUA_Achr10G10610_001	chr10	20247522	20250518	752	1.81341	5.57596	0.261116	0.80391	3.07874	-1.6223	0.90165	1	FALSE
GSMUA_Achr10G10660_001	chr10	20303245	20312365	1947	62.6603	42.2557	23.0724	16.7166	0.72453	0.46488	0.38165	1	FALSE
GSMUA_Achr10G10670_001	chr10	20313322	20316703	888	1.53568	4.72198	0.261116	0.80391	3.07874	-1.6223	0.90165	1	FALSE
GSMUA_Achr10G10680_001	chr10	20325714	20333079	900	10.5387	4.65902	1.79214	0.80391	0.448576	1.1566	0.8472	1	FALSE
GSMUA_Achr10G10690_001	chr10	20340285	20342266	984	41.3278	30.7108	7.69079	6.10815	0.794216	0.3324	0.71517	1	FALSE
GSMUA_Achr10G10710_001	chr10	20380164	20384770	1441	174.835	157.835	47.5688	45.4919	0.95634	0.064405	0.98716	1	FALSE
GSMUA_Achr10G10730_001	chr10	20409644	20412228	826	47.4344	63.499	7.35833	10.4489	1.42001	-0.5059	0.41239	1	FALSE
GSMUA_Achr10G10740_001	chr4	6187603	20429539	365	11.2084	57.44	0.783349	4.01955	5.13124	-2.3593	0.55278	1	FALSE
GSMUA_Achr10G10750_001	chr10	20431072	20442853	3662	0.744777	0.572518	0.522233	0.401955	0.769686	0.37766	1	1	FALSE
GSMUA_Achr10G10770_001	chr10	20465205	20467829	1566	0.870809	0	0.261116	0	0	Inf	1	1	FALSE
GSMUA_Achr10G10780_001	chr10	20469321	20478724	1763	2.2859	3.09602	0.747674	1.12508	1.50478	-0.58955	0.92344	1	FALSE
GSMUA_Achr10G10810_001	chr10	20491287	20508786	2148	17.691	8.59936	7.20424	3.7772	0.524303	0.93153	0.31132	1	FALSE
GSMUA_Achr10G10820_001	chr10	20509395	20510029	434	0	7.74592	0	0.723127	Inf	#NAME?	0.9822	1	FALSE
GSMUA_Achr10G10830_001	chr10	20510887	20513585	1525	48.7021	32.4736	13.9333	9.96613	0.715274	0.48343	0.80754	1	FALSE
GSMUA_Achr10G10860_001	chr10	20523397	20525531	1321	10.2308	1.5871	2.53981	0.401955	0.158262	2.6596	0.47613	1	FALSE
GSMUA_Achr10G10870_001	chr10	20528735	20532794	2155	1.8984	1.94576	0.783349	0.80391	1.02625	-0.037379	1	1	FALSE
GSMUA_Achr10G10880_001	chr10	20535560	20541808	678	43.7995	14.2351	5.56619	1.92899	0.346555	1.5288	0.44473	1	FALSE
GSMUA_Achr10G10890_001	chr10	20546572	20564514	4241	1.59336	1.48306	1.26991	1.20587	0.94957	0.074654	1	1	FALSE
GSMUA_Achr10G10900_001	chr10	20567697	20572119	2080	0.655619	0	0.261116	0	0	Inf	1	1	FALSE
GSMUA_Achr10G10910_001	chr10	20573144	20576087	1695	1.60907	2.47382	0.522233	0.80391	1.53937	-0.62234	1	1	FALSE
GSMUA_Achr10G10930_001	chr10	20582442	20585406	1043	1.30747	0	0.261116	0	0	Inf	1	1	FALSE
GSMUA_Achr10G10950_001	chr10	20595619	20598108	687	3.96998	0	0.522233	0	0	Inf	0.84819	1	FALSE
GSMUA_Achr10G10960_001	chr10	20598134	20598621	309	8.82645	52.9931	0.522233	3.37525	6.4631	-2.6922	0.39482	1	FALSE
GSMUA_Achr10G10980_001	chr10	20604467	20605818	444	3.07137	0	0.261116	0	0	Inf	1	1	FALSE
GSMUA_Achr10G11000_001	chr10	20620737	20634301	3152	0.432642	0	0.261116	0	0	Inf	1	1	FALSE
GSMUA_Achr10G11010_001	chr10	20637436	20648327	1993	14.9614	12.424	5.63754	4.98307	0.883908	0.17803	0.90588	1	FALSE
GSMUA_Achr10G11020_001	chr10	20650358	20651206	729	0	31.6849	0	4.8215	Inf	#NAME?	0.047555	1	FALSE
GSMUA_Achr10G11040_001	chr10	20659467	20661576	898	3.03717	7.0041	0.522233	1.20587	2.30906	-1.2073	0.85117	1	FALSE
GSMUA_Achr10G11060_001	chr10	20663686	20669590	933	0	2.24712	0	0.401955	Inf	#NAME?	0.9817	1	FALSE
GSMUA_Achr10G11080_001	chr10	20671753	20676483	1184	2.30353	0	0.522233	0	0	Inf	0.84819	1	FALSE
GSMUA_Achr10G11100_001	chr10	20685764	20687242	1179	3.41819	3.5565	0.747674	0.80391	1.07521	-0.10462	0.91636	1	FALSE
GSMUA_Achr10G11140_001	chr10	20718460	20719272	604	121.111	33.3348	13.8149	3.93877	0.28511	1.8104	0.084168	1	FALSE
GSMUA_Achr10G11160_001	chr10	20734329	20744695	5244	1.8087	4.16345	1.79214	4.50033	2.51115	-1.3283	0.5454	1	FALSE
GSMUA_Achr10G11170_001	chr10	20754837	20755888	1052	404.559	615.677	79.9328	131.723	1.64792	-0.72065	0.089702	1	FALSE
GSMUA_Achr10G11180_001	chr10	20764031	20768227	1713	0	5.14887	0	1.84821	Inf	#NAME?	0.40572	1	FALSE
GSMUA_Achr10G11190_001	chr10	20769482	20776004	1097	13.6185	9.55588	2.83661	2.00978	0.708514	0.49713	0.93118	1	FALSE
GSMUA_Achr10G11200_001	chr10	20776488	20780210	1324	4.1199	4.12257	1.04447	1.12508	1.07718	-0.10726	0.99101	1	FALSE
GSMUA_Achr10G11210_001	chr10	20783850	20784375	450	17.9113	0	1.49535	0	0	Inf	0.73398	1	FALSE
GSMUA_Achr10G11220_001	chr10	20786897	20789795	2045	2.66736	2.66909	1.04447	1.12508	1.07718	-0.10726	0.99101	1	FALSE
GSMUA_Achr10G11270_001	chr10	20806658	20807382	616	4.42756	0	0.522233	0	0	Inf	0.84819	1	FALSE
GSMUA_Achr10G11280_001	chr10	20808737	20811915	733	1.86042	0	0.261116	0	0	Inf	1	1	FALSE
GSMUA_Achr10G11320_001	chr10	20827096	20827506	411	6.63595	0	0.522233	0	0	Inf	0.84819	1	FALSE
GSMUA_Achr10G11350_001	chr10	20836038	20843205	2069	0	1.01332	0	0.401955	Inf	#NAME?	0.9817	1	FALSE
GSMUA_Achr10G11370_001	chr10	20854960	20856369	1227	1.1114	0	0.261116	0	0	Inf	1	1	FALSE
GSMUA_Achr10G11400_001	chr10	20881591	20884009	593	48.0867	21.9446	5.4121	2.65212	0.490036	1.029	0.35201	1	FALSE
GSMUA_Achr10G11410_001	chr10	20884459	20885879	993	0	2.11134	0	0.401955	Inf	#NAME?	0.9817	1	FALSE
GSMUA_Achr10G11420_001	chr10	20889583	20890903	1234	25.3677	8.49497	5.97	2.00978	0.336646	1.5707	0.51441	1	FALSE
GSMUA_Achr10G11430_001	chr10	20891493	20896790	979	0	2.14153	0	0.401955	Inf	#NAME?	0.9817	1	FALSE
GSMUA_Achr10G11440_001	chr10	20897622	20909223	1304	6.18106	4.82337	1.49535	1.20587	0.806411	0.31041	0.90081	1	FALSE
GSMUA_Achr10G11480_001	chr10	20916756	20919260	995	51.6513	34.5854	9.6727	6.91206	0.714595	0.4848	0.74581	1	FALSE
GSMUA_Achr10G11490_001	chr10	20919962	20920643	593	20.5939	16.2756	2.31437	1.92899	0.833484	0.26277	0.95994	1	FALSE
GSMUA_Achr10G11510_001	chr10	20936898	20937446	549	7.34071	41.2833	0.747674	4.58111	6.12715	-2.6152	0.091526	1	FALSE
GSMUA_Achr10G11530_001	chr10	20943463	20944231	408	9.87757	0	0.747674	0	0	Inf	1	1	FALSE
GSMUA_Achr10G11560_001	chr10	20967675	20969047	1208	4.51552	10.7725	1.04447	2.65212	2.53921	-1.3444	0.80335	1	FALSE
GSMUA_Achr10G11580_001	chr10	20981730	20988762	1392	9.70894	1.50615	2.53981	0.401955	0.158262	2.6596	0.47613	1	FALSE
GSMUA_Achr10G11600_001	chr10	20989906	20990408	264	10.331	23.8245	0.522233	1.20587	2.30906	-1.2073	0.85117	1	FALSE
GSMUA_Achr10G11610_001	chr10	20990418	20998971	525	7.7925	14.3902	0.783349	1.52704	1.94937	-0.96301	1	1	FALSE
GSMUA_Achr10G11630_001	chr10	21017112	21020689	2643	1.5248	0	0.747674	0	0	Inf	1	1	FALSE
GSMUA_Achr10G11640_001	chr10	21023736	21028173	911	32.6642	20.7124	5.60186	3.6176	0.645785	0.63087	0.95892	1	FALSE
GSMUA_Achr10G11660_001	chr10	21038287	21039030	744	12.7484	11.8549	1.79214	1.84821	1.03129	-0.044444	1	1	FALSE
GSMUA_Achr10G11670_001	chr10	21041076	21050546	3370	7.24758	5.10571	4.62875	3.45603	0.746645	0.42151	0.73908	1	FALSE
GSMUA_Achr10G11680_001	chr10	21052952	21054124	153	35.2532	27.406	1.00879	0.80391	0.796905	0.32752	1	1	FALSE
GSMUA_Achr10G11690_001	chr10	21054218	21055114	897	48.2407	36.0267	8.14168	6.5101	0.799602	0.32265	0.89301	1	FALSE
GSMUA_Achr10G11700_001	chr10	21059345	21061684	1551	2.59835	0	0.747674	0	0	Inf	1	1	FALSE
GSMUA_Achr10G11710_001	chr10	21061689	21073961	5261	1.80285	2.075	1.79214	2.25016	1.25557	-0.32835	1	1	FALSE
GSMUA_Achr10G11730_001	chr10	21075153	21080491	1722	10.9806	4.87006	3.54861	1.60782	0.453085	1.1421	0.82338	1	FALSE
GSMUA_Achr10G11740_001	chr10	21083490	21085510	642	23.1753	32.0374	2.80093	4.17916	1.49206	-0.57731	0.76173	1	FALSE
GSMUA_Achr10G11750_001	chr10	21086975	21088126	1007	340.373	214.301	64.7425	44.3609	0.68519	0.54542	0.16332	1	FALSE
GSMUA_Achr10G11760_001	chr10	21091360	21093327	1731	8.63059	18.6689	2.83661	6.5101	2.29503	-1.1985	0.45524	1	FALSE
GSMUA_Achr10G11770_001	chr10	21094704	21098454	1788	5.3047	9.1582	1.79214	3.37525	1.88336	-0.91331	0.79724	1	FALSE
GSMUA_Achr10G11790_001	chr10	21110324	21111582	1090	1.25109	3.08415	0.261116	0.723127	2.76937	-1.4696	1	1	FALSE
GSMUA_Achr10G11820_001	chr10	21126791	21129258	1367	5.94083	1.53369	1.53102	0.401955	0.26254	1.9294	0.74707	1	FALSE
GSMUA_Achr10G11840_001	chr10	21133416	21137016	1041	0	3.22933	0	0.723127	Inf	#NAME?	0.9822	1	FALSE
GSMUA_Achr10G11850_001	chr10	21137439	21141775	1608	0.848064	3.39446	0.261116	1.12508	4.30874	-2.1073	0.91201	1	FALSE
GSMUA_Achr10G11910_001	chr10	21162838	21164025	912	14.8858	16.5676	2.57549	3.05407	1.18582	-0.24589	1	1	FALSE
GSMUA_Achr10G12000_001	chr10	21184755	21187385	1883	1.44842	0	0.522233	0	0	Inf	0.84819	1	FALSE
GSMUA_Achr10G12010_001	chr10	21191473	21195757	1901	0.717353	0	0.261116	0	0	Inf	1	1	FALSE
GSMUA_Achr10G12030_001	chr10	21207016	21212888	4201	0.959307	0	0.747674	0	0	Inf	1	1	FALSE
GSMUA_Achr10G12050_001	chr10	21216177	21216743	567	7.10767	0	0.747674	0	0	Inf	1	1	FALSE
GSMUA_Achr10G12070_001	chr10	21224889	21230456	2892	20.1073	12.7742	10.9426	7.5544	0.690366	0.53457	0.57729	1	FALSE
GSMUA_Achr10G12120_001	chr10	21249561	21251566	1023	117.924	177.275	22.8113	37.0489	1.62415	-0.69968	0.40985	1	FALSE
GSMUA_Achr10G12130_001	chr10	21270531	21279117	3625	7.43963	1.85475	5.04395	1.44625	0.28673	1.8022	0.27503	1	FALSE
GSMUA_Achr10G12140_001	chr10	21279595	21282473	568	0	11.8371	0	1.44625	Inf	#NAME?	0.68734	1	FALSE
GSMUA_Achr10G12150_001	chr10	21284401	21285949	1111	8.48225	1.88709	1.75647	0.401955	0.228843	2.1276	0.8627	1	FALSE
GSMUA_Achr10G12170_001	chr10	21287368	21289675	890	15.1852	10.8443	2.53981	1.92899	0.759501	0.39688	1	1	FALSE
GSMUA_Achr10G12180_001	chr10	21290142	21291142	723	5.65845	27.2982	0.783349	4.09837	5.23186	-2.3873	0.41858	1	FALSE
GSMUA_Achr10G12190_001	chr10	21292547	21293645	684	15.8604	12.2606	2.05326	1.60782	0.783059	0.35281	1	1	FALSE
GSMUA_Achr10G12200_001	chr10	21295534	21297266	1178	26.4183	57.3513	5.86298	13.5029	2.30309	-1.2036	0.13801	1	FALSE
GSMUA_Achr10G12290_001	chr10	21328226	21331560	1480	2.72301	0	0.747674	0	0	Inf	1	1	FALSE
GSMUA_Achr10G12310_001	chr10	21333812	21334504	693	1.9678	0	0.261116	0	0	Inf	1	1	FALSE
GSMUA_Achr10G12340_001	chr10	21356037	21361244	3020	8.06733	10.8443	4.59307	6.75049	1.46971	-0.55553	0.79754	1	FALSE
GSMUA_Achr10G12350_001	chr10	21394488	21395549	957	11.3359	7.8943	2.05326	1.52704	0.743715	0.42718	0.90001	1	FALSE
GSMUA_Achr10G12360_001	chr10	21401072	21404493	1077	214.592	309.05	43.438	67.43	1.55233	-0.63443	0.16289	1	FALSE
GSMUA_Achr10G12380_001	chr10	21420256	21422885	831	12.9813	0	2.01758	0	0	Inf	0.39759	1	FALSE
GSMUA_Achr10G12390_001	chr10	21423282	21425693	1717	40.2213	12.9474	13.0315	4.34072	0.333094	1.586	0.1502	1	FALSE
GSMUA_Achr10G12400_001	chr10	21425755	21426960	403	23.3841	5.20238	1.75647	0.401955	0.228843	2.1276	0.8627	1	FALSE
GSMUA_Achr10G12420_001	chr10	21439206	21445289	1791	0	3.04762	0	1.12508	Inf	#NAME?	0.64221	1	FALSE
GSMUA_Achr10G12430_001	chr10	21450283	21457084	2976	0.458228	0.704489	0.261116	0.401955	1.53937	-0.62234	1	1	FALSE
GSMUA_Achr10G12440_001	chr10	21458277	21462453	1811	0	4.17164	0	1.52704	Inf	#NAME?	0.42742	1	FALSE
GSMUA_Achr10G12460_001	chr10	21473680	21479478	960	14.1415	2.18392	2.57549	0.401955	0.156069	2.6797	0.36623	1	FALSE
GSMUA_Achr10G12480_001	chr10	21484801	21507494	4368	0	0.959963	0	0.80391	Inf	#NAME?	0.67464	1	FALSE
GSMUA_Achr10G12500_001	chr10	21523322	21526268	686	7.86259	3.05621	1.00879	0.401955	0.398452	1.3275	1	1	FALSE
GSMUA_Achr10G12510_001	chr10	21531950	21539975	3119	0.874439	0	0.522233	0	0	Inf	0.84819	1	FALSE
GSMUA_Achr10G12530_001	chr10	21553453	21554030	501	37.7417	12.5542	3.54861	1.20587	0.339814	1.5572	0.65328	1	FALSE
GSMUA_Achr10G12560_001	chr10	21560130	21569893	1809	8.94483	7.19355	3.02637	2.65212	0.876336	0.19044	1	1	FALSE
GSMUA_Achr10G12580_001	chr10	21573235	21575439	1544	1.76643	2.17729	0.522233	0.723127	1.38468	-0.46956	1	1	FALSE
GSMUA_Achr10G12590_001	chr10	21582568	21583290	723	3.7723	5.79961	0.522233	0.80391	1.53937	-0.62234	1	1	FALSE
GSMUA_Achr10G12600_001	chr10	21590117	21595443	2223	5.521	3.39849	2.35005	1.52704	0.64979	0.62196	0.68688	1	FALSE
GSMUA_Achr10G12610_001	chr10	21596498	21599771	969	6.9736	0	1.26991	0	0	Inf	0.58348	1	FALSE
GSMUA_Achr10G12620_001	chr10	21604252	21607342	1517	0	10.2462	0	3.29446	Inf	#NAME?	0.29603	1	FALSE
GSMUA_Achr10G12630_001	chr10	21608410	21611350	1623	15.0113	6.72617	4.59307	2.25016	0.489904	1.0294	0.47137	1	FALSE
GSMUA_Achr10G12640_001	chr10	21617224	21623087	1981	2.03435	1.05833	0.747674	0.401955	0.537607	0.89538	1	1	FALSE
GSMUA_Achr10G12650_001	chr8	21623825	27101295	111	0	18.8879	0	0.401955	Inf	#NAME?	0.9817	1	FALSE
GSMUA_Achr10G12660_001	chr10	21624022	21627140	1099	79.0254	129.855	16.4617	28.9329	1.75759	-0.8136	0.35798	1	FALSE
GSMUA_Achr10G12690_001	chr10	21632647	21644855	3170	0.86037	0	0.522233	0	0	Inf	0.84819	1	FALSE
GSMUA_Achr10G12720_001	chr10	21653140	21657309	1664	0	4.04054	0	1.44625	Inf	#NAME?	0.68734	1	FALSE
GSMUA_Achr10G12730_001	chr10	21662472	21663518	1047	55.4235	23.6496	10.8713	4.98307	0.458371	1.1254	0.42668	1	FALSE
GSMUA_Achr10G12740_001	chr10	21666711	21668457	1393	270.223	222.672	71.0207	62.8489	0.884938	0.17635	0.68428	1	FALSE
GSMUA_Achr10G12750_001	chr10	21672272	21673005	333	940.549	844.529	58.7239	57.0619	0.971698	0.04142	0.78735	1	FALSE
GSMUA_Achr10G12760_001	chr10	21673006	21677874	871	6.19258	12.0354	1.00879	2.00978	1.99226	-0.99441	0.57872	1	FALSE
GSMUA_Achr10G12770_001	chr10	21678785	21684045	1005	1.3569	2.08613	0.261116	0.401955	1.53937	-0.62234	1	1	FALSE
GSMUA_Achr10G12790_001	chr10	21691513	21694345	707	476.31	246.949	63.377	35.2026	0.555449	0.84827	0.16184	1	FALSE
GSMUA_Achr10G12800_001	chr10	21694136	21696458	1978	32.1563	21.2171	11.9871	8.4391	0.704016	0.50632	0.63952	1	FALSE
GSMUA_Achr10G12830_001	chr10	21711545	21712802	915	0	2.29132	0	0.401955	Inf	#NAME?	0.9817	1	FALSE
GSMUA_Achr10G12890_001	chr10	21759375	21768504	1614	11.7532	2.08286	3.58428	0.723127	0.20175	2.3094	0.20809	1	FALSE
GSMUA_Achr10G12900_001	chr10	21769849	21773233	888	15.2194	28.8204	2.53981	5.06385	1.99379	-0.99551	0.3723	1	FALSE
GSMUA_Achr10G12910_001	chr10	21778688	21779388	701	11.585	91.6324	1.53102	13.1798	8.6085	-3.1058	0.0087437	0.70409	FALSE
GSMUA_Achr10G12920_001	chr10	21785343	21787400	1313	8.2159	9.2778	2.01758	2.57134	1.27446	-0.34989	1	1	FALSE
GSMUA_Achr10G12950_001	chr10	21800138	21802220	647	6.22882	0	0.747674	0	0	Inf	1	1	FALSE
GSMUA_Achr10G12970_001	chr10	21822453	21823049	597	74.8687	82.2252	8.43847	9.72575	1.15255	-0.20483	0.76804	1	FALSE
GSMUA_Achr10G12990_001	chr10	21833431	21834654	429	0	7.8362	0	0.723127	Inf	#NAME?	0.9822	1	FALSE
GSMUA_Achr10G13000_001	chr10	21838201	21840002	1094	0	4.98929	0	1.12508	Inf	#NAME?	0.64221	1	FALSE
GSMUA_Achr10G13010_001	chr10	21840255	21842939	478	5.7058	4.38611	0.522233	0.401955	0.769686	0.37766	1	1	FALSE
GSMUA_Achr10G13030_001	chr10	21855995	21860126	801	62.5348	34.5681	9.44726	5.46581	0.57856	0.78946	0.56133	1	FALSE
GSMUA_Achr10G13040_001	chr10	21860276	21862573	1141	207.443	159.227	44.5538	36.0893	0.810016	0.30398	0.87716	1	FALSE
GSMUA_Achr10G13060_001	chr10	21865830	21870014	1278	0	2.63046	0	0.723127	Inf	#NAME?	0.9822	1	FALSE
GSMUA_Achr10G13070_001	chr10	21872878	21881106	1534	1.77795	12.5833	0.522233	3.85799	7.38748	-2.8851	0.23157	1	FALSE
GSMUA_Achr10G13080_001	chr10	21884211	21897298	3341	6.47589	1.25505	4.07084	0.80391	0.19748	2.3402	0.34188	1	FALSE
GSMUA_Achr10G13090_001	chr10	21898631	21900169	1229	0	4.44124	0	1.12508	Inf	#NAME?	0.64221	1	FALSE
GSMUA_Achr10G13100_001	chr10	21901449	21914627	2072	0.65815	0	0.261116	0	0	Inf	1	1	FALSE
GSMUA_Achr10G13110_001	chr10	21915379	21917743	692	9.85323	7.8877	1.30558	1.12508	0.861747	0.21466	0.861	1	FALSE
GSMUA_Achr10G13120_001	chr10	21917950	21920683	715	56.791	64.5601	7.65512	9.24301	1.20743	-0.27194	0.75132	1	FALSE
GSMUA_Achr10G13130_001	chr10	21921315	21928492	1868	2.19008	3.36706	0.783349	1.20587	1.53937	-0.62234	0.99595	1	FALSE
GSMUA_Achr10G13160_001	chr10	21936144	21940264	1011	46.6062	35.2895	8.78233	7.23323	0.823612	0.27996	0.9322	1	FALSE
GSMUA_Achr10G13180_001	chr10	21957927	21960459	1140	7.1773	1.83909	1.5667	0.401955	0.256562	1.9626	0.626	1	FALSE
GSMUA_Achr10G13190_001	chr10	21960614	21963242	2629	281.599	688.275	139.549	366.725	2.62794	-1.3939	0.0026489	0.32068	FALSE
GSMUA_Achr10G13200_001	chr10	21963247	21964887	1641	429.697	389.826	132.379	129.956	0.981698	0.026648	0.84017	1	FALSE
GSMUA_Achr10G13210_001	chr10	21965254	21968813	739	25.5867	26.1202	3.54861	3.85799	1.08718	-0.1206	0.86682	1	FALSE
GSMUA_Achr10G13220_001	chr10	21969390	21969996	529	150.71	224.539	14.9778	24.0306	1.60442	-0.68205	0.2378	1	FALSE
GSMUA_Achr10G13230_001	chr10	21969998	21971513	806	238.36	387.443	36.1867	63.2509	1.74791	-0.80563	0.12627	1	FALSE
GSMUA_Achr10G13240_001	chr10	21971513	21973496	207	13.1757	0	0.522233	0	0	Inf	0.84819	1	FALSE
GSMUA_Achr10G13250_001	chr10	21974267	21978641	2133	0	3.15211	0	1.44625	Inf	#NAME?	0.68734	1	FALSE
GSMUA_Achr10G13260_001	chr10	21980621	21983601	1132	41.7862	79.3523	8.88935	18.2437	2.05231	-1.0372	0.15344	1	FALSE
GSMUA_Achr10G13270_001	chr10	21985200	21991625	1789	3.01494	1.87911	1.00879	0.723127	0.716825	0.48031	1	1	FALSE
GSMUA_Achr10G13280_001	chr10	21993696	21997278	1047	0	2.00244	0	0.401955	Inf	#NAME?	0.9817	1	FALSE
GSMUA_Achr10G13310_001	chr10	22004890	22008630	1530	0	2.7406	0	0.80391	Inf	#NAME?	0.67464	1	FALSE
GSMUA_Achr10G13320_001	chr10	22010613	22015190	1517	0.898937	0	0.261116	0	0	Inf	1	1	FALSE
GSMUA_Achr10G13340_001	chr10	22033774	22034917	816	1.67119	0	0.261116	0	0	Inf	1	1	FALSE
GSMUA_Achr10G13370_001	chr10	22040184	22046411	1312	9.26155	4.16028	2.2787	1.12508	0.493739	1.0182	0.79277	1	FALSE
GSMUA_Achr10G13380_001	chr10	22049536	22053893	4187	11.0299	5.71524	8.77094	4.90228	0.558924	0.83928	0.27288	1	FALSE
GSMUA_Achr10G13390_001	chr10	22054946	22055437	492	57.9581	51.2091	5.4121	5.22346	0.965145	0.051183	0.72981	1	FALSE
GSMUA_Achr10G13480_001	chr10	22093674	22098214	2187	1.84273	0	0.747674	0	0	Inf	1	1	FALSE
GSMUA_Achr10G13500_001	chr10	22098658	22106712	1960	2.05615	1.71517	0.747674	0.723127	0.967168	0.048161	1	1	FALSE
GSMUA_Achr10G13510_001	chr10	22108803	22109715	759	10.6997	21.0027	1.53102	3.13486	2.04756	-1.0339	0.53613	1	FALSE
GSMUA_Achr10G13520_001	chr10	22118137	22119027	711	0	2.94875	0	0.401955	Inf	#NAME?	0.9817	1	FALSE
GSMUA_Achr10G13530_001	chr10	22123589	22124199	611	8.82772	0	1.00879	0	0	Inf	0.75422	1	FALSE
GSMUA_Achr10G13540_001	chr10	22127768	22128361	594	2.29577	0	0.261116	0	0	Inf	1	1	FALSE
GSMUA_Achr10G13550_001	chr10	22130728	22135177	1116	6.10971	18.4301	1.30558	4.17916	3.20099	-1.6785	0.53758	1	FALSE
GSMUA_Achr10G13570_001	chr10	22158492	22160402	1708	9.5095	15.9786	3.06205	5.62541	1.83714	-0.87746	0.64434	1	FALSE
GSMUA_Achr10G13580_001	chr10	22161196	22164184	934	65.049	38.6632	11.3935	7.47362	0.655955	0.60833	0.55884	1	FALSE
GSMUA_Achr10G13590_001	chr10	22164262	22164735	374	3.64622	0	0.261116	0	0	Inf	1	1	FALSE
GSMUA_Achr10G13610_001	chr10	22169534	22170307	774	5.20678	0	0.747674	0	0	Inf	1	1	FALSE
GSMUA_Achr10G13640_001	chr10	22181779	22186229	2266	14.9105	12.0439	6.34954	5.62541	0.885956	0.17469	0.93023	1	FALSE
GSMUA_Achr10G13650_001	chr10	22188219	22190594	521	10.4698	16.929	1.04447	1.84821	1.76953	-0.82336	1	1	FALSE
GSMUA_Achr10G13680_001	chr10	22205150	22209392	738	21.9258	30.7108	3.02637	4.58111	1.51373	-0.59811	0.55121	1	FALSE
GSMUA_Achr10G13730_001	chr10	22231120	22236626	1881	18.6873	11.3766	6.61065	4.25994	0.644405	0.63396	0.77758	1	FALSE
GSMUA_Achr10G13740_001	chr10	22245450	22248865	1080	9.9884	8.16668	2.01758	1.84821	0.916052	0.1265	1	1	FALSE
GSMUA_Achr10G13750_001	chr10	22249972	22255365	1069	1.27567	0	0.261116	0	0	Inf	1	1	FALSE
GSMUA_Achr10G13800_001	chr10	22277927	22279621	1587	3.43714	6.08154	1.04447	1.92899	1.84687	-0.88508	0.95886	1	FALSE
GSMUA_Achr10G13810_001	chr10	22280418	22289976	3010	13.9027	14.0868	7.84489	8.67949	1.10639	-0.14586	0.83255	1	FALSE
GSMUA_Achr10G13820_001	chr10	22295215	22299950	1049	8.98359	1.99863	1.75647	0.401955	0.228843	2.1276	0.8627	1	FALSE
GSMUA_Achr10G13840_001	chr10	22307575	22308886	1228	84.4647	48.864	19.3568	11.9759	0.618693	0.6927	0.92286	1	FALSE
GSMUA_Achr10G13870_001	chr10	22324061	22343181	3900	0.699327	2.47472	0.522233	1.92899	3.69374	-1.8851	0.6732	1	FALSE
GSMUA_Achr10G13910_001	chr10	22351648	22355750	720	0	2.91189	0	0.401955	Inf	#NAME?	0.9817	1	FALSE
GSMUA_Achr10G13920_001	chr10	22356727	22358292	1044	0	2.0082	0	0.401955	Inf	#NAME?	0.9817	1	FALSE
GSMUA_Achr10G13930_001	chr10	22358873	22361742	752	0	7.25836	0	1.12508	Inf	#NAME?	0.64221	1	FALSE
GSMUA_Achr10G13940_001	chr10	22362149	22364986	2567	2.10118	7.68858	1.00879	4.09837	4.06266	-2.0224	0.29149	1	FALSE
GSMUA_Achr10G13970_001	chr10	22375676	22377196	1383	0	4.54785	0	1.20587	Inf	#NAME?	0.48119	1	FALSE
GSMUA_Achr10G13990_001	chr10	22382975	22386392	733	0	2.86024	0	0.401955	Inf	#NAME?	0.9817	1	FALSE
GSMUA_Achr10G14010_001	chr10	22397275	22407559	2933	11.4988	5.43508	6.31386	3.13486	0.496504	1.0101	0.75048	1	FALSE
GSMUA_Achr10G14030_001	chr10	22432437	22433589	897	0	3.74775	0	0.723127	Inf	#NAME?	0.9822	1	FALSE
GSMUA_Achr10G14040_001	chr10	22437406	22441221	1116	21.8856	34.6253	4.62875	8.11596	1.75338	-0.81014	0.90117	1	FALSE
GSMUA_Achr10G14050_001	chr10	22446642	22448187	615	33.2607	31.3867	3.91675	3.85799	0.984997	0.021808	0.88131	1	FALSE
GSMUA_Achr10G14070_001	chr10	22460109	22460762	654	2.08515	13.4863	0.261116	1.84821	7.0781	-2.8234	0.67062	1	FALSE
GSMUA_Achr10G14080_001	chr10	22464066	22464266	201	26.8345	71.0363	1.00879	2.97329	2.94738	-1.5594	0.51505	1	FALSE
GSMUA_Achr10G14100_001	chr10	22471576	22482518	2644	40.9152	24.9232	20.3542	13.3414	0.655461	0.60942	0.4695	1	FALSE
GSMUA_Achr10G14120_001	chr10	22485677	22499561	1511	0	3.61237	0	1.12508	Inf	#NAME?	0.64221	1	FALSE
GSMUA_Achr10G14140_001	chr10	22505800	22508081	2036	0.669787	0	0.261116	0	0	Inf	1	1	FALSE
GSMUA_Achr10G14160_001	chr10	22509729	22518664	1029	15.7252	14.2623	3.02637	2.81369	0.929722	0.10513	0.82322	1	FALSE
GSMUA_Achr10G14170_001	chr10	22525636	22530925	1682	5.639	5.24377	1.79214	1.84821	1.03129	-0.044444	1	1	FALSE
GSMUA_Achr10G14200_001	chr10	22556272	22561381	973	9.74799	14.6745	1.79214	2.97329	1.65907	-0.73038	0.95733	1	FALSE
GSMUA_Achr10G14210_001	chr10	22561785	22563479	636	2.14416	0	0.261116	0	0	Inf	1	1	FALSE
GSMUA_Achr10G14220_001	chr10	22567405	22569609	1039	15.6913	2.01786	3.09772	0.401955	0.129758	2.9461	0.25619	1	FALSE
GSMUA_Achr10G14230_001	chr10	22573721	22577330	1260	2.16458	2.66804	0.522233	0.723127	1.38468	-0.46956	1	1	FALSE
GSMUA_Achr10G14240_001	chr10	22577871	22578717	737	34.825	18.785	4.81851	2.7329	0.567167	0.81815	0.81313	1	FALSE
GSMUA_Achr10G14250_001	chr10	22588529	22590918	1718	0.793764	4.88139	0.261116	1.60782	6.15748	-2.6223	0.57994	1	FALSE
GSMUA_Achr10G14280_001	chr6	8504489	22604530	420	3.24687	0	0.261116	0	0	Inf	1	1	FALSE
GSMUA_Achr10G14290_001	chr6	22605778	30031300	661	0	6.3436	0	0.80391	Inf	#NAME?	0.67464	1	FALSE
GSMUA_Achr10G14310_001	chr10	22622318	22628147	2205	0	1.52459	0	0.723127	Inf	#NAME?	0.9822	1	FALSE
GSMUA_Achr10G14340_001	chr10	22646360	22647309	798	10.1768	18.9345	1.53102	3.05407	1.99479	-0.99624	0.66514	1	FALSE
GSMUA_Achr10G14350_001	chr10	22657767	22661035	1351	6.01118	1.55186	1.53102	0.401955	0.26254	1.9294	0.74707	1	FALSE
GSMUA_Achr10G14370_001	chr10	22665176	22666612	771	3.53745	0	0.522233	0	0	Inf	0.84819	1	FALSE
GSMUA_Achr10G14400_001	chr10	22678416	22679606	933	20.3972	24.2921	3.61996	4.58111	1.26552	-0.33973	1	1	FALSE
GSMUA_Achr10G14420_001	chr10	22689005	22692229	1678	74.2217	61.7827	23.4876	20.9766	0.893091	0.16312	0.81671	1	FALSE
GSMUA_Achr10G14440_001	chr10	22704512	22704970	279	14.6633	7.51455	0.783349	0.401955	0.513124	0.96262	0.94503	1	FALSE
GSMUA_Achr10G14460_001	chr10	22711822	22713568	561	26.4127	26.9335	2.76526	3.05407	1.10445	-0.14332	0.81157	1	FALSE
GSMUA_Achr10G14480_001	chr10	22718456	22723061	1836	39.8758	56.0327	13.8506	21.2958	1.53754	-0.62062	0.72849	1	FALSE
GSMUA_Achr10G14510_001	chr10	22730211	22735469	2256	0.604471	0	0.261116	0	0	Inf	1	1	FALSE
GSMUA_Achr10G14530_001	chr10	22750715	22753541	615	13.3043	0	1.5667	0	0	Inf	0.4647	1	FALSE
GSMUA_Achr10G14540_001	chr10	22757839	22758316	478	5.7058	14.0658	0.522233	1.44625	2.76937	-1.4696	1	1	FALSE
GSMUA_Achr10G14570_001	chr10	22768097	22769188	939	0	2.23276	0	0.401955	Inf	#NAME?	0.9817	1	FALSE
GSMUA_Achr10G14580_001	chr10	22777411	22783617	1627	0.838161	2.06621	0.261116	0.723127	2.76937	-1.4696	1	1	FALSE
GSMUA_Achr10G14600_001	chr10	22809234	22815174	1530	0	1.3703	0	0.401955	Inf	#NAME?	0.9817	1	FALSE
GSMUA_Achr10G14610_001	chr10	22819298	22821237	1350	2.98522	0	0.747674	0	0	Inf	1	1	FALSE
GSMUA_Achr10G14620_001	chr10	22827853	22833920	3845	4.93357	0.545269	3.58428	0.401955	0.112144	3.1566	0.22498	1	FALSE
GSMUA_Achr10G14630_001	chr10	22837475	22842312	1980	4.7903	5.29434	1.79214	2.00978	1.12144	-0.16535	0.91978	1	FALSE
GSMUA_Achr10G14650_001	chr10	22853622	22856860	2716	13.9688	10.0484	7.16856	5.62541	0.784734	0.34973	0.62642	1	FALSE
GSMUA_Achr10G14660_001	chr10	22867361	22870087	2216	0.615382	2.46313	0.261116	1.12508	4.30874	-2.1073	0.91201	1	FALSE
GSMUA_Achr10G14690_001	chr10	22880820	22889842	2442	2.76717	0.858542	1.26991	0.401955	0.316523	1.6596	0.89679	1	FALSE
GSMUA_Achr10G14730_001	chr10	22906170	22907156	909	49.1712	17.5369	8.43847	3.13486	0.371496	1.4286	0.27098	1	FALSE
GSMUA_Achr10G14740_001	chr10	22908348	22915680	1593	17.0444	15.5437	5.15098	4.98307	0.967402	0.047813	0.92216	1	FALSE
GSMUA_Achr10G14800_001	chr10	22929983	22936286	2019	4.69777	9.77543	1.79214	4.09837	2.28686	-1.1934	0.66433	1	FALSE
GSMUA_Achr10G14810_001	chr2	11839537	22945714	980	0	7.70903	0	1.52704	Inf	#NAME?	0.42742	1	FALSE
GSMUA_Achr10G14820_001	chr10	22946591	22951959	960	1.42051	0	0.261116	0	0	Inf	1	1	FALSE
GSMUA_Achr10G14890_001	chr10	22995745	23002186	1833	6.62911	18.557	2.2787	7.07166	3.10338	-1.6338	0.23613	1	FALSE
GSMUA_Achr10G14910_001	chr10	23011048	23013814	402	10.025	8.36251	0.747674	0.723127	0.967168	0.048161	1	1	FALSE
GSMUA_Achr10G14920_001	chr10	23019803	23024026	306	13.1701	6.8515	0.747674	0.401955	0.537607	0.89538	1	1	FALSE
GSMUA_Achr10G14930_001	chr10	23024039	23030412	1643	0.829998	0	0.261116	0	0	Inf	1	1	FALSE
GSMUA_Achr10G14940_001	chr10	23030611	23034085	1479	14.6288	18.7215	4.07084	5.46581	1.34267	-0.42511	0.61526	1	FALSE
GSMUA_Achr10G14960_001	chr10	23037912	23045968	1801	0.757183	3.0307	0.261116	1.12508	4.30874	-2.1073	0.91201	1	FALSE
GSMUA_Achr10G14980_001	chr10	23052388	23057239	1868	190.025	247.634	67.0569	94.1108	1.40345	-0.48898	0.4627	1	FALSE
GSMUA_Achr10G14990_001	chr10	23059418	23066844	3415	1.1801	1.9688	0.747674	1.44625	1.93434	-0.95184	0.93454	1	FALSE
GSMUA_Achr10G15000_001	chr10	23067616	23070448	2833	11.4234	0.740049	6.05275	0.401955	0.0664087	3.9125	0.11455	1	FALSE
GSMUA_Achr10G15020_001	chr10	23097504	23097712	120	22.7281	0	0.522233	0	0	Inf	0.84819	1	FALSE
GSMUA_Achr10G15030_001	chr10	23134172	23147811	6685	4.67356	10.4252	5.93433	14.3049	2.41053	-1.2694	0.32658	1	FALSE
GSMUA_Achr10G15040_001	chr10	23151940	23153925	1737	0.785082	0	0.261116	0	0	Inf	1	1	FALSE
GSMUA_Achr10G15050_001	chrUn_random	23155470	65382774	1798	15.0332	14.9375	5.07963	5.38502	1.06012	-0.084229	0.89034	1	FALSE
GSMUA_Achr10G15060_001	chr10	23165424	23170804	2637	0	2.06989	0	1.12508	Inf	#NAME?	0.64221	1	FALSE
GSMUA_Achr10G15090_001	chr10	23178685	23179803	1119	1779.79	2171.12	374.076	492.983	1.31787	-0.39821	0.24278	1	FALSE
GSMUA_Achr10G15110_001	chr10	23189574	23195662	2015	10.0304	4.78978	3.77405	1.92899	0.51112	0.96826	0.89764	1	FALSE
GSMUA_Achr10G15120_001	chr10	23198274	23203388	1092	35.8799	26.5149	7.35833	5.78698	0.786453	0.34657	0.9989	1	FALSE
GSMUA_Achr10G15140_001	chr10	23217542	23220710	1963	4.83179	5.56117	1.79214	2.25016	1.25557	-0.32835	1	1	FALSE
GSMUA_Achr10G15160_001	chr10	23226400	23227272	741	9.11933	168.299	1.26991	25.7961	20.3134	-4.3444	0.0015596	0.2238	FALSE
GSMUA_Achr10G15170_001	chr10	23229088	23230516	1134	0	2.96449	0	0.723127	Inf	#NAME?	0.9822	1	FALSE
GSMUA_Achr10G15210_001	chr10	23244133	23245845	1623	5.00376	0	1.53102	0	0	Inf	0.45762	1	FALSE
GSMUA_Achr10G15230_001	chr10	23252600	23258949	2928	4.14999	1.86417	2.2787	1.12508	0.493739	1.0182	0.79277	1	FALSE
GSMUA_Achr10G15240_001	chr10	23262248	23270657	1849	7.27627	13.6262	2.50414	5.22346	2.08593	-1.0607	0.34623	1	FALSE
GSMUA_Achr10G15260_001	chr10	23272960	23277785	1425	11.4409	1.47127	3.09772	0.401955	0.129758	2.9461	0.25619	1	FALSE
GSMUA_Achr10G15270_001	chr10	23279045	23280040	915	8847.61	9978.83	1526.28	1865.7	1.22239	-0.2897	0.63704	1	FALSE
GSMUA_Achr10G15280_001	chr10	23284606	23292157	2100	58.0951	70.746	23.0724	29.8984	1.29585	-0.3739	0.63659	1	FALSE
GSMUA_Achr10G15290_001	chr10	23296894	23299071	1674	8.88801	0	2.80093	0	0	Inf	0.18975	1	FALSE
GSMUA_Achr10G15320_001	chr10	23305563	23306861	1209	3.33337	2.78059	0.747674	0.723127	0.967168	0.048161	1	1	FALSE
GSMUA_Achr10G15380_001	chr10	23340860	23344859	1131	0	2.97235	0	0.723127	Inf	#NAME?	0.9822	1	FALSE
GSMUA_Achr10G15400_001	chr10	23350012	23359160	1924	23.136	5.44844	8.33144	2.00978	0.241228	2.0515	0.34187	1	FALSE
GSMUA_Achr10G15420_001	chr10	23362835	23365979	1662	1.64102	0	0.522233	0	0	Inf	0.84819	1	FALSE
GSMUA_Achr10G15460_001	chr10	23386558	23387548	909	1316.43	890.209	224.571	163.474	0.727938	0.45811	0.576	1	FALSE
GSMUA_Achr10G15480_001	chr10	23397020	23406048	3465	0	0.605068	0	0.401955	Inf	#NAME?	0.9817	1	FALSE
GSMUA_Achr10G15490_001	chr10	23409871	23411105	1235	10.8938	1.69762	2.50414	0.401955	0.160516	2.6392	0.69438	1	FALSE
GSMUA_Achr10G15500_001	chr10	23413954	23417598	792	3.44365	9.53895	0.522233	1.52704	2.92405	-1.548	0.86303	1	FALSE
GSMUA_Achr10G15540_001	chr10	23439082	23442629	2222	9.73715	9.25652	4.07084	4.17916	1.02661	-0.037886	1	1	FALSE
GSMUA_Achr10G15550_001	chr10	23442718	23452368	1515	0.900124	2.76773	0.261116	0.80391	3.07874	-1.6223	0.90165	1	FALSE
GSMUA_Achr10G15590_001	chr10	23470421	23476007	1031	5.29074	2.03352	1.04447	0.401955	0.384843	1.3777	0.80796	1	FALSE
GSMUA_Achr10G15600_001	chr10	23482601	23494061	4240	1.27211	1.97789	1.00879	1.60782	1.59381	-0.67248	0.6742	1	FALSE
GSMUA_Achr10G15610_001	chr10	23494797	23495198	402	720.327	719.445	54.559	58.8294	1.07827	-0.10872	0.88664	1	FALSE
GSMUA_Achr10G15620_001	chr10	23495717	23498784	565	9.54643	0	1.00879	0	0	Inf	0.75422	1	FALSE
GSMUA_Achr10G15650_001	chr10	23505930	23514270	1911	24.0069	13.3922	8.59256	5.06385	0.58933	0.76285	0.81574	1	FALSE
GSMUA_Achr10G15660_001	chr10	23515111	23517841	1058	42.304	60.6787	8.47414	12.7798	1.5081	-0.59273	0.51873	1	FALSE
GSMUA_Achr10G15670_001	chr10	23518698	23519296	243	88.7858	76.0141	4.03516	3.7772	0.936071	0.095309	1	1	FALSE
GSMUA_Achr10G15690_001	chr10	23524746	23527538	817	1.66914	0	0.261116	0	0	Inf	1	1	FALSE
GSMUA_Achr10G15700_001	chr10	23527538	23532733	1985	34.8216	31.2854	13.0672	12.3779	0.947246	0.078189	0.9897	1	FALSE
GSMUA_Achr10G15710_001	chr10	23533480	23535759	558	53.2187	24.811	5.56619	2.7329	0.490983	1.0263	0.71395	1	FALSE
GSMUA_Achr10G15720_001	chr10	23536540	23540439	1056	2.58274	0	0.522233	0	0	Inf	0.84819	1	FALSE
GSMUA_Achr10G15740_001	chr10	23565020	23567654	565	0	3.71072	0	0.401955	Inf	#NAME?	0.9817	1	FALSE
GSMUA_Achr10G15750_001	chr10	23571555	23578131	1891	6.42578	5.77291	2.2787	2.25016	0.987478	0.01818	1	1	FALSE
GSMUA_Achr10G15780_001	chr10	23585870	23590337	1323	5.10765	1.5847	1.26991	0.401955	0.316523	1.6596	0.89679	1	FALSE
GSMUA_Achr10G15790_001	chr10	23590921	23595727	1363	7.95927	6.47103	2.05326	1.84821	0.900135	0.15179	0.88215	1	FALSE
GSMUA_Achr10G15810_001	chr10	23602826	23606782	633	8.6173	8.62289	1.04447	1.12508	1.07718	-0.10726	0.99101	1	FALSE
GSMUA_Achr10G15820_001	chr10	23608721	23617605	2244	1.82311	0	0.783349	0	0	Inf	0.68845	1	FALSE
GSMUA_Achr10G15830_001	chr10	23619082	23624423	1291	9.41221	9.4359	2.2787	2.57134	1.12842	-0.17431	1	1	FALSE
GSMUA_Achr10G15850_001	chr10	23634025	23636512	978	1.39436	0	0.261116	0	0	Inf	1	1	FALSE
GSMUA_Achr10G15890_001	chr10	23654020	23655568	1140	104.357	24.2886	22.3718	5.46581	0.244317	2.0332	0.027611	1	FALSE
GSMUA_Achr10G15910_001	chr10	23658116	23668577	1739	0.784179	3.61684	0.261116	1.20587	4.61811	-2.2073	0.68024	1	FALSE
GSMUA_Achr10G15950_001	chr10	23675500	23680246	1889	3.57725	3.32963	1.26991	1.20587	0.94957	0.074654	1	1	FALSE
GSMUA_Achr10G15970_001	chr10	23683919	23685639	1559	47.7573	31.7654	14.0403	9.96613	0.709822	0.49447	0.59546	1	FALSE
GSMUA_Achr10G15980_001	chr10	23687255	23696029	1677	3.25268	4.50498	1.04447	1.52704	1.46203	-0.54797	1	1	FALSE
GSMUA_Achr10G15990_001	chr10	23699877	23707394	1653	0	2.03371	0	0.723127	Inf	#NAME?	0.9822	1	FALSE
GSMUA_Achr10G16000_001	chr10	23708261	23711836	1110	27.9268	13.6123	5.79163	3.05407	0.527326	0.92323	0.76897	1	FALSE
GSMUA_Achr10G16010_001	chr10	23714184	23715054	654	6.25545	17.9632	0.783349	2.33095	2.97562	-1.5732	0.66358	1	FALSE
GSMUA_Achr10G16020_001	chr10	23718475	23725461	2159	0.631629	1.94216	0.261116	0.80391	3.07874	-1.6223	0.90165	1	FALSE
GSMUA_Achr10G16050_001	chr10	23734692	23735124	306	8.91299	0	0.522233	0	0	Inf	0.84819	1	FALSE
GSMUA_Achr10G16060_001	chr10	23735129	23742826	2254	6.02301	8.5638	2.57549	3.85799	1.49796	-0.583	0.83901	1	FALSE
GSMUA_Achr10G16090_001	chr10	23752255	23755061	1652	63.1924	28.9706	19.7492	9.80457	0.496453	1.0103	0.10791	1	FALSE
GSMUA_Achr10G16120_001	chr10	23773099	23780420	3131	4.31646	3.08253	2.53981	1.92899	0.759501	0.39688	1	1	FALSE
GSMUA_Achr10G16170_001	chr10	23807112	23813621	2472	1.63028	0	0.747674	0	0	Inf	1	1	FALSE
GSMUA_Achr10G16180_001	chr10	23814422	23814790	369	32.93	20.4738	2.2787	1.52704	0.670136	0.57747	1	1	FALSE
GSMUA_Achr10G16190_001	chr10	23818568	23823306	1632	0.835593	0	0.261116	0	0	Inf	1	1	FALSE
GSMUA_Achr10G16220_001	chr10	23831345	23833948	589	2.31526	5.70752	0.261116	0.723127	2.76937	-1.4696	1	1	FALSE
GSMUA_Achr10G16230_001	chr10	23835082	23837740	1654	5.73446	3.30005	1.79214	1.12508	0.627787	0.67165	0.82327	1	FALSE
GSMUA_Achr10G16240_001	chr10	23840453	23841724	867	1.57288	11.132	0.261116	1.92899	7.38748	-2.8851	0.49809	1	FALSE
GSMUA_Achr10G16250_001	chr10	23842153	23853726	2058	7.89223	18.7588	3.06205	7.71597	2.51987	-1.3334	0.22865	1	FALSE
GSMUA_Achr10G16260_001	chr10	23857491	23859527	1101	22.1284	8.01091	4.59307	1.84821	0.402391	1.3133	0.34109	1	FALSE
GSMUA_Achr10G16270_001	chr10	23862503	23863033	246	33.0126	0	1.53102	0	0	Inf	0.45762	1	FALSE
GSMUA_Achr10G16280_001	chr10	23863084	23865465	644	10.4929	5.22008	1.26991	0.723127	0.569433	0.8124	0.87313	1	FALSE
GSMUA_Achr10G16290_001	chr9	23865921	30690920	1692	0	2.4782	0	0.80391	Inf	#NAME?	0.67464	1	FALSE
GSMUA_Achr10G16300_001	chr10	23884301	23888721	975	5.53204	9.89888	1.00879	1.92899	1.91218	-0.93522	0.67589	1	FALSE
GSMUA_Achr10G16310_001	chr10	23896093	23901282	2760	30.9066	20.8373	16.0936	11.7336	0.729083	0.45585	0.49386	1	FALSE
GSMUA_Achr10G16350_001	chr10	23915733	23919788	1876	17.3158	48.7684	6.1241	18.4052	3.00538	-1.5875	0.046882	1	FALSE
GSMUA_Achr10G16360_001	chr10	23925596	23931004	878	7.69638	10.0456	1.26991	1.84821	1.45539	-0.5414	1	1	FALSE
GSMUA_Achr10G16380_001	chr10	23937018	23942238	1368	0.996847	3.06514	0.261116	0.80391	3.07874	-1.6223	0.90165	1	FALSE
GSMUA_Achr10G16390_001	chr10	23942251	23948612	2710	0.503206	0.773638	0.261116	0.401955	1.53937	-0.62234	1	1	FALSE
GSMUA_Achr10G16440_001	chr10	23962287	23963581	831	4.84964	2.52294	0.747674	0.401955	0.537607	0.89538	1	1	FALSE
GSMUA_Achr10G16490_001	chr10	23984637	23990039	734	20.2705	23.4418	2.80093	3.45603	1.23389	-0.30321	0.88475	1	FALSE
GSMUA_Achr10G16500_001	chr10	23992872	24007748	2641	5.61057	1.2729	2.76526	0.723127	0.261504	1.9351	0.52032	1	FALSE
GSMUA_Achr10G16540_001	chr10	24022973	24033853	1905	0	6.83104	0	2.65212	Inf	#NAME?	0.18055	1	FALSE
GSMUA_Achr10G16560_001	chr10	24039078	24043669	1164	8.20087	17.6701	1.82782	4.17916	2.28642	-1.1931	0.73871	1	FALSE
GSMUA_Achr10G16570_001	chr10	24052339	24058120	1530	4.45649	4.39442	1.30558	1.44625	1.10775	-0.14763	0.85011	1	FALSE
GSMUA_Achr10G16600_001	chr10	24072225	24080831	2907	28.4475	26.5853	15.6427	16.2319	1.03767	-0.053344	0.72908	1	FALSE
GSMUA_Achr10G16620_001	chr10	24090001	27841543	798	0	2.62727	0	0.401955	Inf	#NAME?	0.9817	1	FALSE
GSMUA_Achr10G16640_001	chr10	24101705	24103720	917	11.8304	28.382	2.05326	5.30424	2.58333	-1.3692	0.45158	1	FALSE
GSMUA_Achr10G16650_001	chr10	24105419	24109564	684	0	3.06514	0	0.401955	Inf	#NAME?	0.9817	1	FALSE
GSMUA_Achr10G16690_001	chr10	24135138	24138154	1527	7.91758	31.6262	2.24302	10.045	4.47831	-2.163	0.076488	1	FALSE
GSMUA_Achr10G16770_001	chr10	24168675	24177438	2408	3.37255	0.870664	1.53102	0.401955	0.26254	1.9294	0.74707	1	FALSE
GSMUA_Achr10G16780_001	chr10	24177451	24183770	3050	11.1578	3.43698	6.49224	2.00978	0.309566	1.6917	0.49363	1	FALSE
GSMUA_Achr10G16790_001	chr10	24191032	24192814	1527	115.177	98.4057	33.1246	30.46	0.919557	0.12099	0.8904	1	FALSE
GSMUA_Achr10G16800_001	chr10	24200559	24202981	1897	2.12443	1.1052	0.747674	0.401955	0.537607	0.89538	1	1	FALSE
GSMUA_Achr10G16820_001	chr10	24205637	24208758	539	141.116	95.03	14.4441	10.5277	0.728855	0.4563	0.40506	1	FALSE
GSMUA_Achr10G16840_001	chr10	24225540	24226304	765	0	2.7406	0	0.401955	Inf	#NAME?	0.9817	1	FALSE
GSMUA_Achr10G16860_001	chr10	24259646	24259888	243	16.5846	0	0.747674	0	0	Inf	1	1	FALSE
GSMUA_Achr10G16870_001	chr10	24282083	24282980	807	0	4.16571	0	0.723127	Inf	#NAME?	0.9822	1	FALSE
GSMUA_Achr10G16890_001	chr10	24297790	24308851	2337	0	5.21256	0	2.57134	Inf	#NAME?	0.2707	1	FALSE
GSMUA_Achr10G16930_001	chr10	24324468	24326197	414	3.29393	5.06415	0.261116	0.401955	1.53937	-0.62234	1	1	FALSE
GSMUA_Achr10G16940_001	chr10	24328525	24329630	950	2.87092	7.95247	0.522233	1.52704	2.92405	-1.548	0.86303	1	FALSE
GSMUA_Achr10G16950_001	chr10	24330682	24335229	357	7.6397	0	0.522233	0	0	Inf	0.84819	1	FALSE
GSMUA_Achr10G16970_001	chr10	24352222	24352816	595	6.87573	42.3443	0.783349	5.22346	6.6681	-2.7373	0.25351	1	FALSE
GSMUA_Achr10G17000_001	chr10	24358422	24360072	1651	32.7065	9.15184	10.1236	3.05407	0.301679	1.7289	0.18323	1	FALSE
GSMUA_Achr10G17010_001	chr10	24362615	24384876	10637	0	0.394201	0	0.80391	Inf	#NAME?	0.67464	1	FALSE
GSMUA_Achr10G17040_001	chr10	24412847	24413322	150	9.09125	13.9771	0.261116	0.401955	1.53937	-0.62234	1	1	FALSE
GSMUA_Achr10G17050_001	chr10	24413379	24415253	1875	37.3966	87.294	13.1143	32.9525	2.51272	-1.3292	0.0099652	0.77441	FALSE
GSMUA_Achr10G17080_001	chr10	24421535	24423081	487	5.60036	31.0261	0.522233	3.05407	5.84811	-2.548	0.39841	1	FALSE
GSMUA_Achr10G17090_001	chr10	24424557	24426339	1288	33.5962	17.5967	8.14168	4.58111	0.562674	0.82963	0.52171	1	FALSE
GSMUA_Achr10G17100_001	chr10	24428277	24441809	3003	2.25022	1.39631	1.26991	0.80391	0.633046	0.65962	1	1	FALSE
GSMUA_Achr10G17110_001	chr10	24443035	24446022	697	29.085	31.3245	3.80972	4.50033	1.18127	-0.24034	0.98139	1	FALSE
GSMUA_Achr10G17120_001	chr10	24446918	24449504	1367	3.94567	1.53369	1.00879	0.401955	0.398452	1.3275	1	1	FALSE
GSMUA_Achr10G17140_001	chr10	24466462	24475566	2028	2.01729	1.03381	0.783349	0.401955	0.513124	0.96262	0.94503	1	FALSE
GSMUA_Achr10G17150_001	chr10	24479145	24482070	1692	4.79971	12.9038	1.53102	4.50033	2.93942	-1.5555	0.43507	1	FALSE
GSMUA_Achr10G17160_001	chr10	24482593	24485708	1326	2.05684	18.3737	0.522233	5.14267	9.84747	-3.2998	0.40521	1	FALSE
GSMUA_Achr10G17170_001	chr10	24486371	24500429	2576	1.56446	0	0.747674	0	0	Inf	1	1	FALSE
GSMUA_Achr10G17180_001	chr10	24500879	24503893	1142	0	1.83587	0	0.401955	Inf	#NAME?	0.9817	1	FALSE
GSMUA_Achr10G17190_001	chr10	24505254	24507862	568	7.20257	7.38225	0.783349	0.80391	1.02625	-0.037379	1	1	FALSE
GSMUA_Achr10G17210_001	chr10	24512233	24529112	3648	4.07854	1.72414	2.80093	1.20587	0.430523	1.2158	0.78007	1	FALSE
GSMUA_Achr10G17240_001	chr10	24546238	24552124	2344	73.209	60.5133	32.2342	28.4521	0.882668	0.18006	0.99181	1	FALSE
GSMUA_Achr10G17260_001	chr10	24561734	24562912	1074	1.26973	0	0.261116	0	0	Inf	1	1	FALSE
GSMUA_Achr10G17270_001	chr10	24571941	24573002	867	42.1159	33.3959	6.87177	5.78698	0.842138	0.24787	1	1	FALSE
GSMUA_Achr10G17290_001	chr10	24588776	24591178	1899	9.98925	2.20807	3.58428	0.80391	0.224288	2.1566	0.37061	1	FALSE
GSMUA_Achr10G17330_001	chr10	24606174	24610835	1879	4.32204	1.11578	1.53102	0.401955	0.26254	1.9294	0.74707	1	FALSE
GSMUA_Achr10G17380_001	chr10	24621350	24632186	2971	32.322	22.6059	18.0755	13.6626	0.75586	0.40381	0.62158	1	FALSE
GSMUA_Achr10G17410_001	chr10	24641199	24648675	1794	2.28041	10.2962	0.783349	3.7772	4.82186	-2.2696	0.41948	1	FALSE
GSMUA_Achr10G17440_001	chr10	24653206	24654429	1224	4.45649	6.17226	1.04447	1.52704	1.46203	-0.54797	1	1	FALSE
GSMUA_Achr10G17460_001	chr10	24657462	24658466	846	38.3256	11.4083	6.08842	1.92899	0.31683	1.6582	0.33749	1	FALSE
GSMUA_Achr10G17470_001	chr10	24658756	24667708	1513	23.2728	37.7244	6.64633	11.4932	1.72925	-0.79015	0.40763	1	FALSE
GSMUA_Achr10G17480_001	chr10	24672414	24679248	1867	2.15857	2.92356	0.747674	1.12508	1.50478	-0.58955	0.92344	1	FALSE
GSMUA_Achr10G17490_001	chr10	24680018	24683837	1001	32.391	21.378	6.08842	4.25994	0.699679	0.51523	0.92003	1	FALSE
GSMUA_Achr10G17500_001	chr10	24687920	24694272	924	1.47585	5.90724	0.261116	1.12508	4.30874	-2.1073	0.91201	1	FALSE
GSMUA_Achr10G17520_001	chr10	24695342	24697700	1999	8.80736	4.41221	3.32316	1.84821	0.556159	0.84643	0.55867	1	FALSE
GSMUA_Achr10G17530_001	chr10	24699132	24703399	2841	0.480003	0	0.261116	0	0	Inf	1	1	FALSE
GSMUA_Achr10G17570_001	chr10	24738302	24739894	1344	1.01465	1.55994	0.261116	0.401955	1.53937	-0.62234	1	1	FALSE
GSMUA_Achr10G17590_001	chr10	24745933	24750922	1330	4.05544	0	1.00879	0	0	Inf	0.75422	1	FALSE
GSMUA_Achr10G17600_001	chr10	24753680	24754281	521	15.5875	29.0013	1.53102	3.05407	1.99479	-0.99624	0.66514	1	FALSE
GSMUA_Achr10G17620_001	chr10	24762381	24767168	1091	71.9933	42.3102	14.8237	9.24301	0.62353	0.68147	0.44735	1	FALSE
GSMUA_Achr10G17630_001	chr10	24769048	24769726	556	2.45267	3.77079	0.261116	0.401955	1.53937	-0.62234	1	1	FALSE
GSMUA_Achr10G17650_001	chr10	24770759	24775087	1059	1.28771	3.95951	0.261116	0.80391	3.07874	-1.6223	0.90165	1	FALSE
GSMUA_Achr10G17670_001	chr10	24787422	24788447	909	0	8.31116	0	1.52704	Inf	#NAME?	0.42742	1	FALSE
GSMUA_Achr10G17690_001	chr10	24794633	24795451	819	1.66506	9.22448	0.261116	1.52704	5.84811	-2.548	0.67494	1	FALSE
GSMUA_Achr10G17710_001	chr10	24799237	24799974	738	782.155	624.942	108.536	92.5897	0.85308	0.22925	0.89943	1	FALSE
GSMUA_Achr10G17720_001	chr10	24802886	24807114	634	6.35654	0	0.747674	0	0	Inf	1	1	FALSE
GSMUA_Achr10G17760_001	chr10	24814990	24819712	2040	4.64941	3.70336	1.79214	1.52704	0.852075	0.23095	1	1	FALSE
GSMUA_Achr10G17830_001	chr10	24867107	24879595	2469	8.23543	0	3.8454	0	0	Inf	0.075736	1	FALSE
GSMUA_Achr10G17840_001	chr10	24886671	24889328	1374	1.98499	0	0.522233	0	0	Inf	0.84819	1	FALSE
GSMUA_Achr10G17860_001	chr10	24895060	24899813	2247	13.8499	17.9371	5.86298	8.27753	1.41183	-0.49757	0.75695	1	FALSE
GSMUA_Achr10G17890_001	chr10	24906830	24911123	2555	3.68837	0.820571	1.75647	0.401955	0.228843	2.1276	0.8627	1	FALSE
GSMUA_Achr10G17900_001	chr10	24916493	24917809	1131	1.20574	1.85372	0.261116	0.401955	1.53937	-0.62234	1	1	FALSE
GSMUA_Achr10G17930_001	chr10	24922600	24925089	2061	3.30831	1.01725	1.30558	0.401955	0.307874	1.6996	0.68849	1	FALSE
GSMUA_Achr10G17940_001	chr10	24925317	24926504	912	4.48581	0	0.783349	0	0	Inf	0.68845	1	FALSE
GSMUA_Achr10G17950_001	chr10	24928141	24932522	1866	7.27538	4.04869	2.57549	1.52704	0.592911	0.75411	0.69385	1	FALSE
GSMUA_Achr10G18030_001	chr10	24969169	24970208	770	5.23383	2.7228	0.747674	0.401955	0.537607	0.89538	1	1	FALSE
GSMUA_Achr10G18050_001	chr10	24979952	24980426	240	5.68203	0	0.261116	0	0	Inf	1	1	FALSE
GSMUA_Achr10G18060_001	chr10	24980455	24982967	953	1.43094	3.52752	0.261116	0.723127	2.76937	-1.4696	1	1	FALSE
GSMUA_Achr10G18070_001	chr10	24983412	24985835	620	24.096	27.752	2.83661	3.45603	1.21837	-0.28495	1	1	FALSE
GSMUA_Achr10G18080_001	chr10	24987683	24989842	1629	0	1.28702	0	0.401955	Inf	#NAME?	0.9817	1	FALSE
GSMUA_Achr10G18090_001	chr10	24996346	24997057	626	0	6.69827	0	0.80391	Inf	#NAME?	0.67464	1	FALSE
GSMUA_Achr10G18110_001	chr10	24998590	25002499	1041	62.2928	50.8011	12.1768	10.6893	0.877835	0.18798	1	1	FALSE
GSMUA_Achr10G18160_001	chr10	25021747	25023941	1542	15.7603	16.3391	4.5574	5.22346	1.14615	-0.19679	0.96649	1	FALSE
GSMUA_Achr10G18180_001	chr10	25028440	25030242	1437	6.55796	30.9657	1.75647	9.08144	5.17029	-2.3702	0.029422	1	FALSE
GSMUA_Achr10G18200_001	chr10	25036847	25038693	1383	3.90003	11.8401	1.00879	3.37525	3.34583	-1.7424	0.39	1	FALSE
GSMUA_Achr10G18220_001	chr10	25053468	25055363	1449	0.941123	36.1975	0.261116	10.4489	40.0161	-5.3225	0.0015243	0.22054	FALSE
GSMUA_Achr10G18250_001	chr10	25063017	25065312	825	3.30591	9.15739	0.522233	1.52704	2.92405	-1.548	0.86303	1	FALSE
GSMUA_Achr10G18280_001	chr10	25075828	25077494	1355	2.97421	0	0.747674	0	0	Inf	1	1	FALSE
GSMUA_Achr10G18290_001	chr10	25081306	25084259	684	1.99369	0	0.261116	0	0	Inf	1	1	FALSE
GSMUA_Achr10G18300_001	chr10	25085298	25089210	1066	11.3988	10.2407	2.2787	2.25016	0.987478	0.01818	1	1	FALSE
GSMUA_Achr10G18330_001	chr10	25090596	25093150	551	14.7389	15.22	1.53102	1.60782	1.05016	-0.07061	0.96746	1	FALSE
GSMUA_Achr10G18340_001	chr10	25093924	25103547	3448	2.75081	3.16606	1.79214	2.25016	1.25557	-0.32835	1	1	FALSE
GSMUA_Achr10G18400_001	chr10	25129129	25131279	1377	0.990332	1.52256	0.261116	0.401955	1.53937	-0.62234	1	1	FALSE
GSMUA_Achr10G18470_001	chr10	25158381	25161601	781	6.90619	18.2821	1.00879	2.97329	2.94738	-1.5594	0.51505	1	FALSE
GSMUA_Achr10G18480_001	chr10	25164994	25166688	1695	22.275	8.42378	7.06154	2.97329	0.421054	1.2479	0.40982	1	FALSE
GSMUA_Achr10G18500_001	chr10	25172002	25175457	907	3.00703	10.641	0.522233	1.92899	3.69374	-1.8851	0.6732	1	FALSE
GSMUA_Achr10G18520_001	chr10	25189559	25195114	1867	4.34982	1.8006	1.53102	0.723127	0.472316	1.0822	0.71638	1	FALSE
GSMUA_Achr10G18530_001	chr10	25197321	25203483	1854	8.05801	8.83218	2.83661	3.37525	1.18989	-0.25083	1	1	FALSE
GSMUA_Achr10G18540_001	chr10	25211282	25214868	2255	3.60138	19.5405	1.53102	8.84105	5.7746	-2.5297	0.040999	1	FALSE
GSMUA_Achr10G18610_001	chr10	25252396	25253349	954	31.1919	40.9218	5.60186	7.95636	1.42031	-0.5062	0.68226	1	FALSE
GSMUA_Achr10G18630_001	chr10	25265956	25269032	504	5.41146	4.15984	0.522233	0.401955	0.769686	0.37766	1	1	FALSE
GSMUA_Achr10G18660_001	chr10	25291305	25295732	2668	0	2.52004	0	1.44625	Inf	#NAME?	0.68734	1	FALSE
GSMUA_Achr10G18670_001	chr10	25297890	25300087	1079	32.5772	8.94477	6.61065	1.92899	0.291801	1.7769	0.25594	1	FALSE
GSMUA_Achr10G18680_001	chr10	25301743	25308394	2477	2.72807	5.07846	1.26991	2.41173	1.89914	-0.92535	0.61465	1	FALSE
GSMUA_Achr10G18690_001	chr10	25309241	25309507	267	30.1876	0	1.49535	0	0	Inf	0.73398	1	FALSE
GSMUA_Achr10G18720_001	chr10	25315661	25320930	995	5.42084	5.48572	1.00879	1.12508	1.11528	-0.1574	1	1	FALSE
GSMUA_Achr10G18730_001	chr10	25321041	25326520	1969	0	1.70733	0	0.723127	Inf	#NAME?	0.9822	1	FALSE
GSMUA_Achr10G18750_001	chr11	4890729	25345435	932	0	5.85653	0	1.12508	Inf	#NAME?	0.64221	1	FALSE
GSMUA_Achr10G18770_001	chr10	25356129	25358253	1123	3.58864	1.86693	0.747674	0.401955	0.537607	0.89538	1	1	FALSE
GSMUA_Achr10G18780_001	chr10	25361653	25366127	1608	0	1.30383	0	0.401955	Inf	#NAME?	0.9817	1	FALSE
GSMUA_Achr10G18800_001	chr10	25371992	25376928	1795	9.8083	13.3313	3.32316	4.90228	1.47519	-0.5609	0.84263	1	FALSE
GSMUA_Achr10G18810_001	chr10	25380621	25384721	1854	3.67769	1.13083	1.30558	0.401955	0.307874	1.6996	0.68849	1	FALSE
GSMUA_Achr10G18820_001	chr10	25386163	25395821	1029	27.7711	28.1382	5.44777	5.78698	1.06227	-0.087144	0.95174	1	FALSE
GSMUA_Achr10G18840_001	chr10	25412630	25413013	279	14.4446	7.51455	0.747674	0.401955	0.537607	0.89538	1	1	FALSE
GSMUA_Achr10G18860_001	chr10	25421398	25423223	861	4.75152	18.0528	0.783349	3.29446	4.20561	-2.0723	0.74748	1	FALSE
GSMUA_Achr10G18890_001	chr10	25444483	25451218	1941	11.1782	15.569	4.10651	6.10815	1.48743	-0.57282	0.77315	1	FALSE
GSMUA_Achr10G18900_001	chr10	25451298	25454630	1647	7.4148	5.3552	2.31437	1.84821	0.798579	0.32449	0.77062	1	FALSE
GSMUA_Achr10G18910_001	chr10	25461757	25466766	2252	283.089	145.891	120.727	65.4261	0.541935	0.88381	0.21705	1	FALSE
GSMUA_Achr10G18920_001	chr10	25468230	25469922	842	16.1233	0	2.57549	0	0	Inf	0.18119	1	FALSE
GSMUA_Achr10G18930_001	chr10	25469942	25478519	1504	10.7588	2.23519	3.02637	0.723127	0.238942	2.0653	0.41988	1	FALSE
GSMUA_Achr10G18960_001	chr10	25485015	25497146	2292	5.92315	2.38145	2.57549	1.12508	0.436842	1.1948	0.51948	1	FALSE
GSMUA_Achr10G18970_001	chr10	25501705	25508191	3174	0.429643	1.32108	0.261116	0.80391	3.07874	-1.6223	0.90165	1	FALSE
GSMUA_Achr10G18980_001	chr10	25509240	25512827	1826	0.746817	0	0.261116	0	0	Inf	1	1	FALSE
GSMUA_Achr10G18990_001	chr10	25514709	25525111	1749	6.20268	1.92209	2.05326	0.723127	0.352185	1.5056	0.49062	1	FALSE
GSMUA_Achr10G19000_001	chr10	25531575	25546755	7239	1.49019	4.46415	2.01758	6.5101	3.22669	-1.6901	0.13567	1	FALSE
GSMUA_Achr10G19010_001	chr10	25552388	25554182	713	3.82521	5.88095	0.522233	0.80391	1.53937	-0.62234	1	1	FALSE
GSMUA_Achr10G19020_001	chr10	25555932	25568338	2835	2.86459	0	1.53102	0	0	Inf	0.45762	1	FALSE
GSMUA_Achr10G19060_001	chr10	25588919	25591744	1853	10.2372	6.57407	3.58428	2.57134	0.717392	0.47917	0.62049	1	FALSE
GSMUA_Achr10G19080_001	chr10	25599103	25603756	1859	31.3133	20.553	10.9783	7.87557	0.717378	0.4792	0.49997	1	FALSE
GSMUA_Achr10G19110_001	chr10	25613699	25614067	369	47.7125	76.2136	3.32316	5.70619	1.7171	-0.77997	0.62849	1	FALSE
GSMUA_Achr10G19120_001	chr10	25616711	25622996	1339	1.01844	4.07639	0.261116	1.12508	4.30874	-2.1073	0.91201	1	FALSE
GSMUA_Achr10G19150_001	chr10	25640270	25641890	1340	10.1312	2.50875	2.57549	0.723127	0.280773	1.8325	0.33888	1	FALSE
GSMUA_Achr10G19160_001	chr10	25643242	25646531	989	12.2863	17.3976	2.2787	3.45603	1.51667	-0.60091	0.66203	1	FALSE
GSMUA_Achr10G19170_001	chr10	25647584	25650315	922	142.343	81.4693	24.7218	15.03	0.607964	0.71794	0.38672	1	FALSE
GSMUA_Achr10G19210_001	chr10	25679877	25680117	162	58.5481	67.3863	1.79214	2.25016	1.25557	-0.32835	1	1	FALSE
GSMUA_Achr10G19240_001	chr10	25688262	25693165	1449	0.941123	2.32003	0.261116	0.723127	2.76937	-1.4696	1	1	FALSE
GSMUA_Achr10G19250_001	chr10	25693221	25695023	509	2.67915	8.23795	0.261116	0.80391	3.07874	-1.6223	0.90165	1	FALSE
GSMUA_Achr10G19260_001	chr10	25696251	25698289	500	2.72737	0	0.261116	0	0	Inf	1	1	FALSE
GSMUA_Achr10G19270_001	chr10	25698341	25705333	1229	2.21918	1.70591	0.522233	0.401955	0.769686	0.37766	1	1	FALSE
GSMUA_Achr10G19280_001	chr10	25710029	25711463	1435	22.6372	17.2551	6.1241	4.98307	0.813682	0.29746	0.89054	1	FALSE
GSMUA_Achr10G19290_001	chr10	25720687	25724220	960	2.84101	2.18392	0.522233	0.401955	0.769686	0.37766	1	1	FALSE
GSMUA_Achr10G19300_001	chr10	25724630	25729686	1977	5.51821	8.06327	2.08893	3.13486	1.5007	-0.58563	0.93814	1	FALSE
GSMUA_Achr10G19310_001	chr10	25732549	25740402	1512	3.60764	2.77323	1.04447	0.80391	0.769686	0.37766	1	1	FALSE
GSMUA_Achr10G19350_001	chr10	25775084	25778375	2633	14.9039	7.33111	7.394	3.85799	0.521772	0.93851	0.49981	1	FALSE
GSMUA_Achr10G19370_001	chr10	25784514	25792318	1416	2.84608	0	0.747674	0	0	Inf	1	1	FALSE
GSMUA_Achr10G19380_001	chr10	25793513	25799143	1302	7.33165	1.61026	1.82782	0.401955	0.21991	2.185	0.58847	1	FALSE
GSMUA_Achr10G19410_001	chr10	25807298	25809692	1770	0	1.89928	0	0.723127	Inf	#NAME?	0.9822	1	FALSE
GSMUA_Achr10G19440_001	chr10	25823018	25824102	570	2.39243	0	0.261116	0	0	Inf	1	1	FALSE
GSMUA_Achr10G19470_001	chr10	25834941	25837160	660	6.10613	6.35321	0.747674	0.80391	1.07521	-0.10462	0.91636	1	FALSE
GSMUA_Achr10G19490_001	chr10	25841902	25843366	520	62.8221	43.5857	6.23112	4.58111	0.735199	0.44379	0.6226	1	FALSE
GSMUA_Achr10G19500_001	chr10	25846850	25853791	1295	8.37721	7.45282	2.05326	1.92899	0.939479	0.090067	1	1	FALSE
GSMUA_Achr10G19520_001	chr11	8517904	25864369	535	43.104	11.7564	4.36763	1.20587	0.276092	1.8568	0.3458	1	FALSE
GSMUA_Achr10G19530_001	chr10	25869513	25870432	840	30.7	32.9632	4.88986	5.46581	1.11778	-0.16064	0.97122	1	FALSE
GSMUA_Achr10G19550_001	chr10	25873600	25880697	2203	4.3331	0.951684	1.82782	0.401955	0.21991	2.185	0.58847	1	FALSE
GSMUA_Achr10G19570_001	chr10	25904150	25913736	2664	2.04758	1.26191	1.04447	0.723127	0.692341	0.53044	0.76548	1	FALSE
GSMUA_Achr10G19590_001	chr10	25918428	25922587	2376	1.69615	0	0.747674	0	0	Inf	1	1	FALSE
GSMUA_Achr10G19620_001	chr10	25931925	25935897	1227	5.557	1.70869	1.30558	0.401955	0.307874	1.6996	0.68849	1	FALSE
GSMUA_Achr10G19640_001	chr10	25944940	25960910	1633	2.46788	3.85161	0.747674	1.20587	1.61282	-0.68959	0.67261	1	FALSE
GSMUA_Achr10G19650_001	chr10	25965545	25967622	1618	6.66716	8.82466	2.01758	2.97329	1.47369	-0.55943	0.83518	1	FALSE
GSMUA_Achr10G19660_001	chr10	25968532	25968733	132	10.331	0	0.261116	0	0	Inf	1	1	FALSE
GSMUA_Achr10G19670_001	chr10	25969351	25969606	162	8.41782	0	0.261116	0	0	Inf	1	1	FALSE
GSMUA_Achr10G19680_001	chr10	25976302	25977390	1018	3.95879	2.05949	0.747674	0.401955	0.537607	0.89538	1	1	FALSE
GSMUA_Achr10G19690_001	chr10	25978780	25979751	879	0	2.38516	0	0.401955	Inf	#NAME?	0.9817	1	FALSE
GSMUA_Achr10G19720_001	chr10	25988060	25995877	1305	4.17988	7.72811	1.04447	2.16938	2.07702	-1.0545	1	1	FALSE
GSMUA_Achr10G19730_001	chr10	25996260	25997040	781	20.7967	39.7577	3.06205	6.18893	2.02117	-1.0152	0.38596	1	FALSE
GSMUA_Achr10G19770_001	chr10	26014906	26018791	991	6.88036	9.73906	1.30558	1.92899	1.4775	-0.56315	1	1	FALSE
GSMUA_Achr10G19790_001	chr10	26028410	26029489	840	0	2.4959	0	0.401955	Inf	#NAME?	0.9817	1	FALSE
GSMUA_Achr10G19860_001	chr10	26072927	26079596	2052	6.58618	1.02171	2.53981	0.401955	0.158262	2.6596	0.47613	1	FALSE
GSMUA_Achr10G19870_001	chr1	16450085	26093326	1488	7.33165	8.74539	2.08893	2.65212	1.26961	-0.34438	1	1	FALSE
GSMUA_Achr10G19910_001	chr10	26114879	26115652	483	8.34378	0	0.747674	0	0	Inf	1	1	FALSE
GSMUA_Achr10G19940_001	chr10	26121606	26122795	989	94.7091	16.1184	17.7673	3.13486	0.17644	2.5028	0.047525	1	FALSE
GSMUA_Achr10G19970_001	chr10	26139058	26141633	656	0	3.19597	0	0.401955	Inf	#NAME?	0.9817	1	FALSE
GSMUA_Achr10G19980_001	chr10	26143317	26151089	1830	6.67332	11.2393	2.31437	4.17916	1.80574	-0.85259	0.75075	1	FALSE
GSMUA_Achr10G20000_001	chr10	26164344	26165183	840	22.7281	25.9918	3.65563	4.50033	1.23107	-0.29991	0.89774	1	FALSE
GSMUA_Achr10G20020_001	chr10	26166866	26169539	1443	5.58565	2.32968	1.49535	0.723127	0.483584	1.0482	1	1	FALSE
GSMUA_Achr10G20030_001	chr10	26170431	26177387	2345	14.9637	11.9927	6.57498	5.70619	0.867865	0.20446	1	1	FALSE
GSMUA_Achr10G20060_001	chr10	26190551	26194866	873	38.8421	104.799	6.42089	18.4052	2.86646	-1.5193	0.082858	1	FALSE
GSMUA_Achr10G20070_001	chr10	26195701	26203022	958	18.3778	17.0928	3.32316	3.37525	1.01567	-0.022435	1	1	FALSE
GSMUA_Achr10G20080_001	chr10	26204914	26209748	1571	2.56528	11.2285	0.747674	3.69642	4.94389	-2.3056	0.23893	1	FALSE
GSMUA_Achr10G20090_001	chr10	26209749	26213467	1609	11.7897	10.6938	3.58428	3.45603	0.964219	0.052568	1	1	FALSE
GSMUA_Achr10G20100_001	chr10	26218056	26220528	1793	13.588	67.9002	4.59307	24.9134	5.42412	-2.4394	0.0037794	0.39798	FALSE
GSMUA_Achr10G20150_001	chr10	26263178	26263666	489	44.2453	24.0245	4.07084	2.33095	0.572596	0.80441	0.77722	1	FALSE
GSMUA_Achr10G20190_001	chr10	26280004	26283160	1392	78.958	34.6674	20.8294	9.64496	0.463047	1.1108	0.14923	1	FALSE
GSMUA_Achr10G20200_001	chr10	26289444	26290411	790	39.3161	36.1476	5.8273	5.94658	1.02047	-0.029232	1	1	FALSE
GSMUA_Achr10G20210_001	chr10	26290416	26293055	1182	34.25	25.9333	7.58377	6.34854	0.837122	0.25649	0.9337	1	FALSE
GSMUA_Achr10G20220_001	chr10	26293531	26303797	3121	3.49551	4.8413	2.08893	3.05407	1.46203	-0.54797	1	1	FALSE
GSMUA_Achr10G20260_001	chr10	26322440	26325256	1111	13.3371	4.91295	2.76526	1.12508	0.406864	1.2974	0.76751	1	FALSE
GSMUA_Achr10G20270_001	chr10	26325418	26331981	4017	3.71908	3.96841	2.83661	3.13486	1.10514	-0.14423	1	1	FALSE
GSMUA_Achr10G20280_001	chr10	26338366	26345574	3630	1.50269	0	1.04447	0	0	Inf	0.55355	1	FALSE
GSMUA_Achr10G20290_001	chr10	26347971	26358216	3387	0.402624	0.992539	0.261116	0.723127	2.76937	-1.4696	1	1	FALSE
GSMUA_Achr10G20320_001	chr10	26367381	26369229	453	110.979	77.8809	9.55428	7.39284	0.773772	0.37002	0.48956	1	FALSE
GSMUA_Achr10G20330_001	chr10	26369268	26371441	429	82.0788	59.6562	6.64633	5.06385	0.761902	0.39232	0.87127	1	FALSE
GSMUA_Achr10G20340_001	chr10	26371452	26373416	503	105.491	106.79	10.1122	10.77	1.06506	-0.090928	0.91761	1	FALSE
GSMUA_Achr10G20350_001	chr10	26373416	26376008	692	38.9721	16.9768	5.04395	2.33095	0.462127	1.1136	0.73805	1	FALSE
GSMUA_Achr10G20360_001	chr10	26382773	26386221	2156	0.632508	1.94486	0.261116	0.80391	3.07874	-1.6223	0.90165	1	FALSE
GSMUA_Achr10G20370_001	chr10	26386671	26391497	2130	0	1.9686	0	0.80391	Inf	#NAME?	0.67464	1	FALSE
GSMUA_Achr10G20380_001	chr10	26395793	26401620	1651	138.814	114.683	43.3795	38.8163	0.894808	0.16035	0.47881	1	FALSE
GSMUA_Achr10G20390_001	chr10	26403325	26404131	714	11.3741	0	1.53102	0	0	Inf	0.45762	1	FALSE
GSMUA_Achr10G20410_001	chr10	26409883	26415537	1073	10.1104	5.86177	2.05326	1.20587	0.587294	0.76784	0.92002	1	FALSE
GSMUA_Achr10G20430_001	chr10	26424729	26427540	955	55.2426	43.9449	9.93382	8.4391	0.849532	0.23526	0.93256	1	FALSE
GSMUA_Achr10G20460_001	chr10	26431598	26435713	767	186.951	169.05	27.0005	25.8808	0.95853	0.061104	0.91042	1	FALSE
GSMUA_Achr10G20470_001	chr10	26437449	26438387	798	25.5568	28.4017	3.88107	4.58111	1.18037	-0.23924	1	1	FALSE
GSMUA_Achr10G20480_001	chr10	26439402	26446382	1890	1.44306	2.88798	0.522233	1.12508	2.15437	-1.1073	1	1	FALSE
GSMUA_Achr10G20490_001	chr10	26447117	26452005	474	2.87698	0	0.261116	0	0	Inf	1	1	FALSE
GSMUA_Achr10G20520_001	chr10	26472121	26472804	537	5.07891	30.4932	0.522233	3.37525	6.4631	-2.6922	0.39482	1	FALSE
GSMUA_Achr10G20530_001	chr10	26472847	26474065	633	6.46297	9.9363	0.783349	1.20587	1.53937	-0.62234	0.99595	1	FALSE
GSMUA_Achr10G20560_001	chr10	26489362	26490315	678	2.01134	4.9583	0.261116	0.723127	2.76937	-1.4696	1	1	FALSE
GSMUA_Achr10G20570_001	chr10	26493327	26497944	1169	1.16654	3.58693	0.261116	0.80391	3.07874	-1.6223	0.90165	1	FALSE
GSMUA_Achr10G20580_001	chr10	26498430	26501860	1023	10.5449	5.33557	2.01758	1.12508	0.557639	0.8426	0.93779	1	FALSE
GSMUA_Achr10G20590_001	chr10	26507390	26509012	1226	32.0578	5.13024	7.42968	1.20587	0.162304	2.6232	0.091843	1	FALSE
GSMUA_Achr10G20600_001	chr10	26510804	26512717	1366	7.89712	19.6615	2.01758	5.38502	2.66905	-1.4163	0.21887	1	FALSE
GSMUA_Achr10G20630_001	chr10	26525917	26527166	1101	0	1.90423	0	0.401955	Inf	#NAME?	0.9817	1	FALSE
GSMUA_Achr10G20640_001	chr10	26528039	26533170	945	45.8549	51.0656	8.17735	9.64496	1.17947	-0.23814	0.79052	1	FALSE
GSMUA_Achr10G20660_001	chr10	26543510	26543881	237	5.75395	0	0.261116	0	0	Inf	1	1	FALSE
GSMUA_Achr10G20670_001	chr10	26544015	26546034	767	22.9542	37.75	3.32316	5.78698	1.74141	-0.80025	0.53469	1	FALSE
GSMUA_Achr10G20680_001	chr10	26546366	26553806	2099	1.91998	0	0.747674	0	0	Inf	1	1	FALSE
GSMUA_Achr10G20700_001	chr10	26568737	26571339	1257	0	1.66791	0	0.401955	Inf	#NAME?	0.9817	1	FALSE
GSMUA_Achr10G20740_001	chr10	26596719	26601711	1833	16.2674	5.26536	5.63754	1.92899	0.342169	1.5472	0.28871	1	FALSE
GSMUA_Achr10G20750_001	chr10	26605321	26607504	1063	1.28287	0	0.261116	0	0	Inf	1	1	FALSE
GSMUA_Achr10G20770_001	chr10	26621069	26626994	1347	27.108	13.713	6.87177	3.7772	0.549669	0.86336	0.49042	1	FALSE
GSMUA_Achr10G20780_001	chr10	26634230	26640756	2251	31.9184	18.0818	13.5894	8.11793	0.59737	0.7433	0.39022	1	FALSE
GSMUA_Achr10G20810_001	chr10	26661129	26679492	2746	0	0.763496	0	0.401955	Inf	#NAME?	0.9817	1	FALSE
GSMUA_Achr10G20820_001	chr10	26681586	26692009	2082	2.59065	1.00699	1.00879	0.401955	0.398452	1.3275	1	1	FALSE
GSMUA_Achr10G20830_001	chr10	26693867	26721865	1646	7.4193	9.44318	2.31437	3.29446	1.42348	-0.50942	1	1	FALSE
GSMUA_Achr10G20850_001	chr10	26728452	26733170	2321	3.49897	2.7099	1.53102	1.20587	0.78762	0.34443	1	1	FALSE
GSMUA_Achr10G20860_001	chr10	26734653	26737934	598	0	5.62162	0	0.723127	Inf	#NAME?	0.9822	1	FALSE
GSMUA_Achr10G20880_001	chr10	26745724	26746914	578	0	5.81614	0	0.723127	Inf	#NAME?	0.9822	1	FALSE
GSMUA_Achr10G20890_001	chr10	26747599	26755586	1302	7.23793	1.61026	1.75647	0.401955	0.228843	2.1276	0.8627	1	FALSE
GSMUA_Achr10G20900_001	chr10	26758124	26760187	876	3.11344	0	0.522233	0	0	Inf	0.84819	1	FALSE
GSMUA_Achr10G20910_001	chr11	11639312	26763280	347	7.85987	6.04196	0.522233	0.401955	0.769686	0.37766	1	1	FALSE
GSMUA_Achr10G20940_001	chr10	26771313	26772587	715	28.4382	12.3357	3.8454	1.84821	0.480629	1.057	0.41918	1	FALSE
GSMUA_Achr10G20960_001	chr10	26775396	26781301	1597	6.83124	6.04346	2.08893	1.92899	0.923435	0.11492	0.88808	1	FALSE
GSMUA_Achr10G20970_001	chr10	26782419	26793640	3969	4.77944	5.18216	3.58428	4.17916	1.16597	-0.22153	1	1	FALSE
GSMUA_Achr10G20980_001	chr10	26794222	26797420	1910	89.13	65.2739	31.9731	25.3961	0.794296	0.33225	0.71323	1	FALSE
GSMUA_Achr10G21010_001	chr10	26808620	26812063	1385	41.8978	9.39577	10.8713	2.65212	0.243957	2.0353	0.105	1	FALSE
GSMUA_Achr10G21020_001	chr10	26812167	26818935	2248	17.4563	2.7979	7.394	1.20587	0.163087	2.6163	0.11332	1	FALSE
GSMUA_Achr10G21030_001	chr10	26826571	26835172	1727	2.36888	6.32112	0.783349	2.25016	2.87249	-1.5223	0.83505	1	FALSE
GSMUA_Achr10G21050_001	chr10	26836553	26841531	1314	0	2.55839	0	0.723127	Inf	#NAME?	0.9822	1	FALSE
GSMUA_Achr10G21070_001	chr10	26852008	26860002	3044	3.1159	5.65251	1.79214	3.45603	1.92844	-0.94743	0.6543	1	FALSE
GSMUA_Achr10G21080_001	chr10	26861802	26863851	1464	1.86296	0	0.522233	0	0	Inf	0.84819	1	FALSE
GSMUA_Achr10G21100_001	chr10	26865400	26871177	1442	158.679	111.451	43.1655	32.0697	0.742949	0.42866	0.56135	1	FALSE
GSMUA_Achr10G21120_001	chr10	26883762	26884510	749	61.2513	75.6252	8.59256	11.2528	1.3096	-0.38912	0.37282	1	FALSE
GSMUA_Achr10G21130_001	chr10	26884907	26889396	3739	4.36032	2.02055	3.09772	1.52704	0.492955	1.0205	0.53253	1	FALSE
GSMUA_Achr10G21180_001	chr10	26908457	26914487	1879	7.9508	10.7154	2.83661	3.93877	1.38855	-0.47358	0.80208	1	FALSE
GSMUA_Achr10G21190_001	chr10	26914957	26920093	2309	1.74537	0	0.747674	0	0	Inf	1	1	FALSE
GSMUA_Achr10G21250_001	chr10	26941892	26945873	1002	24.2538	25.9743	4.5574	5.30424	1.16387	-0.21894	0.83938	1	FALSE
GSMUA_Achr10G21260_001	chr10	26950115	26952464	1633	3.30296	1.28387	1.00879	0.401955	0.398452	1.3275	1	1	FALSE
GSMUA_Achr10G21270_001	chr10	26955708	26960504	3288	4.50654	1.02242	2.76526	0.723127	0.261504	1.9351	0.52032	1	FALSE
GSMUA_Achr10G21280_001	chr10	26964454	26965341	888	3.07137	3.78573	0.522233	0.723127	1.38468	-0.46956	1	1	FALSE
GSMUA_Achr10G21300_001	chr10	26969858	26980889	1551	0.879231	1.35175	0.261116	0.401955	1.53937	-0.62234	1	1	FALSE
GSMUA_Achr10G21310_001	chr10	26984250	26986631	502	37.545	35.9316	3.51293	3.53681	1.0068	-0.009775	0.69895	1	FALSE
GSMUA_Achr10G21320_001	chr10	26988569	26990996	726	14.8588	13.2939	2.01758	1.92899	0.956091	0.06478	1	1	FALSE
GSMUA_Achr10G21350_001	chr10	27005972	27007503	1385	250.034	153.647	65.2048	43.0782	0.660661	0.59802	0.29671	1	FALSE
GSMUA_Achr10G21360_001	chr10	27009435	27011665	1086	13.6441	7.72213	2.76526	1.60782	0.581436	0.78231	1	1	FALSE
GSMUA_Achr10G21370_001	chr10	27013025	27014089	783	0	2.6776	0	0.401955	Inf	#NAME?	0.9817	1	FALSE
GSMUA_Achr10G21400_001	chr10	27021283	27025199	2928	11.5602	16.9133	6.38521	9.96613	1.56081	-0.6423	0.51468	1	FALSE
GSMUA_Achr10G21430_001	chr10	27042105	27043580	1476	6.42601	11.0941	1.79214	3.37525	1.88336	-0.91331	0.79724	1	FALSE
GSMUA_Achr10G21440_001	chr10	27043856	27047047	1085	7.48489	1.93231	1.53102	0.401955	0.26254	1.9294	0.74707	1	FALSE
GSMUA_Achr10G21450_001	chr10	27049292	27056979	865	7.81205	3.88639	1.26991	0.723127	0.569433	0.8124	0.87313	1	FALSE
GSMUA_Achr10G21460_001	chr10	27058519	27059229	711	7.58613	2.94875	1.00879	0.401955	0.398452	1.3275	1	1	FALSE
GSMUA_Achr10G21500_001	chr10	27100140	27101573	1320	14.3247	5.72337	3.54861	1.52704	0.43032	1.2165	0.63604	1	FALSE
GSMUA_Achr10G21510_001	chr10	27105983	27107431	1449	24.3429	11.0014	6.682	3.13486	0.469149	1.0919	0.40665	1	FALSE
GSMUA_Achr10G21540_001	chr10	27117226	27118584	1083	8.70155	5.03997	1.75647	1.12508	0.640538	0.64264	1	1	FALSE
GSMUA_Achr10G21570_001	chr10	27131691	27135799	1562	7.77923	2.1522	2.2787	0.723127	0.317342	1.6559	0.55188	1	FALSE
GSMUA_Achr10G21580_001	chr10	27139002	27143329	1370	3.98157	1.53034	1.04447	0.401955	0.384843	1.3777	0.80796	1	FALSE
GSMUA_Achr10G21600_001	chr10	27150831	27152767	1250	6.44808	0	1.49535	0	0	Inf	0.73398	1	FALSE
GSMUA_Achr10G21630_001	chr10	27175119	27176339	847	1.61002	0	0.261116	0	0	Inf	1	1	FALSE
GSMUA_Achr10G21650_001	chr10	27180472	27183396	1381	289.093	389.693	75.2456	109.781	1.45897	-0.54495	0.32696	1	FALSE
GSMUA_Achr10G21790_001	chr10	27216875	27220082	298	4.57613	14.0709	0.261116	0.80391	3.07874	-1.6223	0.90165	1	FALSE
GSMUA_Achr10G21800_001	chr10	27222076	27234380	3911	1.04604	3.32732	0.783349	2.65212	3.38561	-1.7594	0.66809	1	FALSE
GSMUA_Achr10G21810_001	chr10	27235047	27239273	647	0	3.24043	0	0.401955	Inf	#NAME?	0.9817	1	FALSE
GSMUA_Achr10G21830_001	chr10	27242047	27246866	1628	9.97679	11.3461	3.06205	3.7772	1.23355	-0.30282	0.99671	1	FALSE
GSMUA_Achr10G21850_001	chr10	27259103	27261014	561	33.8139	13.4668	3.58428	1.52704	0.426037	1.2309	0.50188	1	FALSE
GSMUA_Achr10G21910_001	chr10	27290149	27296902	1143	3.52585	1.83426	0.747674	0.401955	0.537607	0.89538	1	1	FALSE
GSMUA_Achr10G21920_001	chr10	27297806	27300228	926	48.4003	56.6416	8.50982	10.4489	1.22786	-0.29615	0.88614	1	FALSE
GSMUA_Achr10G21940_001	chr10	27308723	27309781	882	1.54613	0	0.261116	0	0	Inf	1	1	FALSE
GSMUA_Achr10G21970_001	chr10	27324468	27331397	1906	14.2454	12.5549	5.15098	4.90228	0.951719	0.071393	0.80514	1	FALSE
GSMUA_Achr10G21980_001	chr10	27335309	27341121	2025	8.05098	13.263	3.09772	5.38502	1.73838	-0.79774	0.69511	1	FALSE
GSMUA_Achr10G21990_001	chr10	27343577	27346122	1216	32.2211	24.1678	7.35833	6.02737	0.819122	0.28785	0.88219	1	FALSE
GSMUA_Achr10G22030_001	chr10	27361467	27367204	1272	3.21624	6.93398	0.783349	1.84821	2.35937	-1.2384	1	1	FALSE
GSMUA_Achr10G22040_001	chr10	27368081	27374678	2495	21.7404	19.8486	10.2663	9.96613	0.970764	0.042808	0.92423	1	FALSE
GSMUA_Achr10G22050_001	chr10	27375523	27376404	786	22.3994	20.2813	3.32316	3.13486	0.943335	0.084157	1	1	FALSE
GSMUA_Achr10G22070_001	chr10	27391514	27395123	1473	0.925789	0	0.261116	0	0	Inf	1	1	FALSE
GSMUA_Achr10G22080_001	chr10	27396595	27399837	1448	73.7259	91.043	20.0574	27.0828	1.35026	-0.43324	0.52047	1	FALSE
GSMUA_Achr10G22130_001	chr10	27409153	27413335	2003	4.70483	7.9586	1.75647	3.13486	1.78475	-0.83573	0.41855	1	FALSE
GSMUA_Achr10G22140_001	chr10	27416734	27423810	1421	16.1855	8.26739	4.33196	2.33095	0.538082	0.8941	0.69459	1	FALSE
GSMUA_Achr10G22160_001	chr10	27431356	27435479	1164	3.46224	0	0.747674	0	0	Inf	1	1	FALSE
GSMUA_Achr10G22170_001	chr10	27436455	27438603	1226	51.8305	41.0714	11.9514	10.0469	0.840648	0.25043	1	1	FALSE
GSMUA_Achr10G22190_001	chr10	27450360	27456876	1542	2.61352	1.35964	0.747674	0.401955	0.537607	0.89538	1	1	FALSE
GSMUA_Achr10G22210_001	chr10	27467914	27473363	2818	1.91403	2.68093	1.00879	1.52704	1.51373	-0.59811	0.87728	1	FALSE
GSMUA_Achr10G22230_001	chr10	27477906	27490758	3250	0.419596	0	0.261116	0	0	Inf	1	1	FALSE
GSMUA_Achr10G22250_001	chr10	27493513	27494039	448	48.4307	102.149	4.10651	9.40261	2.28968	-1.1951	0.40677	1	FALSE
GSMUA_Achr10G22260_001	chr10	27494045	27499990	1832	25.8531	13.5159	8.92503	4.98307	0.558325	0.84082	0.47371	1	FALSE
GSMUA_Achr10G22270_001	chr10	27503946	27510225	1755	0.77703	1.91551	0.261116	0.723127	2.76937	-1.4696	1	1	FALSE
GSMUA_Achr10G22290_001	chr10	27512623	27516322	1243	2.19419	1.68669	0.522233	0.401955	0.769686	0.37766	1	1	FALSE
GSMUA_Achr10G22310_001	chr10	27556617	27558641	1638	17.3342	6.66458	5.34075	2.25016	0.42132	1.247	0.39359	1	FALSE
GSMUA_Achr10G22340_001	chr10	27570637	27580286	2418	4.48655	9.02943	2.05326	4.50033	2.1918	-1.1321	0.65361	1	FALSE
GSMUA_Achr10G22380_001	chr10	27588319	27594048	1434	1.90193	1.46204	0.522233	0.401955	0.769686	0.37766	1	1	FALSE
GSMUA_Achr10G22390_001	chr10	27595131	27604172	2372	2.27392	0	1.00879	0	0	Inf	0.75422	1	FALSE
GSMUA_Achr10G22410_001	chr10	27619352	27622736	1308	10.3791	17.6316	2.57549	4.42151	1.71676	-0.77969	0.71753	1	FALSE
GSMUA_Achr10G22420_001	chr10	27623285	27623920	474	401.792	573.862	35.7472	55.3733	1.54903	-0.63136	0.17385	1	FALSE
GSMUA_Achr10G22450_001	chr10	27631894	27638566	1932	89.9057	86.4586	32.9235	33.6756	1.02285	-0.032588	0.86521	1	FALSE
GSMUA_Achr10G22470_001	chr10	27657781	27663244	2316	26.9273	9.95775	11.7973	4.42151	0.37479	1.4158	0.28577	1	FALSE
GSMUA_Achr10G22480_001	chr10	27666274	27668730	1282	1.06372	4.25763	0.261116	1.12508	4.30874	-2.1073	0.91201	1	FALSE
GSMUA_Achr10G22500_001	chr10	27674802	27675365	488	0	4.29623	0	0.401955	Inf	#NAME?	0.9817	1	FALSE
GSMUA_Achr10G22510_001	chr10	27676810	27678590	1058	1.28893	0	0.261116	0	0	Inf	1	1	FALSE
GSMUA_Achr10G22520_001	chr10	27688158	27699002	5175	0.778753	0	0.747674	0	0	Inf	1	1	FALSE
GSMUA_Achr10G22540_001	chr10	27705138	27708532	1127	27.5597	32.7798	5.8273	7.5544	1.29638	-0.37449	0.7038	1	FALSE
GSMUA_Achr10G22560_001	chr10	27715366	27716808	1338	38.5927	0	9.8154	0	0	Inf	0.02309	1	FALSE
GSMUA_Achr10G22570_001	chr10	27723568	27728245	1616	1.68773	5.9724	0.522233	1.92899	3.69374	-1.8851	0.6732	1	FALSE
GSMUA_Achr10G22590_001	chr10	27731242	27732629	99	108.964	0	2.01758	0	0	Inf	0.39759	1	FALSE
GSMUA_Achr10G22600_001	chr10	27737915	27738542	539	5.06006	0	0.522233	0	0	Inf	0.84819	1	FALSE
GSMUA_Achr10G22610_001	chr10	27738580	27740577	1329	3.0783	3.15509	0.783349	0.80391	1.02625	-0.037379	1	1	FALSE
GSMUA_Achr10G22620_001	chr10	27743457	27751009	2543	1.58476	3.29777	0.747674	1.60782	2.15043	-1.1046	0.54064	1	FALSE
GSMUA_Achr10G22660_001	chr10	27772817	27778997	1646	7.38223	4.08473	2.2787	1.44625	0.634684	0.65589	0.7756	1	FALSE
GSMUA_Achr10G22670_001	chr10	27779190	27779438	249	0	8.41992	0	0.401955	Inf	#NAME?	0.9817	1	FALSE
GSMUA_Achr10G22680_001	chr10	27779464	27782531	1254	1.08747	1.6719	0.261116	0.401955	1.53937	-0.62234	1	1	FALSE
GSMUA_Achr10G22700_001	chr10	27791001	27794120	675	13.9612	4.98034	1.75647	0.723127	0.411694	1.2804	0.84508	1	FALSE
GSMUA_Achr10G22730_001	chr10	27795063	27795939	710	1147.92	715.468	153.732	104.073	0.676979	0.56282	0.14808	1	FALSE
GSMUA_Achr10G22740_001	chr10	27797222	27799741	1773	17.6902	9.23568	6.00568	3.37525	0.562009	0.83133	0.56633	1	FALSE
GSMUA_Achr10G22760_001	chr10	27811297	27814827	1825	0.747226	0	0.261116	0	0	Inf	1	1	FALSE
GSMUA_Achr10G22770_001	chr10	27816210	27818957	580	7.05355	11.5922	0.783349	1.44625	1.84624	-0.88459	1	1	FALSE
GSMUA_Achr10G22800_001	chr10	27837004	27838093	919	10.2544	9.59741	1.75647	1.84821	1.05223	-0.073453	1	1	FALSE
GSMUA_Achr10G22810_001	chr10	27838105	27839216	731	7.37857	0	1.00879	0	0	Inf	0.75422	1	FALSE
GSMUA_Achr10G22850_001	chr10	27851382	27851846	369	542.323	153.603	37.6463	11.6528	0.309533	1.6918	0.0084849	0.69584	FALSE
GSMUA_Achr10G22870_001	chr2	10250575	27858451	691	0	4.86502	0	0.723127	Inf	#NAME?	0.9822	1	FALSE
GSMUA_Achr10G22890_001	chr10	27869586	27873522	2730	1.97573	0	1.00879	0	0	Inf	0.75422	1	FALSE
GSMUA_Achr10G22960_001	chr10	27901425	27903895	1053	10.3604	21.9357	2.08893	4.8215	2.30812	-1.2067	0.87062	1	FALSE
GSMUA_Achr10G22970_001	chr10	27905856	27906932	999	12.1633	0	2.2787	0	0	Inf	0.30814	1	FALSE
GSMUA_Achr10G22980_001	chr10	27909426	27912761	1619	225.349	234.144	68.5393	77.473	1.13034	-0.17676	0.66536	1	FALSE
GSMUA_Achr10G22990_001	chr10	27919216	27919971	678	13.9894	22.2857	1.79214	3.05407	1.70415	-0.76905	0.78931	1	FALSE
GSMUA_Achr10G23000_001	chr10	27921511	27927550	1909	19.8419	20.4502	7.13289	7.95636	1.11545	-0.15762	0.96034	1	FALSE
GSMUA_Achr10G23010_001	chr10	27928841	27929191	351	7.7703	0	0.522233	0	0	Inf	0.84819	1	FALSE
GSMUA_Achr10G23020_001	chr10	27931478	27936909	1620	5.81715	12.6963	1.75647	4.17916	2.3793	-1.2505	0.32431	1	FALSE
GSMUA_Achr10G23030_001	chr10	27937356	27938248	817	26.4075	22.6088	4.03516	3.7772	0.936071	0.095309	1	1	FALSE
GSMUA_Achr10G23040_001	chr10	27938931	27945877	921	5.92264	15.9348	1.04447	2.81369	2.6939	-1.4297	0.70226	1	FALSE
GSMUA_Achr10G23060_001	chr10	27955774	27956991	1032	2.6428	2.03155	0.522233	0.401955	0.769686	0.37766	1	1	FALSE
GSMUA_Achr10G23080_001	chr10	27963955	27970274	1472	4.59064	1.42429	1.26991	0.401955	0.316523	1.6596	0.89679	1	FALSE
GSMUA_Achr10G23090_001	chr10	27970404	27979003	2765	1.45752	1.5165	0.747674	0.80391	1.07521	-0.10462	0.91636	1	FALSE
GSMUA_Achr10G23120_001	chr10	27984844	27987579	1304	11.4099	4.82337	2.80093	1.20587	0.430523	1.2158	0.78007	1	FALSE
GSMUA_Achr10G23150_001	chr10	27991861	28014738	2796	3.37045	0.749842	1.75647	0.401955	0.228843	2.1276	0.8627	1	FALSE
GSMUA_Achr10G23160_001	chr10	28016192	28024346	1087	11.2909	3.09267	2.35005	0.723127	0.307707	1.7004	0.48343	1	FALSE
GSMUA_Achr10G23200_001	chr10	28059014	28063554	1782	3.02679	0	1.00879	0	0	Inf	0.75422	1	FALSE
GSMUA_Achr10G23210_001	chr10	28066247	28067115	771	1.76873	0	0.261116	0	0	Inf	1	1	FALSE
GSMUA_Achr10G23220_001	chr10	28067808	28072605	1049	2.59998	3.99725	0.522233	0.80391	1.53937	-0.62234	1	1	FALSE
GSMUA_Achr10G23230_001	chr10	28075325	28076417	1007	28.1354	56.2854	5.30507	11.6528	2.19654	-1.1352	0.19056	1	FALSE
GSMUA_Achr10G23250_001	chr10	28083148	28089746	1591	0.857126	1.31776	0.261116	0.401955	1.53937	-0.62234	1	1	FALSE
GSMUA_Achr10G23260_001	chr10	28090607	28093363	1410	26.864	28.5848	7.13289	8.27753	1.16047	-0.21471	0.96741	1	FALSE
GSMUA_Achr10G23270_001	chr10	28096667	28100020	1180	1.15567	0	0.261116	0	0	Inf	1	1	FALSE
GSMUA_Achr10G23290_001	chr10	28109522	28114238	1559	35.5504	18.5723	10.4204	5.78698	0.555352	0.84853	0.52759	1	FALSE
GSMUA_Achr10G23320_001	chr10	28138444	28140571	815	1.67324	0	0.261116	0	0	Inf	1	1	FALSE
GSMUA_Achr10G23330_001	chr10	28149258	28158486	1412	5.70828	5.35046	1.49535	1.52704	1.02119	-0.030253	0.88849	1	FALSE
GSMUA_Achr10G23350_001	chr10	28159125	28159903	242	5.63507	27.7829	0.261116	1.44625	5.53873	-2.4696	0.93126	1	FALSE
GSMUA_Achr10G23360_001	chr10	28159906	28160706	516	7.81017	4.0631	0.747674	0.401955	0.537607	0.89538	1	1	FALSE
GSMUA_Achr10G23370_001	chr10	28165786	28166688	414	19.6162	5.06415	1.53102	0.401955	0.26254	1.9294	0.74707	1	FALSE
GSMUA_Achr10G23400_001	chr10	28179200	28185196	2892	1.88615	2.61233	1.04447	1.52704	1.46203	-0.54797	1	1	FALSE
GSMUA_Achr10G23420_001	chr10	28190019	28191551	1200	16.8936	3.49427	3.80972	0.80391	0.211015	2.2446	0.40278	1	FALSE
GSMUA_Achr10G23470_001	chr10	28206517	28208646	1962	110.368	80.6596	40.8154	32.2274	0.789589	0.34083	0.51233	1	FALSE
GSMUA_Achr10G23480_001	chr10	28211808	28212853	859	42.4371	0	6.83609	0	0	Inf	0.016093	1	FALSE
GSMUA_Achr10G23500_001	chr10	28226860	28232097	1170	6.94112	0	1.53102	0	0	Inf	0.45762	1	FALSE
GSMUA_Achr10G23520_001	chr10	28236005	28238903	1188	486.295	639.125	108.821	153.667	1.41211	-0.49785	0.2651	1	FALSE
GSMUA_Achr10G23530_001	chr10	28240062	28240537	399	3.41776	5.25453	0.261116	0.401955	1.53937	-0.62234	1	1	FALSE
GSMUA_Achr10G23550_001	chr10	28259562	28260586	420	6.49375	0	0.522233	0	0	Inf	0.84819	1	FALSE
GSMUA_Achr10G23560_001	chr10	28260588	28262350	314	8.68591	0	0.522233	0	0	Inf	0.84819	1	FALSE
GSMUA_Achr10G23570_001	chr10	28264191	28266535	1493	0.913387	0	0.261116	0	0	Inf	1	1	FALSE
GSMUA_Achr10G23590_001	chr10	28271477	28274425	755	32.4309	30.5938	4.66442	4.8215	1.03368	-0.047784	0.74381	1	FALSE
GSMUA_Achr10G23620_001	chr10	28281324	28281855	466	55.3391	14.428	4.88986	1.44625	0.295766	1.7575	0.14641	1	FALSE
GSMUA_Achr10G23650_001	chr10	28291669	28294678	1305	3.08816	1.60656	0.747674	0.401955	0.537607	0.89538	1	1	FALSE
GSMUA_Achr10G23680_001	chr10	28301498	28301724	87	0	24.0984	0	0.401955	Inf	#NAME?	0.9817	1	FALSE
GSMUA_Achr10G23690_001	chr10	28301855	28304491	1134	0	1.84882	0	0.401955	Inf	#NAME?	0.9817	1	FALSE
GSMUA_Achr10G23700_001	chr10	28305407	28306745	1262	300.144	291.673	71.3289	74.4229	1.04338	-0.06126	0.84044	1	FALSE
GSMUA_Achr10G23710_001	chr10	28310681	28311187	507	16.018	4.13523	1.53102	0.401955	0.26254	1.9294	0.74707	1	FALSE
GSMUA_Achr10G23730_001	chr10	28314737	28322184	1161	15.2695	17.7157	3.39451	4.17916	1.23115	-0.30001	0.96323	1	FALSE
GSMUA_Achr10G23760_001	chr10	28335634	28339903	2933	0.929892	0.714817	0.522233	0.401955	0.769686	0.37766	1	1	FALSE
GSMUA_Achr10G23770_001	chr10	28342413	28346944	1043	0	2.01012	0	0.401955	Inf	#NAME?	0.9817	1	FALSE
GSMUA_Achr10G23780_001	chr10	28356183	28357942	1340	6.06053	14.4051	1.53102	3.85799	2.51987	-1.3334	0.43386	1	FALSE
GSMUA_Achr10G23800_001	chr10	28363065	28364138	1074	3.75237	0	0.747674	0	0	Inf	1	1	FALSE
GSMUA_Achr10G23840_001	chr10	28380582	28381889	1218	3.30874	2.76004	0.747674	0.723127	0.967168	0.048161	1	1	FALSE
GSMUA_Achr10G23880_001	chr10	28394081	28396409	2329	0	1.44342	0	0.723127	Inf	#NAME?	0.9822	1	FALSE
GSMUA_Achr10G23890_001	chr10	28400003	28401247	1245	7.61831	9.43612	1.79214	2.33095	1.30065	-0.37923	0.9335	1	FALSE
GSMUA_Achr10G23900_001	chr10	28407040	28416399	2379	3.41367	0	1.53102	0	0	Inf	0.45762	1	FALSE
GSMUA_Achr10G23910_001	chr10	28422552	28449466	2798	0.487379	0.749306	0.261116	0.401955	1.53937	-0.62234	1	1	FALSE
GSMUA_Achr10G23940_001	chr10	28483698	28485739	1769	0	1.90036	0	0.723127	Inf	#NAME?	0.9822	1	FALSE
GSMUA_Achr10G23980_001	chr10	28499488	28501608	1458	0.935314	0	0.261116	0	0	Inf	1	1	FALSE
GSMUA_Achr10G24000_001	chr10	28505214	28506708	276	14.6016	7.59623	0.747674	0.401955	0.537607	0.89538	1	1	FALSE
GSMUA_Achr10G24010_001	chr10	28506825	28512291	1752	4.63534	4.31213	1.53102	1.52704	0.997396	0.0037614	1	1	FALSE
GSMUA_Achr10G24030_001	chr10	28520003	28520763	498	8.09247	0	0.747674	0	0	Inf	1	1	FALSE
GSMUA_Achr10G24110_001	chr10	28565082	28569174	651	2.09476	3.22052	0.261116	0.401955	1.53937	-0.62234	1	1	FALSE
GSMUA_Achr10G24120_001	chr10	28570140	28575387	1110	1.22855	1.88879	0.261116	0.401955	1.53937	-0.62234	1	1	FALSE
GSMUA_Achr10G24140_001	chr10	28594499	28598323	810	4.97537	4.15028	0.747674	0.723127	0.967168	0.048161	1	1	FALSE
GSMUA_Achr10G24180_001	chr10	28625616	28626356	561	48.1813	79.3185	5.07963	9.08144	1.78782	-0.8382	0.41218	1	FALSE
GSMUA_Achr10G24320_001	chr10	28756294	28758407	2114	6.39302	13.9016	2.53981	6.02737	2.37315	-1.2468	0.37605	1	FALSE
GSMUA_Achr10G24350_001	chr10	28776677	28778287	1611	0.846485	0	0.261116	0	0	Inf	1	1	FALSE
GSMUA_Achr10G24380_001	chr10	28811425	28813830	2315	0	2.9043	0	1.44625	Inf	#NAME?	0.68734	1	FALSE
GSMUA_Achr10G24410_001	chr10	28877930	28878952	1023	191.858	259.358	37.0057	54.3271	1.46807	-0.55392	0.42487	1	FALSE
GSMUA_Achr10G24420_001	chr10	28882378	28883087	621	0	10.8268	0	1.44625	Inf	#NAME?	0.68734	1	FALSE
GSMUA_Achr10G24440_001	chr10	28903471	28904836	1270	1.07377	0	0.261116	0	0	Inf	1	1	FALSE
GSMUA_Achr10G24450_001	chr10	28908720	28909228	509	47.985	4.11898	4.62875	0.401955	0.0868389	3.5255	0.10761	1	FALSE
GSMUA_Achr10G24460_001	chr10	28909351	28911646	1863	0	1.12537	0	0.401955	Inf	#NAME?	0.9817	1	FALSE
GSMUA_Achr10G24480_001	chr9	10094885	28923984	258	62.7179	24.3786	3.02637	1.20587	0.398452	1.3275	0.86561	1	FALSE
GSMUA_Achr10G24510_001	chr10	28944245	28946576	1215	0	1.72556	0	0.401955	Inf	#NAME?	0.9817	1	FALSE
GSMUA_Achr10G24530_001	chr10	28955134	28958275	1205	6.73951	0	1.53102	0	0	Inf	0.45762	1	FALSE
GSMUA_Achr10G24550_001	chr10	28965616	28966875	687	67.0456	176.581	8.69959	24.673	2.83611	-1.5039	0.058836	1	FALSE
GSMUA_Achr10G24570_001	chr10	28975269	28978642	1570	6.04127	6.95323	1.79214	2.25016	1.25557	-0.32835	1	1	FALSE
GSMUA_Achr10G24580_001	chr10	28979110	28983358	2344	11.5314	2.68331	5.07963	1.20587	0.237392	2.0747	0.34776	1	FALSE
GSMUA_Achr10G24610_001	chr10	28991596	28992214	507	128.144	217.741	12.2482	22.4228	1.8307	-0.8724	0.24673	1	FALSE
GSMUA_Achr10G24620_001	chr10	28992816	28996867	1115	4.89215	0	1.04447	0	0	Inf	0.55355	1	FALSE
GSMUA_Achr10G24630_001	chr10	28998731	28999666	696	48.72	0	6.42089	0	0	Inf	0.011067	0.84527	FALSE
GSMUA_Achr10G24640_001	chr10	28999728	28999871	144	18.9401	0	0.522233	0	0	Inf	0.84819	1	FALSE
GSMUA_Achr10G24650_001	chr10	29000361	29001185	654	22.6568	0	2.76526	0	0	Inf	0.27121	1	FALSE
GSMUA_Achr10G24670_001	chr10	29005821	29006960	1140	1.19622	0	0.261116	0	0	Inf	1	1	FALSE
GSMUA_Achr10G24700_001	chr10	29020003	29022523	300	0	22.4115	0	1.44625	Inf	#NAME?	0.68734	1	FALSE
GSMUA_Achr10G24710_001	chr10	29022572	29025473	987	19.0958	14.4664	3.51293	2.97329	0.846385	0.24061	1	1	FALSE
GSMUA_Achr10G24720_001	chr10	29031502	29034820	1794	33.174	47.0281	11.2037	17.1186	1.52794	-0.61158	0.41804	1	FALSE
GSMUA_Achr10G24740_001	chr10	29042555	29045047	845	1.61383	17.8813	0.261116	3.05407	11.6962	-3.548	0.26025	1	FALSE
GSMUA_Achr10G24750_001	chr10	29045765	29047225	177	0	18.9928	0	0.723127	Inf	#NAME?	0.9822	1	FALSE
GSMUA_Achr10G24760_001	chr10	29047257	29049257	1776	2.26917	1.1805	0.747674	0.401955	0.537607	0.89538	1	1	FALSE
GSMUA_Achr10G24770_001	chr10	29049814	29056541	1854	5.08295	1.13083	1.75647	0.401955	0.228843	2.1276	0.8627	1	FALSE
GSMUA_Achr10G24810_001	chr10	29084441	29085463	952	58.2175	93.0269	10.4204	17.9225	1.71995	-0.78236	0.25579	1	FALSE
GSMUA_Achr10G24820_001	chr10	29092365	29096674	1342	8.08382	15.6226	2.05326	4.01955	1.95765	-0.96912	0.65332	1	FALSE
GSMUA_Achr10G24830_001	chr10	29096685	29097080	396	10.1769	10.5887	0.747674	0.80391	1.07521	-0.10462	0.91636	1	FALSE
GSMUA_Achr10G24840_001	chr10	29098403	29098714	150	107.875	27.9541	3.02637	0.80391	0.265635	1.9125	0.66191	1	FALSE
GSMUA_Achr10G24850_001	chr10	29098718	29103431	1866	4.35215	3.60314	1.53102	1.44625	0.944632	0.082176	0.94526	1	FALSE
GSMUA_Achr10G24910_001	chr10	29130879	29133579	2349	1.16108	0	0.522233	0	0	Inf	0.84819	1	FALSE
GSMUA_Achr10G24920_001	chr10	29135802	29138042	2241	19.9722	3.74218	8.47414	1.60782	0.189733	2.398	0.084488	1	FALSE
GSMUA_Achr10G24940_001	chr10	29144450	29148409	3626	26.5002	9.02194	18.1112	6.3505	0.35064	1.5119	0.13973	1	FALSE
GSMUA_Achr10G24960_001	chr10	29150450	29153453	1531	0	1.36941	0	0.401955	Inf	#NAME?	0.9817	1	FALSE
GSMUA_Achr10G24970_001	chr10	29160935	29161670	384	147.882	73.2365	10.6815	5.70619	0.534213	0.90451	0.40338	1	FALSE
GSMUA_Achr10G24980_001	chr10	29179354	29184048	1530	6.19921	4.93781	1.79214	1.52704	0.852075	0.23095	1	1	FALSE
GSMUA_Achr10G24990_001	chr10	29184095	29184355	261	5.22486	0	0.261116	0	0	Inf	1	1	FALSE
GSMUA_Achr10G25000_001	chr10	29185420	29187406	1621	3.32741	1.29337	1.00879	0.401955	0.398452	1.3275	1	1	FALSE
GSMUA_Achr10G25010_001	chr10	29187897	29190938	723	15.0048	15.099	2.05326	2.25016	1.0959	-0.13212	1	1	FALSE
GSMUA_Achr10G25020_001	chr10	29191799	29195724	1026	1.32913	2.04343	0.261116	0.401955	1.53937	-0.62234	1	1	FALSE
GSMUA_Achr10G25050_001	chr10	29203008	29206253	592	9.11104	0	1.00879	0	0	Inf	0.75422	1	FALSE
GSMUA_Achr10G25060_001	chr10	29207577	29215598	2047	5.93608	1.64227	2.2787	0.723127	0.317342	1.6559	0.55188	1	FALSE
GSMUA_Achr10G25080_001	chr10	29219616	29223593	1201	3.35558	0	0.747674	0	0	Inf	1	1	FALSE
GSMUA_Achr10G25110_001	chr10	29232832	29241779	1387	22.4375	29.3455	5.86298	8.11793	1.38461	-0.46948	0.58493	1	FALSE
GSMUA_Achr10G25120_001	chr10	29242891	29247030	782	60.8005	67.0718	9.03205	10.4489	1.15687	-0.21022	0.97943	1	FALSE
GSMUA_Achr10G25160_001	chr10	29261792	29270270	1936	3.4904	1.73643	1.26991	0.723127	0.569433	0.8124	0.87313	1	FALSE
GSMUA_Achr10G25170_001	chr10	29273049	29273864	816	0	2.56931	0	0.401955	Inf	#NAME?	0.9817	1	FALSE
GSMUA_Achr10G25200_001	chr10	29297278	29303091	1791	5.26174	3.04762	1.75647	1.12508	0.640538	0.64264	1	1	FALSE
GSMUA_Achr10G25210_001	chr10	29305091	29318350	2481	2.19861	4.73517	1.04447	2.33095	2.23171	-1.1582	0.79322	1	FALSE
GSMUA_Achr10G25240_001	chr10	29326369	29328343	1008	4.05859	3.33505	0.783349	0.723127	0.923122	0.11541	0.91119	1	FALSE
GSMUA_Achr10G25260_001	chr10	29331073	29334756	1323	18.4152	20.3006	4.59307	5.38502	1.17242	-0.22949	0.87804	1	FALSE
GSMUA_Achr10G25280_001	chr10	29340902	29344727	1190	5.67851	3.52363	1.26991	0.80391	0.633046	0.65962	1	1	FALSE
GSMUA_Achr10G25300_001	chr10	29348677	29349353	523	72.4248	27.3008	7.13289	2.97329	0.416843	1.2624	0.25706	1	FALSE
GSMUA_Achr10G25310_001	chr10	29349990	29354717	2325	1.7596	3.79356	0.783349	1.84821	2.35937	-1.2384	1	1	FALSE
GSMUA_Achr10G25320_001	chr10	29355717	29372118	3265	1.23432	0	0.747674	0	0	Inf	1	1	FALSE
GSMUA_Achr10G25330_001	chr10	29379359	29380922	758	30.423	68.6709	4.36763	10.6085	2.42889	-1.2803	0.30713	1	FALSE
GSMUA_Achr10G25340_001	chr10	29404594	29415958	1767	3.08701	3.55952	1.04447	1.20587	1.15453	-0.2073	1	1	FALSE
GSMUA_Achr10G25410_001	chr10	29441392	29448176	3110	2.19242	4.59109	1.30558	2.97329	2.27737	-1.1874	0.93968	1	FALSE
GSMUA_Achr10G25420_001	chr10	29449990	29450707	632	23.542	0	2.80093	0	0	Inf	0.18975	1	FALSE
GSMUA_Achr10G25430_001	chr10	29451050	29454116	1327	4.11059	0	1.04447	0	0	Inf	0.55355	1	FALSE
GSMUA_Achr10G25480_001	chr10	29472842	29477930	1676	0.813656	1.25093	0.261116	0.401955	1.53937	-0.62234	1	1	FALSE
GSMUA_Achr10G25485_001	chr10	29478171	29478635	465	8.66677	0	0.747674	0	0	Inf	1	1	FALSE
GSMUA_Achr10G25530_001	chr10	29498124	29499440	1179	3.41819	1.77825	0.747674	0.401955	0.537607	0.89538	1	1	FALSE
GSMUA_Achr10G25540_001	chr10	29507047	29511055	1578	0.864187	0	0.261116	0	0	Inf	1	1	FALSE
GSMUA_Achr10G25550_001	chr10	29512047	29512729	569	57.3049	83.3491	6.19545	9.56418	1.54374	-0.62643	0.72925	1	FALSE
GSMUA_Achr10G25560_001	chr10	29512741	29514680	1864	33.5223	48.6364	11.8687	18.3244	1.54394	-0.62661	0.62925	1	FALSE
GSMUA_Achr10G25570_001	chr10	29514924	29528040	1443	0.945036	0	0.261116	0	0	Inf	1	1	FALSE
GSMUA_Achr10G25590_001	chr10	29533816	29534544	729	1.87063	0	0.261116	0	0	Inf	1	1	FALSE
GSMUA_Achr10G25600_001	chr10	29537546	29540778	1386	0	6.36365	0	1.84821	Inf	#NAME?	0.40572	1	FALSE
GSMUA_Achr10G25640_001	chr10	29560972	29562706	1209	3.33337	0	0.747674	0	0	Inf	1	1	FALSE
GSMUA_Achr10G25650_001	chr10	29567516	29571994	1377	42.4513	25.5947	11.121	6.99284	0.628797	0.66933	0.56052	1	FALSE
GSMUA_Achr10G25660_001	chr10	29572828	29576772	1169	1.16654	0	0.261116	0	0	Inf	1	1	FALSE
GSMUA_Achr10G25670_001	chr10	29577965	29578877	573	0	5.86689	0	0.723127	Inf	#NAME?	0.9822	1	FALSE
GSMUA_Achr10G25680_001	chr10	29580593	29583956	2094	20.6356	12.6361	8.106	5.54463	0.684015	0.5479	0.5893	1	FALSE
GSMUA_Achr10G25690_001	chr10	29587616	29590627	2128	6.99179	3.55021	2.80093	1.52704	0.545189	0.87517	0.7611	1	FALSE
GSMUA_Achr10G25750_001	chr10	29619765	29621401	1511	54.6087	107.821	15.5357	33.6717	2.16738	-1.116	0.18996	1	FALSE
GSMUA_Achr10G25810_001	chr10	29643406	29652240	2178	7.4574	4.43132	3.06205	1.92899	0.629968	0.66665	0.83156	1	FALSE
GSMUA_Achr10G25820_001	chr10	29653208	29657929	1243	3.29128	3.37339	0.783349	0.80391	1.02625	-0.037379	1	1	FALSE
GSMUA_Achr10G25850_001	chr10	29663271	29674187	5259	0	0.398661	0	0.401955	Inf	#NAME?	0.9817	1	FALSE
GSMUA_Achr10G25910_001	chr10	29707251	29713101	1815	0.751343	11.5712	0.261116	4.41954	16.9256	-4.0811	0.27406	1	FALSE
GSMUA_Achr10G25950_001	chr10	29727351	29728922	1013	6.6707	9.52755	1.26991	1.92899	1.519	-0.60312	0.8398	1	FALSE
GSMUA_Achr10G25980_001	chr10	29746438	29748780	2003	10.0905	10.4852	3.77405	4.41954	1.17104	-0.22779	0.95027	1	FALSE
GSMUA_Achr10G25990_001	chr10	29754371	29757603	1067	1.27806	3.15064	0.261116	0.723127	2.76937	-1.4696	1	1	FALSE
GSMUA_Achr10G26010_001	chr10	29771612	29779381	3274	2.06397	0	1.26991	0	0	Inf	0.58348	1	FALSE
GSMUA_Achr10G26030_001	chr10	29779877	29780668	628	53.8011	15.3685	6.34954	1.92899	0.303801	1.7188	0.29392	1	FALSE
GSMUA_Achr10G26040_001	chr10	29780684	29783892	552	0	3.79811	0	0.401955	Inf	#NAME?	0.9817	1	FALSE
GSMUA_Achr10G26050_001	chr10	29789032	29791244	1633	7.441	1.28387	2.2787	0.401955	0.176397	2.5031	0.57709	1	FALSE
GSMUA_Achr10G26060_001	chr10	29796899	29800683	1224	13.2698	3.42575	3.06205	0.80391	0.26254	1.9294	0.50708	1	FALSE
GSMUA_Achr10G26090_001	chr10	29821169	29830871	1668	2.4161	5.02772	0.747674	1.60782	2.15043	-1.1046	0.54064	1	FALSE
GSMUA_Achr10G26110_001	chr10	29839827	29845976	2449	0	3.08487	0	1.52704	Inf	#NAME?	0.42742	1	FALSE
GSMUA_Achr10G26130_001	chr10	29855401	29855994	594	6.78459	0	0.747674	0	0	Inf	1	1	FALSE
GSMUA_Achr10G26150_001	chr10	29865541	29866068	443	9.2349	0	0.783349	0	0	Inf	0.68845	1	FALSE
GSMUA_Achr10G26160_001	chr10	29872279	29874512	1374	24.6347	36.3581	6.38521	10.2065	1.59846	-0.67669	0.58615	1	FALSE
GSMUA_Achr10G26170_001	chr4	6972057	29877787	356	0	5.88921	0	0.401955	Inf	#NAME?	0.9817	1	FALSE
GSMUA_Achr10G26190_001	chr10	29882107	29888892	3250	14.9365	6.71789	9.07912	4.50033	0.495679	1.0125	0.50404	1	FALSE
GSMUA_Achr10G26230_001	chr10	29902834	29905655	1340	13.1387	11.5996	3.32316	3.29446	0.991363	0.012514	0.84958	1	FALSE
GSMUA_Achr10G26240_001	chr10	29905683	29906066	384	10.4949	0	0.747674	0	0	Inf	1	1	FALSE
GSMUA_Achr10G26310_001	chr10	29929003	29932984	1188	42.3177	29.3319	9.55428	7.15245	0.748612	0.41771	0.46056	1	FALSE
GSMUA_Achr10G26330_001	chr10	29943658	29946636	686	9.85047	17.1253	1.26991	2.33095	1.83553	-0.87619	0.67019	1	FALSE
GSMUA_Achr10G26340_001	chr10	29951681	29954298	1008	5.35093	4.15984	1.00879	0.80391	0.796905	0.32752	1	1	FALSE
GSMUA_Achr10G26360_001	chr11	16077403	29964532	698	81.5312	54.1178	10.7528	7.63519	0.710062	0.49398	0.55904	1	FALSE
GSMUA_Achr10G26380_001	chr10	29968795	29972097	1914	4.95548	1.75639	1.79214	0.723127	0.403499	1.3094	0.5918	1	FALSE
GSMUA_Achr10G26390_001	chr10	29975733	29981880	1870	48.37	20.4321	16.9597	7.87557	0.464371	1.1067	0.21507	1	FALSE
GSMUA_Achr10G26420_001	chr10	29996965	30001234	1302	19.7128	10.6333	4.81851	2.7329	0.567167	0.81815	0.81313	1	FALSE
GSMUA_Achr10G26440_001	chr10	30004008	30004574	567	0	5.92897	0	0.723127	Inf	#NAME?	0.9822	1	FALSE
GSMUA_Achr10G26490_001	chr10	30019081	30024619	2274	8.34195	1.84394	3.58428	0.80391	0.224288	2.1566	0.37061	1	FALSE
GSMUA_Achr10G26520_001	chr10	30029813	30042639	2748	0	1.22334	0	0.723127	Inf	#NAME?	0.9822	1	FALSE
GSMUA_Achr10G26550_001	chr10	30056010	30060267	991	2.75214	2.1156	0.522233	0.401955	0.769686	0.37766	1	1	FALSE
GSMUA_Achr10G26560_001	chr10	30064938	30070913	1928	0	4.5747	0	1.84821	Inf	#NAME?	0.40572	1	FALSE
GSMUA_Achr10G26580_001	chr10	30080620	30084483	1133	0	11.1027	0	2.41173	Inf	#NAME?	0.38697	1	FALSE
GSMUA_Achr10G26600_001	chr3	30005688	30089589	227	17.7535	0	0.747674	0	0	Inf	1	1	FALSE
GSMUA_Achr10G26630_001	chr10	30104060	30110219	2001	7.40506	5.87105	2.76526	2.33095	0.842941	0.2465	0.96807	1	FALSE
GSMUA_Achr10G26640_001	chr10	30117301	30117534	234	109.423	8.95965	4.78284	0.401955	0.0840412	3.5728	0.24098	1	FALSE
GSMUA_Achr10G26660_001	chr10	30121361	30129840	3189	5.94845	2.36903	3.58428	1.52704	0.426037	1.2309	0.50188	1	FALSE
GSMUA_Achr10G26670_001	chr10	30129931	30130717	608	51.2858	71.8196	5.89865	9.00066	1.52588	-0.60964	0.80247	1	FALSE
GSMUA_Achr10G26680_001	chr10	30132476	30134137	1662	43.9037	78.298	13.7079	26.5212	1.93474	-0.95214	0.13519	1	FALSE
GSMUA_Achr10G26720_001	chr10	30142329	30149253	3181	65.0729	26.659	38.9876	17.359	0.445243	1.1673	0.049045	1	FALSE
GSMUA_Achr10G26740_001	chr10	30153462	30157604	692	13.6182	10.9174	1.75647	1.52704	0.869381	0.20194	1	1	FALSE
GSMUA_Achr10G26760_001	chrUn_random	30168220	75991868	850	85.8447	6.42152	13.7079	1.12508	0.0820757	3.6069	0.003607	0.38903	FALSE
GSMUA_Achr10G26800_001	chr10	30179814	30180680	867	0	2.41818	0	0.401955	Inf	#NAME?	0.9817	1	FALSE
GSMUA_Achr10G26810_001	chr10	30181944	30184807	862	0	3.89992	0	0.723127	Inf	#NAME?	0.9822	1	FALSE
GSMUA_Achr10G26860_001	chr10	30203892	30207288	1405	131.133	144.282	34.7983	40.9088	1.1756	-0.23339	0.755	1	FALSE
GSMUA_Achr10G26880_001	chr10	30215003	30216592	1307	60.0021	127.858	14.7523	34.4756	2.33696	-1.2246	0.10076	1	FALSE
GSMUA_Achr10G26910_001	chr10	30234687	30239095	728	1.8732	2.87989	0.261116	0.401955	1.53937	-0.62234	1	1	FALSE
GSMUA_Achr10G26920_001	chr10	30241676	30244764	2414	1.66945	5.57039	0.747674	2.89251	3.86867	-1.9518	0.66716	1	FALSE
GSMUA_Achr10G26930_001	chr10	30250946	30258309	2719	9.9186	12.8158	5.04395	7.15245	1.41802	-0.50388	0.5588	1	FALSE
GSMUA_Achr10G26940_001	chr10	30259526	30263834	807	1.68982	0	0.261116	0	0	Inf	1	1	FALSE
GSMUA_Achr10G26950_001	chr10	30264761	30267459	2699	37.0951	26.5984	18.8588	14.7069	0.779838	0.35875	0.57364	1	FALSE
GSMUA_Achr10G26970_001	chr10	30271920	30273953	1109	196.379	175.621	41.0052	39.5414	0.964303	0.052442	0.97518	1	FALSE
GSMUA_Achr10G26980_001	chr10	30273961	30277045	1024	3.93559	2.04742	0.747674	0.401955	0.537607	0.89538	1	1	FALSE
GSMUA_Achr10G27000_001	chr10	30289734	30297540	1692	63.3825	26.2989	20.3428	9.08144	0.44642	1.1635	0.13055	1	FALSE
GSMUA_Achr10G27010_001	chr10	30299230	30315948	2638	0	1.27435	0	0.723127	Inf	#NAME?	0.9822	1	FALSE
GSMUA_Achr10G27030_001	chr10	30321205	30323559	1344	13.1904	7.7997	3.39451	2.00978	0.592066	0.75617	0.80448	1	FALSE
GSMUA_Achr10G27040_001	chr6	27455165	30325937	333	89.3606	47.8711	5.60186	3.13486	0.55961	0.83751	0.7125	1	FALSE
GSMUA_Achr10G27050_001	chr10	30326504	30328812	1056	83.5346	64.3879	16.7228	13.7433	0.82183	0.28309	0.55343	1	FALSE
GSMUA_Achr10G27070_001	chr10	30331045	30334405	1304	73.5948	92.0599	18.0398	24.3518	1.34989	-0.43284	0.44737	1	FALSE
GSMUA_Achr10G27090_001	chr10	30341835	30345663	954	12.7371	10.1168	2.2787	1.92899	0.846533	0.24036	1	1	FALSE
GSMUA_Achr10G27110_001	chr10	30366239	30373053	1411	0.966469	2.97174	0.261116	0.80391	3.07874	-1.6223	0.90165	1	FALSE
GSMUA_Achr10G27130_001	chr10	30379363	30380575	1132	0	1.85208	0	0.401955	Inf	#NAME?	0.9817	1	FALSE
GSMUA_Achr10G27140_001	chr10	30381039	30385399	1497	6.33587	21.2974	1.79214	6.26972	3.49845	-1.8067	0.18879	1	FALSE
GSMUA_Achr10G27150_001	chr10	30386105	30388863	1395	2.93266	9.92439	0.783349	2.7329	3.48874	-1.8027	0.53036	1	FALSE
GSMUA_Achr10G27160_001	chr10	30389085	30393167	932	50.7532	44.1373	8.88935	8.35831	0.940261	0.088866	1	1	FALSE
GSMUA_Achr10G27170_001	chr10	30397057	30398221	1165	28.8971	19.4545	6.27819	4.58111	0.729687	0.45465	1	1	FALSE
GSMUA_Achr10G27190_001	chr10	30409227	30411477	678	6.03401	3.09227	0.783349	0.401955	0.513124	0.96262	0.94503	1	FALSE
GSMUA_Achr10G27220_001	chr10	30446971	30449330	717	1.90193	0	0.261116	0	0	Inf	1	1	FALSE
GSMUA_Achr10G27240_001	chr10	30463773	30467101	415	6.57199	5.05195	0.522233	0.401955	0.769686	0.37766	1	1	FALSE
GSMUA_Achr10G27250_001	chr10	30467140	30472615	2640	5.11926	3.65584	2.53981	1.92899	0.759501	0.39688	1	1	FALSE
GSMUA_Achr10G27260_001	chr10	30476053	30477719	1185	19.3575	21.2615	4.29628	5.22346	1.21581	-0.28192	0.87201	1	FALSE
GSMUA_Achr10G27270_001	chr10	30479192	30482974	960	14.1415	2.18392	2.57549	0.401955	0.156069	2.6797	0.36623	1	FALSE
GSMUA_Achr10G27320_001	chr10	30517197	30521866	819	4.99519	9.22448	0.783349	1.52704	1.94937	-0.96301	1	1	FALSE
GSMUA_Achr10G27330_001	chr10	30521906	30537160	3634	4.07747	0.576929	2.76526	0.401955	0.145359	2.7823	0.54036	1	FALSE
GSMUA_Achr10G27350_001	chr10	30544791	30550638	905	13.5615	29.677	2.35005	5.38502	2.29145	-1.1963	0.60532	1	FALSE
GSMUA_Achr10G27420_001	chr10	30591374	30593465	1041	0	5.24331	0	1.12508	Inf	#NAME?	0.64221	1	FALSE
GSMUA_Achr10G27450_001	chr10	30621095	30625138	1158	9.36829	19.5721	2.05326	4.58111	2.23114	-1.1578	0.541	1	FALSE
GSMUA_Achr10G27460_001	chr10	30628739	30633612	1153	0	1.81835	0	0.401955	Inf	#NAME?	0.9817	1	FALSE
GSMUA_Achr10G27470_001	chr10	30635529	30638212	919	11.8047	19.6275	2.05326	3.53681	1.72254	-0.78454	0.63674	1	FALSE
GSMUA_Achr10G27510_001	chr10	30646111	30646821	603	0	3.47688	0	0.401955	Inf	#NAME?	0.9817	1	FALSE
GSMUA_Achr10G27520_001	chr10	30650613	30653396	1353	4.9944	4.64869	1.26991	1.20587	0.94957	0.074654	1	1	FALSE
GSMUA_Achr10G27530_001	chr10	30660369	30665944	2081	0.655304	0	0.261116	0	0	Inf	1	1	FALSE
GSMUA_Achr10G27540_001	chr10	30666951	30668908	1379	0	3.95815	0	1.12508	Inf	#NAME?	0.64221	1	FALSE
GSMUA_Achr10G27560_001	chr10	30676190	30676876	687	0	3.05176	0	0.401955	Inf	#NAME?	0.9817	1	FALSE
GSMUA_Achr10G27600_001	chr10	30705052	30706374	315	8.65833	0	0.522233	0	0	Inf	0.84819	1	FALSE
GSMUA_Achr10G27610_001	chr10	30715488	30716861	689	440.602	376.481	57.3842	52.5616	0.91596	0.12664	0.67641	1	FALSE
GSMUA_Achr10G27630_001	chr10	30719146	30722493	2752	3.91987	1.52366	2.01758	0.80391	0.398452	1.3275	0.9528	1	FALSE
GSMUA_Achr10G27650_001	chr10	30730846	30735635	1626	0.838676	0	0.261116	0	0	Inf	1	1	FALSE
GSMUA_Achr10G27670_001	chr10	30745080	30745634	555	19.5468	12.1143	2.05326	1.44625	0.704371	0.50559	0.68288	1	FALSE
GSMUA_Achr10G27690_001	chr10	30750087	30753723	1743	5.40665	0	1.75647	0	0	Inf	0.52086	1	FALSE
GSMUA_Achr10G27700_001	chr10	30757129	30757706	578	6.9724	0	0.747674	0	0	Inf	1	1	FALSE
GSMUA_Achr10G27710_001	chr10	30760030	30761828	1359	22.8548	14.2037	5.8273	3.85799	0.662053	0.59498	0.87987	1	FALSE
GSMUA_Achr10G27730_001	chr10	30772342	30773829	1086	9.9894	11.9826	2.05326	2.65212	1.29166	-0.36923	1	1	FALSE
GSMUA_Achr10G27770_001	chr10	30782929	30785214	846	1.61192	0	0.261116	0	0	Inf	1	1	FALSE
GSMUA_Achr10G27790_001	chr10	30788122	30789827	141	517.503	497.093	13.7079	14.1453	1.03191	-0.045318	0.83451	1	FALSE
GSMUA_Achr10G27800_001	chr10	30789837	30791162	473	71.5605	40.8093	6.38521	3.85799	0.604206	0.72689	0.62333	1	FALSE
GSMUA_Achr10G27810_001	chr10	30791163	30792852	918	20.5976	26.9729	3.54861	4.98307	1.40423	-0.48978	0.64194	1	FALSE
GSMUA_Achr10G27830_001	chr10	30797927	30805933	1911	0.713599	2.1942	0.261116	0.80391	3.07874	-1.6223	0.90165	1	FALSE
GSMUA_Achr10G27840_001	chr10	30809486	30810693	834	0	4.03085	0	0.723127	Inf	#NAME?	0.9822	1	FALSE
GSMUA_Achr10G27870_001	chr10	30818624	30819965	1063	8.92267	0	1.79214	0	0	Inf	0.36122	1	FALSE
GSMUA_Achr10G27880_001	chr10	30820732	30827029	1274	0	4.28437	0	1.12508	Inf	#NAME?	0.64221	1	FALSE
GSMUA_Achr10G27910_001	chr10	30861848	30863469	1559	0.874719	5.37924	0.261116	1.60782	6.15748	-2.6223	0.57994	1	FALSE
GSMUA_Achr10G27920_001	chr10	30870437	30881594	1572	8.55842	5.6107	2.50414	1.84821	0.738061	0.43819	1	1	FALSE
GSMUA_Achr10G27930_001	chr10	30887647	30892725	3813	0	1.7633	0	1.44625	Inf	#NAME?	0.68734	1	FALSE
GSMUA_Achr10G27950_001	chr10	30895364	30899240	1435	0.950305	0	0.261116	0	0	Inf	1	1	FALSE
GSMUA_Achr10G27960_001	chr10	30899954	30903190	1303	1.04657	1.60902	0.261116	0.401955	1.53937	-0.62234	1	1	FALSE
GSMUA_Achr10G27970_001	chr10	30906171	30914949	3160	4.31547	11.2904	2.61116	7.23323	2.77012	-1.4699	0.45199	1	FALSE
GSMUA_Achr10G27990_001	chr10	30918952	30921937	1449	2.78126	2.32003	0.747674	0.723127	0.967168	0.048161	1	1	FALSE
GSMUA_Achr10G28040_001	chr10	30962338	30968065	2046	5.93898	1.02471	2.2787	0.401955	0.176397	2.5031	0.57709	1	FALSE
GSMUA_Achr10G28050_001	chr10	30970615	30978944	1553	0	1.35001	0	0.401955	Inf	#NAME?	0.9817	1	FALSE
GSMUA_Achr10G28060_001	chr10	30981662	30983446	643	27.3809	46.9975	3.32316	6.10815	1.83805	-0.87818	0.53892	1	FALSE
GSMUA_Achr10G28110_001	chr10	31025059	31029004	1992	0.684582	0	0.261116	0	0	Inf	1	1	FALSE
GSMUA_Achr10G28150_001	chr10	31075755	31079028	1068	0	1.96307	0	0.401955	Inf	#NAME?	0.9817	1	FALSE
GSMUA_Achr10G28180_001	chr10	31096305	31100911	1266	12.8778	13.2484	3.09772	3.21564	1.03807	-0.053899	0.99119	1	FALSE
GSMUA_Achr10G28260_001	chr10	31136358	31144383	2970	3.65269	0.705912	2.05326	0.401955	0.195765	2.3528	0.52275	1	FALSE
GSMUA_Achr10G28270_001	chr10	31151071	31153077	1667	2.45415	3.27432	0.783349	1.12508	1.43625	-0.5223	1	1	FALSE
GSMUA_Achr10G28290_001	chr10	31158362	31159856	1312	8.22216	12.1502	2.01758	3.13486	1.55377	-0.63577	0.53968	1	FALSE
GSMUA_Achr10G28310_001	chr10	31170412	31174244	1032	0	13.03	0	2.89251	Inf	#NAME?	0.52965	1	FALSE
GSMUA_Achr10G28320_001	chr10	31178063	31182964	1362	2.00248	0	0.522233	0	0	Inf	0.84819	1	FALSE
GSMUA_Achr10G28330_001	chr10	31184616	31192178	1382	23.5937	13.9673	6.19545	3.85799	0.622713	0.68336	0.50382	1	FALSE
GSMUA_Achr10G28340_001	chr10	31192481	31194460	1677	7.24577	6.01383	2.2787	2.16938	0.952026	0.070927	0.97972	1	FALSE
GSMUA_Achr10G28360_001	chr10	31194723	31199573	1993	7.46539	8.41569	2.80093	3.21564	1.14806	-0.1992	0.79236	1	FALSE
GSMUA_Achr10G28370_001	chr10	31200524	31202873	1891	2.13117	0	0.747674	0	0	Inf	1	1	FALSE
GSMUA_Achr10G28420_001	chr10	31222406	31223944	1299	55.1696	22.2896	13.4824	5.78698	0.429224	1.2202	0.25227	1	FALSE
GSMUA_Achr10G28470_001	chr10	31256431	31260090	1340	6.06053	10.6555	1.53102	2.97329	1.94203	-0.95756	0.82459	1	FALSE
GSMUA_Achr10G28490_001	chr10	31268040	31268674	456	8.83782	0	0.747674	0	0	Inf	1	1	FALSE
GSMUA_Achr10G28500_001	chr10	31270095	31270448	354	7.70445	5.92248	0.522233	0.401955	0.769686	0.37766	1	1	FALSE
GSMUA_Achr10G28510_001	chr10	31272269	31279580	4113	0.979832	0	0.747674	0	0	Inf	1	1	FALSE
GSMUA_Achr10G28530_001	chr10	31320009	31327986	1723	11.0096	4.38471	3.58428	1.52704	0.426037	1.2309	0.50188	1	FALSE
GSMUA_Achr10G28540_001	chr10	31334716	31336366	1167	0	1.79654	0	0.401955	Inf	#NAME?	0.9817	1	FALSE
GSMUA_Achr10G28570_001	chr10	31350358	31350690	212	0	9.88943	0	0.401955	Inf	#NAME?	0.9817	1	FALSE
GSMUA_Achr10G28580_001	chr10	31350702	31357297	1212	7.82574	8.32111	1.79214	2.16938	1.2105	-0.2756	0.99591	1	FALSE
GSMUA_Achr10G28590_001	chr10	31358668	31361757	1298	1.05061	1.61522	0.261116	0.401955	1.53937	-0.62234	1	1	FALSE
GSMUA_Achr10G28600_001	chr10	31363688	31364546	644	8.47011	0	1.04447	0	0	Inf	0.55355	1	FALSE
GSMUA_Achr10G28610_001	chr10	31364550	31366802	922	14.6582	3.64613	2.53981	0.723127	0.284716	1.8124	0.4512	1	FALSE
GSMUA_Achr10G28630_001	chr10	31384186	31385398	630	0	3.32787	0	0.401955	Inf	#NAME?	0.9817	1	FALSE
GSMUA_Achr10G28640_001	chr10	31387519	31402004	1864	0.731592	1.8035	0.261116	0.723127	2.76937	-1.4696	1	1	FALSE
GSMUA_Achr10G28650_001	chr10	31403029	31409834	1503	2.72193	0	0.783349	0	0	Inf	0.68845	1	FALSE
GSMUA_Achr10G28660_001	chr10	31410139	31410825	592	236.542	114.854	26.6453	13.7433	0.515789	0.95515	0.36554	1	FALSE
GSMUA_Achr10G28670_001	chr10	31410839	31419089	1173	13.8467	6.44062	3.06205	1.52704	0.498698	1.0038	0.66281	1	FALSE
GSMUA_Achr10G28680_001	chr10	31420930	31421535	606	150.066	107.369	17.2451	13.2606	0.76895	0.37904	0.4062	1	FALSE
GSMUA_Achr10G28710_001	chr10	31440120	31441306	1088	0	1.92698	0	0.401955	Inf	#NAME?	0.9817	1	FALSE
GSMUA_Achr10G28740_001	chr10	31453935	31455752	1431	4.76481	6.16353	1.30558	1.84821	1.41562	-0.50143	1	1	FALSE
GSMUA_Achr10G28760_001	chr10	31465943	31475458	1720	0.792841	0	0.261116	0	0	Inf	1	1	FALSE
GSMUA_Achr10G28780_001	chr10	31480871	31488378	2884	0	1.16565	0	0.723127	Inf	#NAME?	0.9822	1	FALSE
GSMUA_Achr10G28800_001	chr10	31495329	31503613	1757	12.2447	1.91333	3.99949	0.723127	0.180805	2.4675	0.54235	1	FALSE
GSMUA_Achr10G28820_001	chr10	31517795	31522141	1145	8.23038	8.42918	1.75647	1.92899	1.09822	-0.13517	0.85214	1	FALSE
GSMUA_Achr10G28830_001	chr10	31522540	31527731	951	56.9089	59.5998	10.1949	11.6528	1.143	-0.19282	0.9794	1	FALSE
GSMUA_Achr10G28870_001	chr10	31549053	31557434	1746	0.781035	1.20078	0.261116	0.401955	1.53937	-0.62234	1	1	FALSE
GSMUA_Achr10G28880_001	chr10	31561571	31568000	2035	1.98037	2.0605	0.747674	0.80391	1.07521	-0.10462	0.91636	1	FALSE
GSMUA_Achr10G28980_001	chr10	31627663	31633225	1896	20.7294	15.2712	7.42968	5.78698	0.7789	0.36049	0.77896	1	FALSE
GSMUA_Achr10G28990_001	chr10	31634605	31638039	657	6.22688	5.11679	0.783349	0.723127	0.923122	0.11541	0.91119	1	FALSE
GSMUA_Achr10G29000_001	chr10	31641296	31646753	741	16.3983	0	2.2787	0	0	Inf	0.30814	1	FALSE
GSMUA_Achr10G29030_001	chr10	31659429	31661963	1140	0	2.94888	0	0.723127	Inf	#NAME?	0.9822	1	FALSE
GSMUA_Achr10G29040_001	chr10	31666259	31669235	1167	12.7494	11.8633	2.80093	2.7329	0.975712	0.035472	1	1	FALSE
GSMUA_Achr10G29050_001	chr10	31671618	31683489	2515	5.34944	3.33449	2.50414	1.60782	0.642065	0.63921	1	1	FALSE
GSMUA_Achr10G29100_001	chr10	31731015	31734077	1041	2.61996	0	0.522233	0	0	Inf	0.84819	1	FALSE
GSMUA_Achr10G29150_001	chr10	31759176	31765124	1924	0	1.08969	0	0.401955	Inf	#NAME?	0.9817	1	FALSE
GSMUA_Achr10G29160_001	chr10	31765871	31766590	630	6.49375	3.32787	0.783349	0.401955	0.513124	0.96262	0.94503	1	FALSE
GSMUA_Achr10G29170_001	chr10	31770965	31776043	1536	0	6.56588	0	2.16938	Inf	#NAME?	0.58892	1	FALSE
GSMUA_Achr10G29180_001	chr10	31779395	31787795	1089	1.25224	6.17397	0.261116	1.44625	5.53873	-2.4696	0.93126	1	FALSE
GSMUA_Achr10G29190_001	chr10	31790157	31793941	757	8.92658	2.76956	1.26991	0.401955	0.316523	1.6596	0.89679	1	FALSE
GSMUA_Achr10G29210_001	chr10	31806677	31808030	948	0	2.21156	0	0.401955	Inf	#NAME?	0.9817	1	FALSE
GSMUA_Achr10G29220_001	chr10	31817726	31829691	1925	9.17762	13.5201	3.35884	5.30424	1.57919	-0.65918	0.8878	1	FALSE
GSMUA_Achr10G29230_001	chr10	31832729	31841647	1214	76.9549	84.3543	17.6246	20.6554	1.17196	-0.22893	0.76777	1	FALSE
GSMUA_Achr10G29250_001	chr10	31857907	31859183	1277	12.6713	5.91609	3.02637	1.52704	0.504577	0.98685	0.85108	1	FALSE
GSMUA_Achr10G29260_001	chr10	31859427	31865604	2121	6.37192	3.56193	2.53981	1.52704	0.60124	0.73399	0.87366	1	FALSE
GSMUA_Achr10G29290_001	chr10	31873127	31874069	782	57.1568	76.7327	8.43847	11.9759	1.4192	-0.50508	0.53847	1	FALSE
GSMUA_Achr10G29300_001	chr10	31874084	31876640	432	53.0987	37.9048	4.29628	3.37525	0.785621	0.3481	0.97783	1	FALSE
GSMUA_Achr10G29310_001	chr10	31877010	31878969	506	2.69503	0	0.261116	0	0	Inf	1	1	FALSE
GSMUA_Achr10G29320_001	chr10	31879272	31880725	492	0	6.83278	0	0.723127	Inf	#NAME?	0.9822	1	FALSE
GSMUA_Achr10G29330_001	chr10	31887609	31890953	3027	2.23238	0.692619	1.26991	0.401955	0.316523	1.6596	0.89679	1	FALSE
GSMUA_Achr10G29340_001	chr10	31894304	31901527	942	7.17348	10.2457	1.26991	1.92899	1.519	-0.60312	0.8398	1	FALSE
GSMUA_Achr10G29360_001	chr10	31906622	31909734	722	0	7.55996	0	1.12508	Inf	#NAME?	0.64221	1	FALSE
GSMUA_Achr10G29380_001	chr10	31915079	31919094	2145	0	1.56724	0	0.723127	Inf	#NAME?	0.9822	1	FALSE
GSMUA_Achr10G29390_001	chr10	31923291	31923944	549	17.1654	3.81887	1.75647	0.401955	0.228843	2.1276	0.8627	1	FALSE
GSMUA_Achr10G29400_001	chr10	31941156	31949198	3693	87.1906	64.2298	60.6474	48.6209	0.801698	0.31887	0.46405	1	FALSE
GSMUA_Achr10G29410_001	chr10	31961809	31966563	2958	0	0.708776	0	0.401955	Inf	#NAME?	0.9817	1	FALSE
GSMUA_Achr10G29430_001	chr10	31974729	31975052	324	4.20891	0	0.261116	0	0	Inf	1	1	FALSE
GSMUA_Achr10G29520_001	chr9	26346315	32028954	1718	3.17506	4.39747	1.04447	1.52704	1.46203	-0.54797	1	1	FALSE
GSMUA_Achr10G29540_001	chr10	32034392	32041905	1989	7.48041	15.8293	2.80093	6.42932	2.29542	-1.1988	0.38446	1	FALSE
GSMUA_Achr10G29550_001	chr10	32042606	32043479	457	14.7865	0	1.26991	0	0	Inf	0.58348	1	FALSE
GSMUA_Achr10G29570_001	chr10	32049816	32057849	759	16.0898	8.28679	2.31437	1.20587	0.521033	0.94055	0.81294	1	FALSE
GSMUA_Achr10G29580_001	chr10	32059036	32062682	1008	59.1629	70.3587	11.2751	14.2261	1.26173	-0.3354	0.7349	1	FALSE
GSMUA_Achr10G29590_001	chr10	32067965	32071988	973	0	2.15474	0	0.401955	Inf	#NAME?	0.9817	1	FALSE
GSMUA_Achr10G29620_001	chr10	32092528	32093718	1008	1.35286	0	0.261116	0	0	Inf	1	1	FALSE
GSMUA_Achr10G29630_001	chr6	5227699	32095958	621	10.8815	0	1.26991	0	0	Inf	0.58348	1	FALSE
GSMUA_Achr10G29660_001	chr10	32105290	32105781	492	5.54344	0	0.522233	0	0	Inf	0.84819	1	FALSE
GSMUA_Achr10G29680_001	chr10	32111086	32112592	870	0	9.63935	0	1.60782	Inf	#NAME?	0.4397	1	FALSE
GSMUA_Achr10G29690_001	chr10	32114693	32120214	899	37.6509	31.7649	6.38521	5.94658	0.931305	0.10267	0.79501	1	FALSE
GSMUA_Achr10G29700_001	chr10	32121783	32122734	798	6.75907	0	1.00879	0	0	Inf	0.75422	1	FALSE
GSMUA_Achr10G29710_001	chr10	32122796	32125477	1098	1.24197	0	0.261116	0	0	Inf	1	1	FALSE
GSMUA_Achr10G29720_001	chr10	32126176	32129151	1800	2.99652	1.16476	1.00879	0.401955	0.398452	1.3275	1	1	FALSE
GSMUA_Achr10G29730_001	chr10	32130913	32133013	1408	0.968528	0	0.261116	0	0	Inf	1	1	FALSE
GSMUA_Achr10G29740_001	chr10	32140024	32143007	1209	37.0204	54.1466	8.47414	13.101	1.546	-0.62854	0.523	1	FALSE
GSMUA_Achr10G29770_001	chr10	32157138	32160265	599	18.111	23.8369	2.05326	2.97329	1.44809	-0.53415	1	1	FALSE
GSMUA_Achr10G29800_001	chr10	32172588	32178983	1295	5.2652	4.21489	1.30558	1.12508	0.861747	0.21466	0.861	1	FALSE
GSMUA_Achr10G29830_001	chr10	32180954	32182122	944	15.7612	3.56115	2.80093	0.723127	0.258174	1.9536	0.37046	1	FALSE
GSMUA_Achr10G29840_001	chr10	32183911	32188956	2177	0.626407	1.5442	0.261116	0.723127	2.76937	-1.4696	1	1	FALSE
GSMUA_Achr10G29850_001	chrUn_random	32191503	73676445	973	2.80306	3.45501	0.522233	0.723127	1.38468	-0.46956	1	1	FALSE
GSMUA_Achr10G29860_001	chr10	32198106	32199694	1114	1.22414	0	0.261116	0	0	Inf	1	1	FALSE
GSMUA_Achr10G29870_001	chr10	32199913	32202599	1104	51.4373	71.8695	10.6815	16.2339	1.51981	-0.6039	0.46818	1	FALSE
GSMUA_Achr10G29900_001	chr10	32221387	32228224	1701	6.37771	3.69764	2.05326	1.20587	0.587294	0.76784	0.92002	1	FALSE
GSMUA_Achr10G29930_001	chr10	32232740	32238238	1386	45.9352	64.2102	12.0227	18.1629	1.51071	-0.59523	0.5625	1	FALSE
GSMUA_Achr10G29940_001	chr10	32247439	32249098	1329	17.3519	23.0648	4.36763	6.34854	1.45354	-0.53957	0.96817	1	FALSE
GSMUA_Achr10G29970_001	chr10	32275598	32276685	924	1.47585	0	0.261116	0	0	Inf	1	1	FALSE
GSMUA_Achr10G29980_001	chr10	32280516	32290561	4847	1.1128	0.693569	1.00879	0.723127	0.716825	0.48031	1	1	FALSE
GSMUA_Achr10G29990_001	chr10	32298739	32300406	1456	2.8098	4.61776	0.783349	1.44625	1.84624	-0.88459	1	1	FALSE
GSMUA_Achr10G30010_001	chr10	32309163	32310922	760	292.262	275.055	41.9312	42.5147	1.01391	-0.019937	0.91979	1	FALSE
GSMUA_Achr10G30070_001	chr10	32348432	32350417	774	22.589	11.3954	3.25181	1.84821	0.568362	0.81512	0.9512	1	FALSE
GSMUA_Achr10G30120_001	chr10	32380864	32382985	1369	0	2.45561	0	0.723127	Inf	#NAME?	0.9822	1	FALSE
GSMUA_Achr10G30140_001	chr10	32408835	32409328	494	159.615	92.6374	15.0021	9.40261	0.626755	0.67403	0.40117	1	FALSE
GSMUA_Achr10G30160_001	chr10	32418684	32418914	231	5.90341	0	0.261116	0	0	Inf	1	1	FALSE
GSMUA_Achr10G30170_001	chr10	32419001	32419944	847	12.8081	0	2.05326	0	0	Inf	0.28625	1	FALSE
GSMUA_Achr10G30180_001	chr10	32423405	32428517	902	13.539	3.72697	2.31437	0.723127	0.31245	1.6783	0.40753	1	FALSE
GSMUA_Achr10G30190_001	chr10	32431985	32432589	513	2.65826	0	0.261116	0	0	Inf	1	1	FALSE
GSMUA_Achr10G30200_001	chr10	32433952	32435042	723	7.5446	38.3475	1.04447	5.8658	5.61607	-2.4896	0.58048	1	FALSE
GSMUA_Achr10G30210_001	chr10	32448195	32449121	840	6.42111	15.4918	1.00879	2.65212	2.62901	-1.3945	0.51678	1	FALSE
GSMUA_Achr10G30220_001	chr10	32460401	32463393	1221	0	3.43417	0	0.80391	Inf	#NAME?	0.67464	1	FALSE
GSMUA_Achr10G30230_001	chr10	32463480	32468591	1353	1.0079	1.54956	0.261116	0.401955	1.53937	-0.62234	1	1	FALSE
GSMUA_Achr10G30250_001	chr10	32486277	32488331	1035	22.2808	11.3507	4.36763	2.33095	0.533687	0.90593	0.57613	1	FALSE
GSMUA_Achr10G30280_001	chr10	32501141	32510239	870	6.1997	3.86406	1.00879	0.723127	0.716825	0.48031	1	1	FALSE
GSMUA_Achr10G30290_001	chr10	32511806	32512651	690	0	4.87207	0	0.723127	Inf	#NAME?	0.9822	1	FALSE
GSMUA_Achr10G30310_001	chr10	32537615	32545429	753	75.5761	12.8173	10.7528	1.92899	0.179394	2.4788	0.033737	1	FALSE
GSMUA_Achr10G30320_001	chr10	32546569	32555550	3141	3.86856	4.40768	2.2787	2.7329	1.19933	-0.26222	0.79347	1	FALSE
GSMUA_Achr10G30350_001	chr10	32578925	32590716	1924	22.4589	13.9593	8.106	5.38502	0.664325	0.59004	0.82003	1	FALSE
GSMUA_Achr10G30360_001	chr10	32593029	32595300	952	51.3116	50.6902	9.25749	9.64496	1.04185	-0.059154	1	1	FALSE
GSMUA_Achr10G30370_001	chr10	32596228	32597201	876	18.4717	2.39333	3.02637	0.401955	0.132817	2.9125	0.43978	1	FALSE
GSMUA_Achr10G30380_001	chr10	32598967	32601907	1617	7.51463	8.83012	2.2787	2.97329	1.30482	-0.38385	0.97283	1	FALSE
GSMUA_Achr10G30390_001	chr10	32609928	32612267	1548	0.880935	1.35437	0.261116	0.401955	1.53937	-0.62234	1	1	FALSE
GSMUA_Achr10G30400_001	chr10	32616270	32620754	1273	3.21372	4.28774	0.783349	1.12508	1.43625	-0.5223	1	1	FALSE
GSMUA_Achr10G30410_001	chr10	32622396	32634999	1124	1.21324	7.84699	0.261116	1.84821	7.0781	-2.8234	0.67062	1	FALSE
GSMUA_Achr10G30420_001	chr10	32637478	32642762	783	3.48324	6.97099	0.522233	1.12508	2.15437	-1.1073	1	1	FALSE
GSMUA_Achr10G30430_001	chr10	32645189	32647480	822	1.65899	0	0.261116	0	0	Inf	1	1	FALSE
GSMUA_Achr10G30440_001	chr10	32653533	32655093	1243	55.3627	9.4513	12.8888	2.33095	0.18085	2.4671	0.086411	1	FALSE
GSMUA_Achr10G30450_001	chr10	32660442	32664364	1557	42.5244	50.9363	12.438	15.8339	1.27303	-0.34827	0.45143	1	FALSE
GSMUA_Achr10G30490_001	chr10	32671047	32672301	1255	18.2778	20.7381	4.29628	5.30424	1.23461	-0.30406	0.74815	1	FALSE
GSMUA_Achr10G30510_001	chr10	32698496	32699471	696	3.91864	3.0123	0.522233	0.401955	0.769686	0.37766	1	1	FALSE
GSMUA_Achr10G30520_001	chr10	32699502	32700353	728	3.74639	0	0.522233	0	0	Inf	0.84819	1	FALSE
GSMUA_Achr10G30580_001	chr10	32788003	32791751	1810	14.2138	17.3948	4.85419	6.42932	1.32449	-0.40544	0.86809	1	FALSE
GSMUA_Achr10G30600_001	chr10	32829415	32830227	813	8.31171	17.0289	1.26991	2.7329	2.15205	-1.1057	0.53184	1	FALSE
GSMUA_Achr10G30640_001	chr10	32919289	32927775	1676	33.9915	10.0074	10.7885	3.21564	0.298062	1.7463	0.16871	1	FALSE
GSMUA_Achr10G30650_001	chr10	32927778	32934472	1869	11.5762	5.16394	4.07084	1.92899	0.473856	1.0775	0.62794	1	FALSE
GSMUA_Achr10G30660_001	chr10	32934483	32946070	1689	4.00084	2.4826	1.26991	0.80391	0.633046	0.65962	1	1	FALSE
GSMUA_Achr10G30690_001	chr10	32969555	32970778	1224	55.4071	34.6414	12.8418	8.67949	0.675879	0.56516	0.35346	1	FALSE
GSMUA_Achr10G30720_001	chr10	32992994	32995224	679	35.971	17.3019	4.62875	2.33095	0.503581	0.9897	0.51501	1	FALSE
GSMUA_Achr10G30730_001	chr10	32996447	32997859	800	3.40922	0	0.522233	0	0	Inf	0.84819	1	FALSE
GSMUA_Achr10G30750_001	chr10	33015555	33015944	282	47.925	29.7384	2.53981	1.60782	0.633046	0.65962	1	1	FALSE
GSMUA_Achr10G30770_001	chr10	33021963	33023855	1790	0	1.87806	0	0.723127	Inf	#NAME?	0.9822	1	FALSE
GSMUA_Achr10G30780_001	chr10	33024000	33024431	432	9.32881	4.85315	0.747674	0.401955	0.537607	0.89538	1	1	FALSE
GSMUA_Achr10G30800_001	chr10	33034612	33036862	866	66.937	41.6991	10.8356	7.47362	0.689729	0.5359	0.78905	1	FALSE
GSMUA_Achr10G30810_001	chr10	33044091	33049687	3907	1.04711	0	0.783349	0	0	Inf	0.68845	1	FALSE
GSMUA_Achr10G30820_001	chr10	33049904	33054190	1077	5.00811	0	1.00879	0	0	Inf	0.75422	1	FALSE
GSMUA_Achr10G30830_001	chr10	33054210	33060059	192	7.10254	10.9196	0.261116	0.401955	1.53937	-0.62234	1	1	FALSE
GSMUA_Achr10G30850_001	chr10	33067564	33085172	1766	122.514	100.317	40.7084	36.245	0.890357	0.16754	0.76062	1	FALSE
GSMUA_Achr10G30870_001	chr10	33088899	33089916	849	14.3123	17.797	2.2787	3.05407	1.34027	-0.42253	0.80108	1	FALSE
GSMUA_Achr10G30900_001	chr10	33101021	33112043	2773	7.80236	9.68542	4.07084	5.38502	1.32283	-0.40363	0.7156	1	FALSE
GSMUA_Achr10G30910_001	chr10	33113282	33123308	2540	4.24704	4.79596	2.01758	2.57134	1.27446	-0.34989	1	1	FALSE
GSMUA_Achr10G30920_001	chr10	33125651	33129077	1583	0.861457	0	0.261116	0	0	Inf	1	1	FALSE
GSMUA_Achr10G30940_001	chr10	33135530	33146197	7303	6.87558	8.50357	9.51861	12.3779	1.30039	-0.37894	0.74584	1	FALSE
GSMUA_Achr10G30950_001	chr10	33150483	33152381	1833	0.743965	0	0.261116	0	0	Inf	1	1	FALSE
GSMUA_Achr10G30960_001	chr10	33154007	33156155	1408	1.93706	2.38759	0.522233	0.723127	1.38468	-0.46956	1	1	FALSE
GSMUA_Achr10G30970_001	chr10	33156159	33171864	1338	106.241	98.825	26.8108	26.9231	1.00419	-0.0060353	0.9488	1	FALSE
GSMUA_Achr10G30990_001	chr10	33181263	33196127	6285	0.43395	1.40334	0.522233	1.84821	3.53905	-1.8234	0.87285	1	FALSE
GSMUA_Achr10G31020_001	chr3	391874	33228143	806	16.6921	28.1198	2.50414	4.58111	1.82942	-0.87138	0.34678	1	FALSE
GSMUA_Achr10G31030_001	chr10	33232982	33238788	1434	30.2182	23.4178	8.17735	6.83128	0.83539	0.25948	0.78182	1	FALSE
GSMUA_Achr10G31070_001	chr10	33274418	33276796	1977	2.72824	1.06048	1.00879	0.401955	0.398452	1.3275	1	1	FALSE
GSMUA_Achr10G31090_001	chr10	33277988	33281297	810	1.68356	0	0.261116	0	0	Inf	1	1	FALSE
[truncated: 31,968 more rows]
