# Supplementary material for: Comparative transcriptomics analysis reveals difference of key gene expression between banana and plantain in response to cold stress
Source: BMC Genomics. 2015 Jun 10;16(1):446. doi: 10.1186/s12864-015-1551-z (PMC4461995; doi:10.1186/s12864-015-1551-z)
Supplement: Additional file 5: Table S5. — List of primers used for the Real-time PCR. [file 12864_2015_1551_MOESM5_ESM.xls]

## Sheet: Sheet1
Gene Accession	Gene Name		Primers
GSMUA_Achr3T05220	Probable xyloglucan endotransglucosylase/hydrolase protein 23	F	CCTTCGTCGCCTCCTACA
		R	GAACCCATCTCATCCTCCC
GSMUA_Achr9T07610	Probable cytosolic iron-sulfur protein assembly protein 1	F	TGTTCCGCATCCCACCTCT
		R	GACCCACAGCCGCTTCTTG
GSMUA_Achr7T05900	Dehydration-responsive element-binding protein 1D	F	CGGGAGCCCAACAAGAAGA
		R	GTCGGCGAAGTTGAGACAGG
GSMUA_Achr2T13410	Zinc finger protein 1	F	CCGCCCACGGAAGAGGAAT
		R	CCGCAGACGGAGCACTTGTAC
GSMUA_Achr3T23000	Calcium-binding protein KIC	F	AGGAGCTCTCCAACGGCTTT
		R	TTGAGGCTGTCGAAGGTGATG
GSMUA_Achr7T26580	UDP-glucose 6-dehydrogenase	F	TGGTGGATCCGGAGAAGCT
		R	ATGGCTTCCCAATCGAGTAAAC
GSMUA_Achr6T25670	U-box domain-containing protein 25	F	AGCGTAGCGCCGTTGGAT
		R	TGAGGGTGAAGTCGGTGAGC
GSMUA_Achr6T32910	Zinc finger CCCH domain-containing protein 33	F	AAGAAGAGCCAGCCAAACAGG
		R	CGTCCAATCGTGGGAGTAAGC
GSMUA_Achr8T21550	ETHYLENE INSENSITIVE 3-like 1 protein	F	ACTGCCGTAATCAAACAT
		R	GAAGTCCTCCTCCTGCT
GSMUA_Achr3T04360	Ethylene-responsive transcription factor RAP2-13	F	CAGGCTACCCAAGAACCG
		R	CACCTCCGTGAAGTCCAAA
GSMUA_Achr10T12060	Transcription factor ICE1	F	TGGGTTTGCCATGGATGTTT
		R	AGAACACCAGGGCCTTCCTT
GSMUA_Achr2T01080	MYBS3 family transcription factor, putative	F	GGTGGAGGACGCTAACAA
		R	GCCATACGCAGAACGAAA
GSMUA_Achr9T04380_001	E3 SUMO-protein ligase SIZ1	F	CTTGCTCGTGTTTGTCGCT
		R	AATAGGACATTGCCACTTCCG
AY651067	25S ribosomal RNA gene	F	ACATTGTCAGGTGGGGAGTT
		R	CCTTTTGTTCCACACGAGATT
